# Supplementary material for: Crystal structure of cis-anti-cis-di­cyclo­hexane-18-crown-6 aceto­nitrile disolvate
Source: Acta Crystallogr E Crystallogr Commun. 2015 Jun 13;71(Pt 7):o472–3. doi: 10.1107/S2056989015011056 (PMC4518961; doi:10.1107/S2056989015011056)
Supplement: Supplementary file 1 [file e-71-0o472-sup1.cif]

##############################################################################
#                                                                            #
# This CIF contains the data in a paper accepted for publication in          #
# Acta Crystallographica Section E. It conforms to the requirements of       #
# Notes for Authors for Acta Crystallographica Section E, and has been       #
# peer reviewed under the auspices of the IUCr Commission on Journals.       #
#                                                                            #
# Full details of the Crystallographic Information File format               #
# are given in the paper "The Crystallographic Information File (CIF):       #
# a New Standard Archive File for Crystallography" by S. R. Hall, F. H.      #
# Allen and I. D. Brown [Acta Cryst. (1991), A47, 655-685].                  #
#                                                                            #
# The current version of the core CIF dictionary is obtainable from          #
# ftp://ftp.iucr.org/pub/cif_core.dic.                                       #
#                                                                            #
# Software is freely available for graphical display of the structure(s)     #
# in this CIF. For information consult the CIF software page                 #
# http://www.iucr.org/resources/cif/software.                                #
#                                                                            #
# This file may be used for bona fide research purposes within the           #
# scientific community so long as proper attribution is given to the journal # 
# article from which it was obtained.                                        #
#                                                                            #
##############################################################################
data_I
_audit_creation_method
;
Olex2 1.2
(compiled 2015.01.26 svn.r3150 for OlexSys, GUI svn.r4998)
;
_journal_date_recd_electronic     2015-06-06
_journal_date_accepted     2015-06-07
_journal_name_full     'Acta Crystallographica, Section E'
_journal_year     2015
_journal_volume     71
_journal_issue      7
_journal_page_first     o472
_journal_page_last     o473
_journal_paper_category     HO
_journal_paper_doi     10.1107/S2056989015011056
_journal_coeditor_code     ZL2627
_publ_contact_author_name     'Alexander Nazarenko'
_publ_contact_author_address
;
Chemistry
SUNY College at Buffalo
1300 Elmwood Ave
Buffalo
New York 14222
USA
;
_publ_contact_author_email     nazareay@buffalostate.edu
_publ_contact_author_fax     17168784028
_publ_contact_author_phone     17168785923
_publ_section_title
;
Crystal structure of <i>cis</i>-<i>anti</i>-<i>cis</i>-dicyclohexane-18-crown-6
acetonitrile disolvate
;
_publ_section_title_footnote     .
loop_
    _publ_author_name
    _publ_author_footnote
    _publ_author_address
    'Nazarenko, Alexander' .
;
Chemistry Department
SUNY College at Buffalo
1300 Elmwood Ave
Buffalo
New York 14222
USA
;
_database_code_depnum_ccdc_archive     'CCDC 1405283'
_chemical_name_systematic
;\
<i>cis</i>-<i>anti</i>-<i>cis</i>-2,5,8,15,18,21-\
Hexaoxatricyclo[20.4.0.0^9,14^]hexacosane acetonitrile disolvate
;
_chemical_name_common
;
cis-<i>anti</i>-cis-dicyclohexane-18-crown-6 bis(acetonitrile) solvate
;
_chemical_formula_moiety     'C20 H36 O6, 2(C2 H3 N)'
_chemical_formula_sum     'C24 H42 N2 O6'
_chemical_formula_iupac     'C20 H36 O6, 2C2 H3 N'
_chemical_formula_weight     454.59
_chemical_melting_point     ?
_shelx_space_group_comment
;
The symmetry employed for this shelxl refinement is uniquely defined
by the following loop, which should always be used as a source of
symmetry information in preference to the above space-group names.
They are only intended as comments.
;
_space_group_crystal_system     triclinic
_space_group_name_H-M_alt     'P -1'
_space_group_name_Hall     '-P 1'
loop_
    _space_group_symop_operation_xyz
    'x, y, z'
    '-x, -y, -z'
_cell_length_a     6.9428(4)
_cell_length_b     9.5286(5)
_cell_length_c     9.8927(6)
_cell_angle_alpha     80.415(2)
_cell_angle_beta     81.697(2)
_cell_angle_gamma     80.927(2)
_cell_volume     632.53(6)
_cell_formula_units_Z     1
_cell_measurement_reflns_used     9918
_cell_measurement_theta_min     2.99
_cell_measurement_theta_max     33.16
_cell_measurement_temperature     173(2)
_exptl_crystal_description     block
_exptl_crystal_colour     colourless
_exptl_crystal_size_max     0.491
_exptl_crystal_size_mid     0.342
_exptl_crystal_size_min     0.283
_exptl_crystal_density_diffrn     1.193
_exptl_crystal_density_meas     ?
_exptl_crystal_density_method     ?
_exptl_crystal_F_000     248
_exptl_absorpt_coefficient_mu     0.085
_exptl_absorpt_correction_type     multi-scan
_exptl_absorpt_process_details
;
(SADABS; Bruker, 2014)
;
_shelx_estimated_absorpt_T_min     0.960
_shelx_estimated_absorpt_T_max     0.976
_exptl_absorpt_correction_T_min     0.9562
_exptl_absorpt_correction_T_max     1.0000
_exptl_special_details
;
SADABS-2014/5 (Bruker, 2014) was used for absorption correction.
wR2(int) was 0.0615 before and 0.0513 after correction.
The Ratio of minimum to maximum transmission is 0.9562.
The \l/2 correction factor is 0.00150.
;
_diffrn_ambient_temperature     173
_diffrn_radiation_type     MoK\a
_diffrn_radiation_wavelength     0.71073
_diffrn_measurement_device_type     'Bruker PHOTON-100 CMOS'
_diffrn_measurement_method     '\f and \w scans'
_diffrn_detector_area_resol_mean     10
_diffrn_reflns_number     20203
_diffrn_reflns_av_R_equivalents     0.0309
_diffrn_reflns_theta_min     2.993
_diffrn_reflns_theta_max     27.994
_diffrn_reflns_theta_full     26.000
_diffrn_measured_fraction_theta_max     0.999
_diffrn_measured_fraction_theta_full     0.998
_diffrn_reflns_limit_h_min     -9
_diffrn_reflns_limit_h_max     9
_diffrn_reflns_limit_k_min     -12
_diffrn_reflns_limit_k_max     12
_diffrn_reflns_limit_l_min     -13
_diffrn_reflns_limit_l_max     13
_diffrn_standards_number     0
_refine_special_details     ?
_reflns_number_total     3045
_reflns_number_gt     2476
_reflns_threshold_expression     'I > 2\s(I)'
_refine_ls_structure_factor_coef     Fsqd
_refine_ls_matrix_type     full
_refine_ls_R_factor_all     0.0536
_refine_ls_R_factor_gt     0.0411
_refine_ls_wR_factor_gt     0.0957
_refine_ls_wR_factor_ref     0.1037
_refine_ls_goodness_of_fit_ref     1.065
_refine_ls_restrained_S_all     1.065
_refine_ls_number_reflns     3045
_refine_ls_number_parameters     229
_refine_ls_number_restraints     0
_refine_ls_hydrogen_treatment     refall
_refine_ls_weighting_scheme     calc
_refine_ls_weighting_details
              'w=1/[\s^2^(Fo^2^)+(0.0454P)^2^+0.1761P] where P=(Fo^2^+2Fc^2^)/3'
_atom_sites_solution_hydrogens     difmap
_atom_sites_solution_primary     direct
_atom_sites_solution_secondary     ?
_refine_ls_shift/su_max     0.000
_refine_ls_shift/su_mean     0.000
_refine_diff_density_max     0.292
_refine_diff_density_min     -0.193
_refine_ls_extinction_method     none
_refine_ls_extinction_coef     .
loop_
    _atom_type_symbol
    _atom_type_description
    _atom_type_scat_dispersion_real
    _atom_type_scat_dispersion_imag
    _atom_type_scat_source
    'C' 'C' 0.0033 0.0016
                         'International Tables Vol C Tables 4.2.6.8 and 6.1.1.4'
    'H' 'H' 0.0000 0.0000
                         'International Tables Vol C Tables 4.2.6.8 and 6.1.1.4'
    'N' 'N' 0.0061 0.0033
                         'International Tables Vol C Tables 4.2.6.8 and 6.1.1.4'
    'O' 'O' 0.0106 0.0060
                         'International Tables Vol C Tables 4.2.6.8 and 6.1.1.4'
_computing_data_collection
;
APEX2 (Bruker, 2013)
;
_computing_cell_refinement
;
SAINT (Bruker, 2013)
;
_computing_data_reduction
;
SAINT (Bruker, 2013)
;
_computing_structure_solution
;
<i>SHELXT</i> (Sheldrick, 2015a)
;
_computing_structure_refinement
;
SHELXL2014 (Sheldrick, 2015b)
;
_computing_molecular_graphics
;
OLEX2 (Dolomanov <i>et al.</i>,  2009)
;
_computing_publication_material
;
OLEX2 (Dolomanov <i>et al.</i>,  2009)
;
loop_
    _atom_site_type_symbol
    _atom_site_label
    _atom_site_fract_x
    _atom_site_fract_y
    _atom_site_fract_z
    _atom_site_U_iso_or_equiv
    _atom_site_adp_type
    _atom_site_calc_flag
    _atom_site_occupancy
    _atom_site_disorder_assembly
    _atom_site_disorder_group
    O O3 0.32768(12) 0.49496(8) 0.76820(8) 0.0246(2) Uani d 1 . .
    O O1 0.47462(11) 0.27282(8) 0.32574(8) 0.02307(19) Uani d 1 . .
    O O2 0.24108(12) 0.30700(8) 0.59392(8) 0.0258(2) Uani d 1 . .
    C C10 0.50905(17) 0.66821(12) 0.81733(11) 0.0222(2) Uani d 1 . .
    C C5 0.31527(17) 0.60704(12) 0.84980(11) 0.0217(2) Uani d 1 . .
    C C2 0.28223(19) 0.18001(13) 0.53071(12) 0.0265(3) Uani d 1 . .
    C C1 0.29308(18) 0.22030(14) 0.37680(13) 0.0275(3) Uani d 1 . .
    C C4 0.16935(18) 0.41295(13) 0.80064(13) 0.0259(3) Uani d 1 . .
    C C3 0.22641(18) 0.27499(12) 0.73991(12) 0.0244(3) Uani d 1 . .
    C C6 0.14216(17) 0.72519(13) 0.82817(13) 0.0245(2) Uani d 1 . .
    C C9 0.50976(19) 0.78031(13) 0.91167(13) 0.0278(3) Uani d 1 . .
    C C8 0.3383(2) 0.90062(13) 0.89292(14) 0.0312(3) Uani d 1 . .
    C C7 0.1431(2) 0.84186(14) 0.91736(14) 0.0319(3) Uani d 1 . .
    C C12 0.25068(19) 0.76690(15) 0.34942(15) 0.0356(3) Uani d 1 . .
    N N1 0.2335(2) 0.87640(16) 0.28169(17) 0.0589(4) Uani d 1 . .
    C C11 0.2721(2) 0.62716(15) 0.43442(15) 0.0346(3) Uani d 1 . .
    H H5 0.3067(19) 0.5644(13) 0.9475(14) 0.021(3) Uiso d 1 . .
    H H6A 0.1510(18) 0.7665(14) 0.7324(14) 0.022(3) Uiso d 1 . .
    H H8A 0.357(2) 0.9525(15) 0.7989(16) 0.032(4) Uiso d 1 . .
    H H1A 0.183(2) 0.2961(15) 0.3529(14) 0.031(4) Uiso d 1 . .
    H H2A 0.408(2) 0.1246(15) 0.5572(15) 0.032(4) Uiso d 1 . .
    H H10 0.618(2) 0.5904(14) 0.8319(13) 0.024(3) Uiso d 1 . .
    H H3A 0.356(2) 0.2254(14) 0.7689(13) 0.023(3) Uiso d 1 . .
    H H9A 0.499(2) 0.7318(15) 1.0061(16) 0.032(4) Uiso d 1 . .
    H H2B 0.179(2) 0.1217(15) 0.5635(14) 0.029(3) Uiso d 1 . .
    H H4A 0.140(2) 0.3869(15) 0.9035(16) 0.031(4) Uiso d 1 . .
    H H3B 0.124(2) 0.2113(14) 0.7749(14) 0.026(3) Uiso d 1 . .
    H H6B 0.015(2) 0.6841(15) 0.8527(14) 0.028(3) Uiso d 1 . .
    H H9B 0.636(2) 0.8182(15) 0.8941(15) 0.032(4) Uiso d 1 . .
    H H7A 0.121(2) 0.8002(16) 1.0119(17) 0.035(4) Uiso d 1 . .
    H H1B 0.281(2) 0.1362(17) 0.3363(15) 0.036(4) Uiso d 1 . .
    H H8B 0.337(2) 0.9694(16) 0.9556(16) 0.038(4) Uiso d 1 . .
    H H4B 0.053(2) 0.4659(16) 0.7635(15) 0.033(4) Uiso d 1 . .
    H H7B 0.034(2) 0.9160(17) 0.9006(16) 0.040(4) Uiso d 1 . .
    H H11A 0.360(3) 0.5628(19) 0.3858(19) 0.055(5) Uiso d 1 . .
    H H11B 0.147(3) 0.5936(19) 0.4572(19) 0.057(5) Uiso d 1 . .
    H H11C 0.326(3) 0.635(2) 0.517(2) 0.069(6) Uiso d 1 . .
loop_
    _atom_site_aniso_label
    _atom_site_aniso_U_11
    _atom_site_aniso_U_22
    _atom_site_aniso_U_33
    _atom_site_aniso_U_12
    _atom_site_aniso_U_13
    _atom_site_aniso_U_23
    O3 0.0272(4) 0.0223(4) 0.0253(4) -0.0080(3) 0.0043(3) -0.0085(3)
    O1 0.0231(4) 0.0282(4) 0.0189(4) -0.0070(3) -0.0018(3) -0.0040(3)
    O2 0.0344(5) 0.0210(4) 0.0222(4) -0.0053(3) 0.0006(3) -0.0055(3)
    C10 0.0249(6) 0.0223(5) 0.0196(5) -0.0013(4) -0.0055(4) -0.0028(4)
    C5 0.0283(6) 0.0208(5) 0.0163(5) -0.0032(4) -0.0013(4) -0.0047(4)
    C2 0.0308(6) 0.0222(6) 0.0276(6) -0.0095(5) 0.0034(5) -0.0072(5)
    C1 0.0263(6) 0.0324(6) 0.0273(6) -0.0117(5) -0.0003(5) -0.0099(5)
    C4 0.0262(6) 0.0266(6) 0.0257(6) -0.0081(5) 0.0030(5) -0.0072(5)
    C3 0.0286(6) 0.0229(6) 0.0222(6) -0.0086(5) 0.0009(5) -0.0034(4)
    C6 0.0241(6) 0.0259(6) 0.0237(6) -0.0022(4) -0.0010(4) -0.0065(5)
    C9 0.0335(7) 0.0308(6) 0.0221(6) -0.0079(5) -0.0054(5) -0.0078(5)
    C8 0.0408(7) 0.0249(6) 0.0303(7) -0.0046(5) -0.0029(5) -0.0119(5)
    C7 0.0329(7) 0.0292(6) 0.0335(7) 0.0011(5) 0.0009(5) -0.0137(5)
    C12 0.0277(7) 0.0402(8) 0.0411(8) -0.0068(5) -0.0073(5) -0.0080(6)
    N1 0.0539(9) 0.0474(8) 0.0755(11) -0.0121(7) -0.0197(7) 0.0062(7)
    C11 0.0317(7) 0.0371(7) 0.0340(7) -0.0009(6) -0.0032(6) -0.0063(6)
_geom_special_details
;
All e.s.d.'s (except the e.s.d. in the dihedral angle between two l.s. planes)
are estimated using the full covariance matrix. The cell e.s.d.'s are taken
into account individually in the estimation of e.s.d.'s in distances, angles
and torsion angles; correlations between e.s.d.'s in cell parameters are only
used when they are defined by crystal symmetry. An approximate (isotropic)
treatment of cell e.s.d.'s is used for estimating e.s.d.'s involving l.s.
planes.
;
loop_
    _geom_bond_atom_site_label_1
    _geom_bond_atom_site_label_2
    _geom_bond_site_symmetry_2
    _geom_bond_distance
    _geom_bond_publ_flag
    O3 C5 . 1.4274(13) ?
    O3 C4 . 1.4169(14) ?
    O1 C10 2_666 1.4285(13) ?
    O1 C1 . 1.4230(14) ?
    O2 C2 . 1.4241(13) ?
    O2 C3 . 1.4177(14) ?
    C10 O1 2_666 1.4285(13) ?
    C10 C5 . 1.5210(16) ?
    C10 C9 . 1.5319(16) ?
    C10 H10 . 0.982(13) ?
    C5 C6 . 1.5248(16) ?
    C5 H5 . 0.981(13) ?
    C2 C1 . 1.5009(17) ?
    C2 H2A . 0.994(15) ?
    C2 H2B . 0.964(15) ?
    C1 H1A . 0.992(15) ?
    C1 H1B . 0.974(16) ?
    C4 C3 . 1.5086(16) ?
    C4 H4A . 1.005(15) ?
    C4 H4B . 0.969(15) ?
    C3 H3A . 1.005(13) ?
    C3 H3B . 0.993(14) ?
    C6 C7 . 1.5313(16) ?
    C6 H6A . 0.961(13) ?
    C6 H6B . 1.006(14) ?
    C9 C8 . 1.5256(18) ?
    C9 H9A . 0.969(15) ?
    C9 H9B . 0.983(15) ?
    C8 C7 . 1.5196(19) ?
    C8 H8A . 0.980(15) ?
    C8 H8B . 0.972(16) ?
    C7 H7A . 0.953(16) ?
    C7 H7B . 0.964(16) ?
    C12 N1 . 1.1414(19) ?
    C12 C11 . 1.450(2) ?
    C11 H11A . 0.934(19) ?
    C11 H11B . 0.959(19) ?
    C11 H11C . 0.97(2) ?
loop_
    _geom_angle_atom_site_label_1
    _geom_angle_atom_site_label_2
    _geom_angle_atom_site_label_3
    _geom_angle_site_symmetry_1
    _geom_angle_site_symmetry_3
    _geom_angle
    _geom_angle_publ_flag
    C4 O3 C5 . . 114.40(8) ?
    C1 O1 C10 . 2_666 114.05(8) ?
    C3 O2 C2 . . 111.74(9) ?
    O1 C10 C5 2_666 . 106.49(9) ?
    O1 C10 C9 2_666 . 112.88(9) ?
    O1 C10 H10 2_666 . 108.5(8) ?
    C5 C10 C9 . . 109.33(9) ?
    C5 C10 H10 . . 109.5(8) ?
    C9 C10 H10 . . 110.0(8) ?
    O3 C5 C10 . . 107.36(9) ?
    O3 C5 C6 . . 114.17(9) ?
    O3 C5 H5 . . 108.6(7) ?
    C10 C5 C6 . . 110.98(9) ?
    C10 C5 H5 . . 106.1(8) ?
    C6 C5 H5 . . 109.4(7) ?
    O2 C2 C1 . . 109.38(10) ?
    O2 C2 H2A . . 109.3(8) ?
    O2 C2 H2B . . 109.0(8) ?
    C1 C2 H2A . . 110.7(8) ?
    C1 C2 H2B . . 109.7(8) ?
    H2A C2 H2B . . 108.7(11) ?
    O1 C1 C2 . . 109.04(10) ?
    O1 C1 H1A . . 109.4(8) ?
    O1 C1 H1B . . 111.4(9) ?
    C2 C1 H1A . . 110.0(8) ?
    C2 C1 H1B . . 108.9(9) ?
    H1A C1 H1B . . 108.1(12) ?
    O3 C4 C3 . . 109.11(9) ?
    O3 C4 H4A . . 110.3(8) ?
    O3 C4 H4B . . 110.7(9) ?
    C3 C4 H4A . . 107.7(8) ?
    C3 C4 H4B . . 109.4(9) ?
    H4A C4 H4B . . 109.6(12) ?
    O2 C3 C4 . . 109.08(9) ?
    O2 C3 H3A . . 110.0(7) ?
    O2 C3 H3B . . 110.1(8) ?
    C4 C3 H3A . . 109.8(7) ?
    C4 C3 H3B . . 108.8(8) ?
    H3A C3 H3B . . 109.1(10) ?
    C5 C6 C7 . . 110.51(10) ?
    C5 C6 H6A . . 109.1(8) ?
    C5 C6 H6B . . 110.4(8) ?
    C7 C6 H6A . . 109.7(8) ?
    C7 C6 H6B . . 109.2(8) ?
    H6A C6 H6B . . 107.8(11) ?
    C10 C9 H9A . . 107.7(8) ?
    C10 C9 H9B . . 110.2(8) ?
    C8 C9 C10 . . 110.82(10) ?
    C8 C9 H9A . . 110.1(9) ?
    C8 C9 H9B . . 111.4(8) ?
    H9A C9 H9B . . 106.6(12) ?
    C9 C8 H8A . . 108.6(8) ?
    C9 C8 H8B . . 110.4(9) ?
    C7 C8 C9 . . 111.38(11) ?
    C7 C8 H8A . . 109.9(8) ?
    C7 C8 H8B . . 109.5(9) ?
    H8A C8 H8B . . 107.0(12) ?
    C6 C7 H7A . . 108.0(9) ?
    C6 C7 H7B . . 108.9(9) ?
    C8 C7 C6 . . 111.85(10) ?
    C8 C7 H7A . . 108.5(9) ?
    C8 C7 H7B . . 112.3(9) ?
    H7A C7 H7B . . 106.9(13) ?
    N1 C12 C11 . . 179.47(16) ?
    C12 C11 H11A . . 109.2(11) ?
    C12 C11 H11B . . 109.6(11) ?
    C12 C11 H11C . . 108.9(12) ?
    H11A C11 H11B . . 109.9(15) ?
    H11A C11 H11C . . 108.5(17) ?
    H11B C11 H11C . . 110.8(16) ?
loop_
    _geom_torsion_atom_site_label_1
    _geom_torsion_atom_site_label_2
    _geom_torsion_atom_site_label_3
    _geom_torsion_atom_site_label_4
    _geom_torsion_site_symmetry_1
    _geom_torsion_site_symmetry_2
    _geom_torsion_site_symmetry_3
    _geom_torsion_site_symmetry_4
    _geom_torsion
    _geom_torsion_publ_flag
    O3 C5 C6 C7 . . . . -178.84(9) ?
    O3 C4 C3 O2 . . . . -68.55(12) ?
    O1 C10 C5 O3 2_666 . . . 62.59(10) ?
    O1 C10 C5 C6 2_666 . . . -62.81(11) ?
    O1 C10 C9 C8 2_666 . . . 59.93(13) ?
    O2 C2 C1 O1 . . . . 75.52(12) ?
    C10 O1 C1 C2 2_666 . . . -172.39(9) ?
    C10 C5 C6 C7 . . . . -57.34(13) ?
    C10 C9 C8 C7 . . . . 55.90(14) ?
    C5 O3 C4 C3 . . . . -163.53(9) ?
    C5 C10 C9 C8 . . . . -58.39(13) ?
    C5 C6 C7 C8 . . . . 54.14(14) ?
    C2 O2 C3 C4 . . . . -176.21(10) ?
    C4 O3 C5 C10 . . . . 171.48(9) ?
    C4 O3 C5 C6 . . . . -65.05(12) ?
    C3 O2 C2 C1 . . . . 179.16(10) ?
    C9 C10 C5 O3 . . . . -175.17(9) ?
    C9 C10 C5 C6 . . . . 59.43(12) ?
    C9 C8 C7 C6 . . . . -53.72(15) ?
loop_
    _geom_hbond_atom_site_label_D
    _geom_hbond_atom_site_label_H
    _geom_hbond_atom_site_label_A
    _geom_hbond_site_symmetry_A
    _geom_hbond_distance_DH
    _geom_hbond_distance_HA
    _geom_hbond_distance_DA
    _geom_hbond_angle_DHA
    C11 H11A O3 2_666 0.936(19) 2.51(2) 3.3528(17) 150.8(16)
    C11 H11C O1 2_666 0.97(2) 2.56(2) 3.4809(16) 159.1(15)
_shelx_hkl_file
;
  -1   0   0 1880.74 48.1169   5
  -1   0   0 1914.33 49.2456   1
  -1   0   0 1944.48 47.6034   3
   1   0   0 1937.69 47.3599   2
  -2   0   0 4991.45 127.371   5
  -2   0   0 5199.05 127.109   5
  -2   0   0 5110.19 125.656   3
  -2   0   0 5146.78 127.586   4
  -2   0   0 5073.00 128.965   1
  -2   0   0 5078.75 127.721   2
   2   0   0 5115.30 125.442   5
   2   0   0 5136.13 125.288   2
   2   0   0 5057.03 127.935   4
   2   0   0 5149.45 125.700   5
   2   0   0 5199.63 127.763   1
   2   0   0 5264.24 125.927   3
  -3   0   0 154.130 5.20879   5
  -3   0   0 152.491 5.54024   2
  -3   0   0 153.074 5.29483   5
  -3   0   0 149.281 4.49066   3
  -3   0   0 152.697 5.12191   4
   3   0   0 147.580 5.00490   5
   3   0   0 159.568 4.53576   3
   3   0   0 154.133 5.32966   1
   3   0   0 151.090 5.16646   5
   3   0   0 147.748 5.10697   4
  -4   0   0 759.326 20.2507   4
  -4   0   0 757.678 19.2257   3
  -4   0   0 715.667 20.5841   1
  -4   0   0 749.390 20.3420   5
  -4   0   0 760.036 20.4744   5
   4   0   0 760.799 20.1486   5
   4   0   0 765.852 19.1986   3
   4   0   0 754.227 20.9361   2
   4   0   0 747.466 20.2439   5
   4   0   0 754.174 20.5865   1
  -5   0   0 496.313 14.8181   5
  -5   0   0 499.094 13.2328   3
  -5   0   0 482.535 15.0618   1
  -5   0   0 493.034 15.3000   2
  -5   0   0 509.998 14.7726   5
  -5   0   0 481.247 14.4760   4
   5   0   0 492.644 14.5459   5
   5   0   0 514.502 15.6664   2
   5   0   0 475.253 15.0137   1
   5   0   0 483.450 14.4212   4
   5   0   0 502.313 14.5082   5
   5   0   0 498.503 13.1699   3
  -6   0   0 136.648 6.54098   5
  -6   0   0 141.112 4.83308   3
  -6   0   0 135.277 6.62101   5
  -6   0   0 136.186 6.68306   1
  -6   0   0 131.019 6.62771   4
   6   0   0 146.185 4.89768   3
   6   0   0 139.066 7.20070   2
   6   0   0 135.043 6.27232   5
   6   0   0 138.407 6.18297   4
  -7   0   0 -2.3069 2.36502   4
  -7   0   0 3.32554 2.62866   5
  -7   0   0 1.62012 1.61832   1
  -7   0   0 1.10068 1.89780   5
   7   0   0 -1.0042 1.77655   2
   7   0   0 -3.5438 2.05359   5
   7   0   0 -0.7956 1.35579   4
   7   0   0 0.22462 1.39710   3
  -8   0   0 21.5362 4.94279   1
  -8   0   0 37.7995 5.92141   5
   8   0   0 27.2382 4.90689   4
   8   0   0 34.5683 6.46946   5
   8   0   0 31.5068 5.67047   2
  -9   0   0 7.95530 3.69026   5
  -9   0   0 -1.2363 2.48975   1
   9   0   0 5.52612 3.27556   2
   9   0   0 2.26801 2.74086   4
   9  -1   0 7.35937 3.74422   2
  -9   1   0 4.84790 3.20284   1
  -9   1   0 6.06894 3.49743   5
   8  -1   0 18.3905 5.59911   2
   8  -1   0 5.60659 2.44074   4
  -8   1   0 2.39900 2.42417   1
  -8   1   0 8.16985 3.11482   5
   7  -1   0 20.5061 4.59071   2
   7  -1   0 23.8985 3.62672   4
  -7   1   0 16.4857 4.76987   4
  -7   1   0 22.5894 4.27217   1
  -7   1   0 15.9756 3.65586   5
  -7   1   0 19.6960 4.32671   5
   6  -1   0 48.0798 3.67911   4
   6  -1   0 48.2765 4.93955   2
   6  -1   0 48.9017 2.84454   3
   6  -1   0 52.6095 4.53103   5
  -6   1   0 46.9070 4.40081   5
  -6   1   0 51.2418 4.28470   1
  -6   1   0 50.7181 4.56835   5
  -6   1   0 45.5026 4.27251   4
  -6   1   0 52.3452 2.72711   3
   5  -1   0 402.686 12.3340   5
   5  -1   0 422.122 13.7511   2
   5  -1   0 427.373 13.3309   1
   5  -1   0 411.262 12.3391   4
   5  -1   0 427.906 11.3736   3
   5  -1   0 425.623 12.6505   5
  -5   1   0 415.431 11.3282   3
  -5   1   0 426.845 12.4388   4
  -5   1   0 405.735 13.2977   1
  -5   1   0 391.698 12.7247   5
  -5   1   0 427.751 12.9058   5
   4  -1   0 107.887 4.86448   1
   4  -1   0 110.357 4.30283   4
   4  -1   0 114.465 3.71276   3
   4  -1   0 99.8703 4.73187   5
   4  -1   0 106.861 5.10102   2
   4  -1   0 108.853 4.32350   5
  -4   1   0 116.905 4.78436   5
  -4   1   0 95.9605 4.69513   1
  -4   1   0 104.851 3.64145   3
  -4   1   0 106.827 4.49706   5
  -4   1   0 106.463 5.08858   2
  -4   1   0 104.359 4.26119   4
   3  -1   0 83.1656 3.66168   1
   3  -1   0 80.7882 3.19727   4
   3  -1   0 80.7186 3.21435   5
   3  -1   0 83.4153 2.85893   3
   3  -1   0 79.0403 3.87736   2
  -3   1   0 79.3701 3.76507   2
  -3   1   0 82.9241 3.26545   4
  -3   1   0 84.5067 3.54804   5
  -3   1   0 83.7252 2.86348   3
  -3   1   0 83.2387 3.68848   1
   2  -1   0 100.196 3.22878   5
   2  -1   0 97.5537 3.75014   2
   2  -1   0 97.6139 3.13297   4
   2  -1   0 99.5399 3.05311   3
   2  -1   0 101.393 3.64896   1
  -2   1   0 92.2832 3.26217   5
  -2   1   0 100.641 3.42369   5
  -2   1   0 100.048 3.61003   1
  -2   1   0 99.1661 3.76363   2
  -2   1   0 99.1237 3.04771   3
  -2   1   0 99.2748 3.16279   4
   1  -1   0 120.912 3.31878   4
   1  -1   0 124.069 3.84978   2
   1  -1   0 121.920 3.74209   1
   1  -1   0 125.761 3.42151   5
   1  -1   0 125.248 3.51406   3
  -1   1   0 122.920 3.77667   1
  -1   1   0 126.665 3.83741   2
  -1   1   0 123.253 3.50695   3
  -1   1   0 122.922 3.50798   5
  -1   1   0 123.263 3.32469   4
  -1   1   0 123.646 3.46455   5
  -1  -1   0 28.9094 1.42245   4
  -1  -1   0 32.4336 1.32847   5
  -1  -1   0 30.8383 1.29341   3
  -1  -1   0 31.6611 1.33311   5
  -1  -1   0 26.6004 1.21811   2
   1   1   0 32.5076 1.37296   5
   1   1   0 32.0230 1.31477   5
   1   1   0 32.4565 1.29361   2
   1   1   0 25.3739 1.28022   1
   1   1   0 30.3323 1.47170   4
  -2  -1   0 591.478 15.3589   4
  -2  -1   0 572.748 14.8142   3
  -2  -1   0 579.514 15.3041   1
  -2  -1   0 590.523 15.2175   2
  -2  -1   0 559.751 15.1177   5
   2   1   0 578.317 15.2254   2
   2   1   0 569.769 14.7768   3
   2   1   0 562.245 15.3406   4
   2   1   0 587.258 15.1332   5
   2   1   0 575.131 15.1924   5
   2   1   0 586.847 15.2636   1
  -3  -1   0 9.79634 1.56411   5
  -3  -1   0 9.22540 1.43825   5
  -3  -1   0 6.14789 1.49704   2
  -3  -1   0 9.31929 1.66362   4
  -3  -1   0 7.78716 1.01984   3
   3   1   0 9.99324 1.09322   3
   3   1   0 10.1908 1.22946   5
   3   1   0 8.13785 1.46591   5
   3   1   0 7.96030 1.45997   2
   3   1   0 8.71401 1.40891   1
   3   1   0 8.50386 1.39290   4
  -4  -1   0 57.2143 3.53473   5
  -4  -1   0 61.1032 3.36135   4
  -4  -1   0 56.9118 2.57549   3
  -4  -1   0 52.4600 3.27064   1
  -4  -1   0 61.1695 3.56581   2
   4   1   0 57.5357 3.20125   5
   4   1   0 55.4719 3.20391   5
   4   1   0 55.8987 3.42110   2
   4   1   0 55.8443 2.52651   3
   4   1   0 60.1621 3.44591   1
   4   1   0 57.4710 3.31086   4
  -5  -1   0 110.027 5.62944   5
  -5  -1   0 115.752 5.51817   4
  -5  -1   0 112.753 4.25699   3
  -5  -1   0 114.275 5.38682   5
  -5  -1   0 120.027 5.87672   2
  -5  -1   0 118.098 5.54007   1
   5   1   0 111.163 5.17672   5
   5   1   0 113.793 5.32513   1
   5   1   0 119.071 5.26861   5
   5   1   0 110.437 5.63006   2
   5   1   0 115.967 4.24261   3
   5   1   0 112.032 5.28197   4
  -6  -1   0 28.6308 3.59364   5
  -6  -1   0 22.8756 3.34948   1
  -6  -1   0 23.7290 2.27409   3
  -6  -1   0 20.9276 4.32461   5
  -6  -1   0 28.2244 4.09122   4
   6   1   0 28.5463 3.86600   2
   6   1   0 28.9340 3.48971   5
   6   1   0 23.5713 4.41794   5
   6   1   0 24.8190 2.29662   3
   6   1   0 29.6920 3.59433   4
  -7  -1   0 19.4284 3.80825   1
  -7  -1   0 17.2865 4.12937   5
  -7  -1   0 20.1634 4.14532   5
   7   1   0 24.1661 4.74311   2
   7   1   0 15.4060 4.47222   5
   7   1   0 15.8352 2.57024   3
   7   1   0 21.7039 3.83812   4
  -8  -1   0 74.1476 6.66071   5
  -8  -1   0 61.6577 6.15619   1
   8   1   0 65.8914 6.87596   5
   8   1   0 53.5551 6.20808   2
   8   1   0 65.3912 5.86966   4
  -9  -1   0 -0.6996 2.85970   1
  -9  -1   0 -0.7074 2.97664   5
   9   1   0 18.3506 6.32734   4
   9   1   0 0.32994 3.01959   2
   9  -2   0 -0.7478 3.50422   2
  -9   2   0 -0.5145 2.84959   1
  -9   2   0 -5.1068 3.04176   5
   8  -2   0 13.9216 4.08650   4
   8  -2   0 16.8475 5.65154   2
  -8   2   0 19.9640 5.22600   5
  -8   2   0 18.8728 5.39439   1
   7  -2   0 0.27752 1.49168   4
   7  -2   0 0.25982 1.89648   2
   7  -2   0 5.21235 2.00300   5
  -7   2   0 1.64469 1.65949   1
  -7   2   0 -0.5401 2.24500   5
  -7   2   0 4.29865 2.22547   4
  -7   2   0 0.88525 2.01030   5
   6  -2   0 5.96584 2.12386   2
   6  -2   0 4.94727 1.48102   4
   6  -2   0 6.02805 1.83611   5
   6  -2   0 6.35561 1.50189   3
  -6   2   0 4.46464 1.64670   5
  -6   2   0 5.30625 1.29880   3
  -6   2   0 5.49323 2.14701   5
  -6   2   0 4.24558 1.42749   1
  -6   2   0 3.25804 1.82244   4
   5  -2   0 74.9066 3.89908   5
   5  -2   0 70.5815 3.21615   3
   5  -2   0 67.2737 4.88302   2
   5  -2   0 63.3396 4.46591   1
   5  -2   0 56.0097 3.70322   5
  -5   2   0 69.1154 3.76982   4
  -5   2   0 67.5775 3.03460   3
  -5   2   0 69.8334 4.50673   1
  -5   2   0 64.3885 4.00584   5
  -5   2   0 65.5496 4.06740   5
  -5   2   0 63.7212 5.10282   2
   4  -2   0 89.1576 4.55497   1
   4  -2   0 91.2601 3.48957   3
   4  -2   0 93.7584 3.65167   4
   4  -2   0 89.6129 3.78380   5
   4  -2   0 83.9211 4.70341   2
   4  -2   0 94.4455 3.91053   5
  -4   2   0 86.0515 4.01920   5
  -4   2   0 87.9792 3.69198   4
  -4   2   0 90.3606 3.46389   3
  -4   2   0 88.3129 4.23749   5
  -4   2   0 94.1394 4.65353   1
  -4   2   0 88.1442 4.78911   2
   3  -2   0 1295.14 32.3951   5
   3  -2   0 1295.93 32.2351   4
   3  -2   0 1333.35 32.3571   3
   3  -2   0 1294.92 33.3354   1
   3  -2   0 1333.54 32.5954   5
   3  -2   0 1302.90 33.7202   2
  -3   2   0 1313.70 32.3517   3
  -3   2   0 1250.57 33.3646   1
  -3   2   0 1293.64 32.2208   4
  -3   2   0 1295.67 32.7204   5
  -3   2   0 1282.30 32.8249   5
  -3   2   0 1245.22 33.4833   2
   2  -2   0 356.468 9.20957   4
   2  -2   0 361.828 10.3391   2
   2  -2   0 353.141 9.44236   5
   2  -2   0 349.290 10.1057   1
   2  -2   0 364.335 9.36343   5
   2  -2   0 364.436 9.61779   3
  -2   2   0 341.608 10.1252   1
  -2   2   0 354.794 10.2529   2
  -2   2   0 352.236 9.64017   5
  -2   2   0 355.741 9.59094   3
  -2   2   0 359.885 9.20978   4
  -2   2   0 355.020 9.56853   5
   1  -2   0 7.91679 0.90957   3
   1  -2   0 7.49852 0.62243   5
   1  -2   0 6.07845 1.00626   2
   1  -2   0 6.54275 0.57234   5
  -1   2   0 6.01810 0.64632   5
  -1   2   0 6.50967 0.85372   3
  -1   2   0 6.09217 1.01966   2
  -1   2   0 6.40796 0.75489   5
  -1   2   0 6.49292 0.60010   4
   0  -2   0 5869.70 146.568   1
   0  -2   0 6179.27 143.253   5
   0  -2   0 6008.78 142.951   5
   0  -2   0 5912.57 144.423   4
   0  -2   0 5770.34 143.292   2
   0   2   0 5901.27 143.933   5
   0   2   0 5902.06 146.440   1
   0   2   0 5764.05 144.591   4
   0   2   0 5835.24 143.469   5
   0   2   0 5870.47 143.119   2
   0   2   0 5772.65 145.147   3
  -1  -2   0 1020.50 24.4149   2
  -1  -2   0 981.289 25.1419   4
  -1  -2   0 1004.14 25.0661   1
  -1  -2   0 1010.84 24.7885   5
   1   2   0 969.335 24.7948   5
   1   2   0 975.836 24.4014   2
   1   2   0 964.433 25.0120   3
   1   2   0 987.771 25.1902   4
   1   2   0 1100.40 25.1041   1
   1   2   0 969.023 24.7686   5
  -2  -2   0 772.725 19.6195   3
  -2  -2   0 758.592 19.6440   5
  -2  -2   0 776.766 20.0471   4
  -2  -2   0 762.021 19.6628   5
  -2  -2   0 778.375 19.4686   2
   2   2   0 769.174 19.4696   2
   2   2   0 731.582 19.9891   4
   2   2   0 740.541 19.8178   1
   2   2   0 761.039 19.7192   5
   2   2   0 772.309 19.6479   5
   2   2   0 780.729 19.6036   3
  -3  -2   0 2059.78 50.8303   3
  -3  -2   0 2138.76 51.5665   1
  -3  -2   0 2078.46 51.5993   4
  -3  -2   0 1864.79 51.1189   5
  -3  -2   0 2038.04 51.2054   5
  -3  -2   0 2041.89 51.1470   2
   3   2   0 2078.20 51.2187   2
   3   2   0 2133.72 50.8296   3
   3   2   0 2118.84 51.4752   1
   3   2   0 2046.36 51.3117   5
   3   2   0 2104.37 51.2108   5
   3   2   0 1947.66 52.7592   4
  -4  -2   0 2955.10 72.5800   5
  -4  -2   0 2925.56 72.8481   4
  -4  -2   0 2922.58 72.5194   5
  -4  -2   0 2958.54 71.7436   3
  -4  -2   0 2901.35 72.5572   2
   4   2   0 2877.19 72.9159   4
   4   2   0 2978.47 72.6888   2
   4   2   0 3028.63 72.8643   1
   4   2   0 2648.18 71.5367   3
   4   2   0 2940.86 72.4345   5
   4   2   0 2918.02 72.5580   5
  -5  -2   0 72.9908 4.62962   2
  -5  -2   0 66.6974 3.24098   3
  -5  -2   0 69.2413 4.27169   5
  -5  -2   0 70.1228 4.26274   1
  -5  -2   0 63.5113 4.56466   4
  -5  -2   0 69.3950 4.11405   5
   5   2   0 70.4453 4.00758   5
   5   2   0 64.7068 3.32514   3
   5   2   0 72.2670 4.18319   5
   5   2   0 65.3481 4.06224   4
   5   2   0 70.6152 4.33132   2
   5   2   0 61.1478 4.23719   1
  -6  -2   0 189.435 8.20177   5
  -6  -2   0 180.081 8.02667   1
  -6  -2   0 176.935 8.44170   4
  -6  -2   0 198.681 8.07842   5
   6   2   0 188.250 8.09884   4
   6   2   0 193.799 6.57683   3
   6   2   0 192.589 7.97372   5
   6   2   0 179.472 7.80418   5
   6   2   0 195.360 8.47602   2
  -7  -2   0 0.34715 1.67078   5
  -7  -2   0 0.52840 1.61220   1
  -7  -2   0 4.48222 2.64756   5
   7   2   0 1.72055 2.11960   2
   7   2   0 2.33292 1.86413   4
   7   2   0 0.70554 1.64131   3
   7   2   0 1.22921 3.20293   5
  -8  -2   0 262.826 11.8667   5
  -8  -2   0 264.366 11.4147   1
   8   2   0 261.622 11.8644   2
   8   2   0 269.955 11.4485   4
  -9  -2   0 87.3997 7.84189   1
  -9  -2   0 84.3637 8.58414   5
   9   2   0 70.7466 7.70332   4
   9   2   0 80.3839 8.44791   2
   9  -3   0 -7.0400 3.64383   2
  -9   3   0 2.74383 3.98619   5
   8  -3   0 100.304 8.55234   2
   8  -3   0 80.6239 5.44153   4
  -8   3   0 83.6932 7.28204   5
  -8   3   0 94.5504 7.60865   1
   7  -3   0 49.0686 5.94516   2
   7  -3   0 40.0855 5.31522   5
   7  -3   0 49.4214 4.02164   4
  -7   3   0 44.4114 6.39860   5
  -7   3   0 40.7461 5.13526   1
  -7   3   0 42.0679 4.85126   4
  -7   3   0 45.9759 4.97354   5
  -7   3   0 47.0514 3.12237   3
   6  -3   0 -0.0080 1.62340   2
   6  -3   0 0.16838 1.03395   4
   6  -3   0 1.11990 1.59957   3
   6  -3   0 -1.6342 1.67185   5
  -6   3   0 -1.3695 2.02514   5
  -6   3   0 0.80603 1.29284   5
  -6   3   0 -0.6750 1.61006   1
  -6   3   0 2.31775 1.50526   4
  -6   3   0 0.05923 1.09647   3
   5  -3   0 47.4628 3.15647   3
   5  -3   0 44.4037 2.73942   4
   5  -3   0 42.2346 4.27646   2
   5  -3   0 44.1005 3.23984   5
  -5   3   0 47.9875 3.08961   4
  -5   3   0 47.5400 3.51849   5
  -5   3   0 44.8299 3.66968   5
  -5   3   0 45.6412 2.73922   3
  -5   3   0 50.0374 4.14952   1
   4  -3   0 12.0892 2.25456   1
   4  -3   0 6.47550 1.68956   2
   4  -3   0 5.54247 1.34762   4
   4  -3   0 9.06206 1.60772   5
   4  -3   0 7.57856 1.78921   5
   4  -3   0 6.77753 1.80440   3
  -4   3   0 9.91817 1.59896   4
  -4   3   0 6.12671 1.57594   2
  -4   3   0 5.70452 1.44963   1
  -4   3   0 9.07801 1.98846   5
  -4   3   0 8.08539 1.78251   5
  -4   3   0 8.30807 1.54333   3
   3  -3   0 5.45487 0.97019   4
   3  -3   0 6.87600 1.16520   5
   3  -3   0 8.55864 1.29297   5
   3  -3   0 6.48648 2.07066   2
   3  -3   0 6.01392 1.52737   3
  -3   3   0 7.14858 1.76314   1
  -3   3   0 7.36134 1.13516   4
  -3   3   0 4.92808 1.33529   5
  -3   3   0 6.20046 1.81803   2
  -3   3   0 8.21720 1.51430   5
  -3   3   0 6.50476 1.29414   3
   2  -3   0 1848.09 45.2005   5
   2  -3   0 1881.31 45.1151   4
   2  -3   0 1831.23 46.4575   2
   2  -3   0 1897.05 45.1471   5
   2  -3   0 1863.16 45.9236   3
  -2   3   0 1863.45 45.0780   4
  -2   3   0 1846.14 46.4261   2
  -2   3   0 1798.88 45.4653   5
  -2   3   0 1844.24 45.9495   3
  -2   3   0 1817.55 46.4601   1
  -2   3   0 1829.26 45.6158   5
   1  -3   0 1389.46 35.0123   3
   1  -3   0 1417.53 33.9924   5
   1  -3   0 1379.42 34.8359   2
  -1   3   0 1435.77 34.9072   2
  -1   3   0 1387.96 35.0616   3
  -1   3   0 1395.70 34.3083   5
  -1   3   0 1413.15 34.3404   4
  -1   3   0 1330.72 35.1517   1
  -1   3   0 1447.60 34.3954   5
  -1   3   0 1377.24 34.3381   4
   0  -3   0 117.976 3.26680   5
   0  -3   0 115.991 3.42014   2
   0  -3   0 120.874 4.09471   1
   0  -3   0 116.658 3.80696   4
   0  -3   0 120.702 3.29328   5
   0   3   0 117.458 3.49295   5
   0   3   0 109.093 4.09045   3
   0   3   0 117.418 3.47068   5
   0   3   0 123.710 4.13814   1
   0   3   0 115.328 3.42870   2
   0   3   0 114.848 3.80529   4
  -1  -3   0 1065.48 27.2267   4
  -1  -3   0 1091.99 26.6285   5
  -1  -3   0 1031.11 27.1372   1
  -1  -3   0 1095.35 26.6139   5
   1   3   0 1041.89 26.7011   5
   1   3   0 1075.93 26.0411   2
   1   3   0 1072.20 26.7161   5
   1   3   0 1040.62 27.1873   4
   1   3   0 1105.79 27.1816   1
  -2  -3   0 319.916 8.30695   2
  -2  -3   0 307.864 8.70539   5
  -2  -3   0 291.405 8.99103   1
  -2  -3   0 305.495 9.23357   4
  -2  -3   0 306.119 8.71046   5
   2   3   0 333.370 9.16706   1
   2   3   0 298.931 8.77984   5
   2   3   0 315.273 8.98144   3
   2   3   0 299.644 8.72453   5
   2   3   0 301.020 8.26254   2
   2   3   0 286.894 9.15796   4
  -3  -3   0 1336.92 33.8053   5
  -3  -3   0 1229.20 33.9458   1
  -3  -3   0 1314.06 33.7369   5
  -3  -3   0 1333.12 34.3372   4
  -3  -3   0 1350.94 33.4444   2
   3   3   0 1254.14 34.3339   4
   3   3   0 1314.22 33.5526   3
   3   3   0 1302.35 33.8184   5
   3   3   0 1472.88 34.1992   1
   3   3   0 1319.82 33.4224   2
   3   3   0 1318.27 33.7318   5
  -4  -3   0 623.728 17.7552   4
  -4  -3   0 639.387 17.1832   2
  -4  -3   0 618.428 17.2633   5
  -4  -3   0 606.062 17.2070   5
  -4  -3   0 569.484 17.4277   1
   4   3   0 627.047 17.1518   2
   4   3   0 589.465 17.7454   4
   4   3   0 610.715 17.1964   5
   4   3   0 628.065 17.5057   1
   4   3   0 624.731 16.7305   3
  -5  -3   0 310.501 11.2134   4
  -5  -3   0 324.297 11.1484   5
  -5  -3   0 330.676 11.1099   1
  -5  -3   0 325.469 10.8907   2
  -5  -3   0 327.777 10.8592   5
   5   3   0 320.338 10.8089   5
   5   3   0 312.666 10.8743   1
   5   3   0 312.106 10.6432   5
   5   3   0 326.539 10.7661   2
   5   3   0 334.793 9.98478   3
   5   3   0 316.587 11.1726   4
  -6  -3   0 64.0482 5.43238   5
  -6  -3   0 48.5628 5.60744   2
  -6  -3   0 61.4321 4.55650   5
  -6  -3   0 62.9928 4.46390   1
   6   3   0 66.3559 5.03728   5
   6   3   0 71.3995 5.25739   2
   6   3   0 65.9004 4.03973   3
   6   3   0 65.6325 4.80071   5
   6   3   0 67.9077 4.95788   4
  -7  -3   0 0.30617 2.97158   5
  -7  -3   0 -0.1802 1.49033   1
  -7  -3   0 0.32082 1.74663   5
   7   3   0 2.38318 1.70652   3
   7   3   0 0.80601 2.14326   5
   7   3   0 4.63243 2.08267   4
   7   3   0 2.26300 2.11094   2
  -8  -3   0 8.86575 2.94867   5
  -8  -3   0 9.39085 2.66540   1
   8   3   0 7.85543 2.67943   2
   8   3   0 8.30071 2.55338   4
   8   3   0 11.7865 3.66670   5
  -9  -3   0 -0.0650 2.75733   1
  -9  -3   0 0.75270 3.27253   5
   9   3   0 -4.5065 3.10201   2
   9   3   0 -2.8772 2.70047   4
   9  -4   0 15.2427 5.23875   2
  -9   4   0 22.3854 7.52493   1
  -9   4   0 12.7766 4.15903   5
   8  -4   0 2.07663 3.22828   2
  -8   4   0 9.63332 3.29277   5
  -8   4   0 4.78665 3.31721   1
  -7   4   0 18.4767 5.49090   3
  -7   4   0 23.4633 4.72757   1
   6  -4   0 13.0595 3.50878   5
   6  -4   0 3.67640 1.20747   4
   6  -4   0 7.15316 2.46945   2
  -6   4   0 6.10447 1.64468   3
  -6   4   0 7.89042 2.78067   4
  -6   4   0 3.10804 1.72377   5
  -6   4   0 3.04831 1.59950   5
  -6   4   0 6.66862 2.17618   1
   5  -4   0 19.8363 3.71962   2
   5  -4   0 19.1870 2.80537   5
   5  -4   0 20.4151 1.99842   4
   5  -4   0 23.0828 3.05252   3
  -5   4   0 16.8156 2.44106   3
  -5   4   0 24.1046 2.24214   4
  -5   4   0 20.5815 2.79886   5
  -5   4   0 19.1340 3.29462   5
  -5   4   0 19.9235 3.18160   1
   4  -4   0 10.3992 2.32452   3
   4  -4   0 6.21622 1.79783   5
   4  -4   0 8.77066 1.30399   4
   4  -4   0 9.10512 2.54423   2
   4  -4   0 11.4885 1.92997   5
  -4   4   0 8.21546 1.53275   4
  -4   4   0 7.07995 2.42729   1
  -4   4   0 3.90370 1.98257   2
  -4   4   0 8.63072 1.85288   3
  -4   4   0 6.19477 1.85640   5
  -4   4   0 4.61238 1.28349   5
   3  -4   0 101.787 3.55579   5
   3  -4   0 108.124 4.96300   2
   3  -4   0 108.663 4.46742   3
   3  -4   0 106.632 3.50138   5
  -3   4   0 98.1215 4.31802   3
  -3   4   0 106.244 4.97059   1
  -3   4   0 103.109 4.01889   5
  -3   4   0 107.952 4.27001   5
  -3   4   0 103.591 5.07408   2
  -3   4   0 108.008 3.39763   4
   2  -4   0 254.289 6.64202   5
   2  -4   0 255.454 7.96335   3
   2  -4   0 232.586 6.64111   5
   2  -4   0 246.178 8.08875   2
  -2   4   0 261.731 8.23213   2
  -2   4   0 253.105 6.92545   4
  -2   4   0 254.629 6.91028   4
  -2   4   0 258.188 7.39948   5
  -2   4   0 258.721 8.38397   1
  -2   4   0 257.812 7.29836   5
   1  -4   0 109.994 4.06424   2
  -1   4   0 114.262 3.69228   5
  -1   4   0 113.849 4.12097   2
  -1   4   0 115.564 3.78107   4
  -1   4   0 116.788 3.77405   4
  -1   4   0 113.966 3.62953   5
  -1   4   0 111.413 4.47401   1
   0  -4   0 75.0209 2.23352   5
   0  -4   0 70.4302 2.95808   4
   0  -4   0 70.5994 2.19103   5
   0  -4   0 67.9973 2.43385   2
   0   4   0 69.0198 2.94391   4
   0   4   0 69.1311 2.45668   2
   0   4   0 70.3943 2.56361   5
   0   4   0 64.1026 3.12580   1
  -1  -4   0 178.415 5.94372   4
  -1  -4   0 179.206 5.23886   5
  -1  -4   0 174.260 5.17540   5
   1   4   0 172.863 5.92641   4
   1   4   0 177.474 5.93205   1
   1   4   0 177.342 5.44793   5
  -2  -4   0 24.3031 1.33069   2
  -2  -4   0 22.2276 2.01259   1
  -2  -4   0 25.9932 1.77988   5
   2   4   0 27.3105 2.09397   3
   2   4   0 24.8229 2.02866   1
   2   4   0 23.9258 1.35505   2
   2   4   0 24.8514 1.88120   5
   2   4   0 25.7558 2.35357   4
   2   4   0 27.4351 2.09491   5
  -3  -4   0 0.61826 0.74835   5
  -3  -4   0 0.63219 0.70382   2
  -3  -4   0 1.55854 0.83873   5
  -3  -4   0 5.16564 1.86369   4
  -3  -4   0 0.53894 0.67723   1
   3   4   0 -0.1078 0.74836   5
   3   4   0 1.36847 0.75348   2
   3   4   0 0.94044 0.80366   1
   3   4   0 1.31314 0.90031   4
   3   4   0 -0.3290 0.77197   5
   3   4   0 0.01157 0.97559   3
  -4  -4   0 359.604 11.3379   1
  -4  -4   0 352.939 10.9048   5
  -4  -4   0 349.139 10.5202   2
  -4  -4   0 349.404 10.8741   5
   4   4   0 348.355 11.7183   4
   4   4   0 343.965 11.0615   5
   4   4   0 336.198 10.8223   5
   4   4   0 323.264 10.6140   2
   4   4   0 359.408 11.2496   1
   4   4   0 363.536 10.8603   3
  -5  -4   0 290.641 10.2780   5
  -5  -4   0 294.015 10.2427   5
  -5  -4   0 265.437 10.4956   4
  -5  -4   0 298.730 9.96703   2
  -5  -4   0 301.424 10.5930   1
   5   4   0 290.612 10.1856   5
   5   4   0 336.786 11.9028   1
   5   4   0 292.043 9.59521   3
   5   4   0 286.691 10.7216   4
   5   4   0 298.862 10.3978   5
   5   4   0 288.660 9.86553   2
  -6  -4   0 2.81718 2.00472   2
  -6  -4   0 2.76519 1.68373   5
  -6  -4   0 0.21623 2.24133   5
   6   4   0 3.87032 1.99351   4
   6   4   0 10.6566 3.45215   5
   6   4   0 2.33940 1.97405   5
   6   4   0 1.72559 1.52297   2
   6   4   0 0.65527 1.67863   3
  -7  -4   0 -1.2124 1.55359   1
  -7  -4   0 -1.3009 1.96726   5
   7   4   0 -1.6641 1.97695   2
   7   4   0 -1.8940 2.34535   3
   7   4   0 -0.9995 2.23010   5
   7   4   0 1.13079 1.85439   4
  -8  -4   0 81.5004 6.59606   1
  -8  -4   0 91.2131 7.79079   5
   8   4   0 77.9676 7.29339   4
   8   4   0 75.1757 8.27113   5
   8   4   0 89.5100 7.01772   2
  -9  -4   0 2.95124 3.77688   5
  -9  -4   0 2.15506 2.96295   1
   9   4   0 4.69493 3.30354   4
   9   4   0 2.00891 3.56157   2
   8  -5   0 28.0507 8.27934   2
  -8   5   0 22.2614 6.89018   1
  -8   5   0 12.5793 3.17813   5
   7  -5   0 94.8280 8.11262   2
  -7   5   0 102.549 6.77921   5
  -7   5   0 99.3000 5.19748   3
  -7   5   0 106.432 7.69905   1
   6  -5   0 5.63174 1.74954   5
   6  -5   0 6.22855 2.70893   2
  -6   5   0 1.66125 1.60763   3
  -6   5   0 4.24120 2.08895   1
  -6   5   0 3.05898 1.86438   5
   5  -5   0 4.75418 1.94404   2
   5  -5   0 6.52559 1.40722   5
  -5   5   0 9.02253 2.65269   3
  -5   5   0 5.71365 1.60238   5
  -5   5   0 5.70958 1.80992   1
   4  -5   0 29.4035 3.48566   2
   4  -5   0 31.8671 2.12243   5
  -4   5   0 29.6996 4.70825   2
  -4   5   0 24.6668 2.52668   5
  -4   5   0 27.3727 2.73499   3
  -4   5   0 27.4251 3.44677   1
   3  -5   0 3.36390 1.37107   2
  -3   5   0 4.70990 1.24878   5
  -3   5   0 4.52496 1.35583   3
  -3   5   0 8.11148 2.90546   2
  -3   5   0 4.39786 1.07890   5
  -3   5   0 4.67249 1.40063   1
   2  -5   0 1.37331 0.89873   2
  -2   5   0 1.05442 0.66529   5
  -2   5   0 0.89556 0.92950   2
  -2   5   0 0.76608 0.56942   4
  -2   5   0 1.17889 0.61577   4
  -2   5   0 1.92701 0.69673   5
  -2   5   0 2.11652 1.02835   1
  -2   5   0 1.67023 1.05750   3
  -2   5   0 0.63575 0.79350   1
   1  -5   0 166.999 5.52715   2
  -1   5   0 171.755 5.35309   4
  -1   5   0 164.066 5.17247   5
  -1   5   0 159.534 6.16096   1
  -1   5   0 150.246 5.49819   2
  -1   5   0 172.790 5.39741   4
  -1   5   0 166.798 6.17713   3
  -1   5   0 165.413 5.09219   5
   0  -5   0 151.336 4.58915   2
   0  -5   0 149.063 5.67927   1
   0   5   0 143.792 5.77993   3
   0   5   0 152.352 4.83663   5
   0   5   0 150.085 4.76274   5
   0   5   0 150.398 4.60437   2
   0   5   0 148.469 5.30464   4
   0   5   0 151.132 5.68807   1
  -1  -5   0 9.14150 1.61213   1
  -1  -5   0 12.0630 1.21014   5
  -1  -5   0 11.1239 1.24717   5
  -1  -5   0 12.1365 1.81726   4
   1   5   0 10.8295 1.44063   5
   1   5   0 9.00037 1.83347   4
   1   5   0 10.2608 1.38932   5
   1   5   0 10.1400 1.74760   1
   1   5   0 10.3902 1.76729   3
  -2  -5   0 5.21001 1.57721   1
  -2  -5   0 4.87063 1.17690   5
  -2  -5   0 5.87703 1.88261   4
  -2  -5   0 2.31358 0.83865   5
   2   5   0 2.36672 0.82297   2
   2   5   0 1.66831 0.72506   5
   2   5   0 1.61389 0.94549   4
   2   5   0 2.59613 0.95783   1
   2   5   0 6.03560 1.53135   5
   2   5   0 1.87840 1.11983   3
  -3  -5   0 13.5730 1.96204   1
  -3  -5   0 12.0212 2.47684   4
  -3  -5   0 14.5906 1.52141   2
  -3  -5   0 15.9906 2.11407   5
   3   5   0 18.4328 2.31867   1
   3   5   0 13.3518 2.06570   5
   3   5   0 12.9891 1.62175   2
   3   5   0 14.9624 2.41478   4
   3   5   0 11.1668 1.95507   5
   3   5   0 18.4169 2.64631   3
  -4  -5   0 2.57089 1.17516   2
  -4  -5   0 1.36002 1.40132   4
  -4  -5   0 2.62766 1.17223   5
  -4  -5   0 1.71547 1.07221   1
  -4  -5   0 7.83054 2.57363   5
   4   5   0 2.49919 1.20895   4
   4   5   0 2.93080 1.30203   1
   4   5   0 4.92178 1.52156   3
   4   5   0 3.05599 1.34605   5
   4   5   0 1.67301 1.00037   2
   4   5   0 2.63328 1.19399   5
  -5  -5   0 64.8767 4.31628   2
  -5  -5   0 66.9637 4.90162   5
  -5  -5   0 61.8525 4.35527   5
  -5  -5   0 63.3072 4.50632   1
   5   5   0 56.3268 4.50224   5
   5   5   0 56.0350 3.87623   2
   5   5   0 62.9961 4.64250   5
   5   5   0 58.5744 4.57232   3
   5   5   0 63.7925 4.97083   4
  -6  -5   0 3.01086 1.93645   5
  -6  -5   0 3.82088 1.64101   1
  -6  -5   0 -0.4242 2.31821   2
   6   5   0 1.86046 2.01968   5
   6   5   0 -2.6551 1.51432   4
   6   5   0 3.24823 2.06327   3
   6   5   0 -0.5558 1.54598   2
   6   5   0 0.64166 2.65878   5
  -7  -5   0 57.3951 5.55971   1
  -7  -5   0 53.5857 6.10663   5
   7   5   0 58.0822 6.72004   5
   7   5   0 44.6775 5.49667   2
   7   5   0 54.3658 6.02416   4
   7   5   0 49.0723 5.93774   3
  -8  -5   0 3.91789 3.29939   5
   8   5   0 9.56241 3.46149   4
   8   5   0 17.0743 5.92449   2
   8   5   0 9.60340 3.75215   5
   8   5   0 6.87993 2.76608   3
  -9  -5   0 59.9027 8.06699   1
   9   5   0 49.1264 8.28570   4
   9   5   0 78.1663 9.21706   2
   8  -6   0 9.12431 4.37593   2
  -8   6   0 33.9841 7.22091   5
  -8   6   0 15.0456 3.69334   1
   7  -6   0 5.88706 3.39713   2
  -7   6   0 4.36672 2.45942   3
  -7   6   0 3.05061 2.30663   5
  -7   6   0 18.4390 6.37986   1
   6  -6   0 1.52827 2.70786   2
  -6   6   0 4.99627 2.03263   5
  -6   6   0 6.48014 2.15795   3
  -6   6   0 5.00500 2.29860   1
  -6   6   0 7.87365 2.73508   5
   5  -6   0 99.9687 6.73930   2
  -5   6   0 101.241 5.78342   5
  -5   6   0 100.297 6.41625   1
  -5   6   0 104.164 5.25903   5
  -5   6   0 107.182 5.50441   3
   4  -6   0 0.07898 1.56183   2
  -4   6   0 1.02576 1.11010   5
  -4   6   0 1.60934 1.35573   3
  -4   6   0 0.62582 1.35743   5
  -4   6   0 -0.0004 1.47081   1
   3  -6   0 103.736 5.48546   2
  -3   6   0 107.603 4.66591   5
  -3   6   0 98.9248 5.09962   3
  -3   6   0 102.832 6.12965   2
  -3   6   0 114.093 5.90936   1
  -3   6   0 109.865 4.48253   5
   2  -6   0 17.1781 2.39567   2
  -2   6   0 15.5749 1.75862   5
  -2   6   0 16.5768 2.56318   1
  -2   6   0 17.4362 1.97156   5
  -2   6   0 17.2580 2.63151   1
  -2   6   0 17.9061 2.89265   2
  -2   6   0 16.2239 1.73240   4
  -2   6   0 21.9738 2.81023   3
  -2   6   0 17.6191 1.66272   4
   1  -6   0 35.4764 2.39053   2
  -1   6   0 31.5659 2.12526   5
  -1   6   0 33.7045 2.10871   5
  -1   6   0 33.7081 2.86573   3
  -1   6   0 33.4913 2.37233   4
  -1   6   0 32.4749 2.40603   4
  -1   6   0 32.3202 3.17028   1
  -1   6   0 33.6422 2.56384   2
   0  -6   0 28.4570 2.61493   1
   0   6   0 30.3060 2.72352   3
   0   6   0 30.6638 2.08486   5
   0   6   0 30.2417 2.01133   5
   0   6   0 25.0146 2.82748   4
   0   6   0 31.4736 1.95365   2
   0   6   0 31.7442 2.67767   1
  -1  -6   0 39.5364 2.00100   5
  -1  -6   0 36.8950 2.95753   4
  -1  -6   0 39.1317 1.99256   5
  -1  -6   0 36.3115 2.80198   1
   1   6   0 38.7106 3.18128   3
   1   6   0 37.9466 3.01365   4
   1   6   0 37.9305 2.44439   5
   1   6   0 37.1469 2.40249   5
  -2  -6   0 31.7305 2.20041   5
  -2  -6   0 31.3867 2.34300   5
  -2  -6   0 27.3485 3.17748   4
   2   6   0 31.3849 2.55653   5
   2   6   0 25.5522 2.97126   3
   2   6   0 35.0527 2.79441   1
   2   6   0 31.2278 2.91741   4
   2   6   0 32.8724 2.56877   5
   2   6   0 33.8268 2.96163   3
  -3  -6   0 1.03644 0.90986   5
  -3  -6   0 0.82120 0.65029   2
  -3  -6   0 1.25762 1.03935   5
  -3  -6   0 1.47359 0.99914   1
  -3  -6   0 0.44038 1.46927   4
   3   6   0 1.02801 0.75413   5
   3   6   0 1.11822 1.07041   5
   3   6   0 2.48743 1.20638   1
   3   6   0 -0.2538 1.62623   3
   3   6   0 1.00030 0.61585   2
   3   6   0 0.64271 1.04563   4
  -4  -6   0 2.24166 1.02510   1
  -4  -6   0 3.70706 1.47058   5
  -4  -6   0 7.00429 2.06153   2
  -4  -6   0 -0.8775 1.68705   5
   4   6   0 1.80803 2.04416   3
   4   6   0 2.98356 1.55165   5
   4   6   0 2.56205 1.53677   4
   4   6   0 3.08286 1.33310   5
   4   6   0 4.01445 1.17901   2
  -5  -6   0 45.4161 3.72457   2
  -5  -6   0 41.3202 4.18850   1
  -5  -6   0 40.2822 3.82444   5
   5   6   0 39.9450 4.28371   5
   5   6   0 44.2616 4.58316   5
   5   6   0 26.0914 4.73217   3
   5   6   0 35.0916 4.61846   4
   5   6   0 36.7371 3.26895   2
  -6  -6   0 1.91047 1.83708   1
  -6  -6   0 1.11219 2.18986   2
  -6  -6   0 -0.2969 1.91740   5
   6   6   0 1.82736 2.21528   5
   6   6   0 -1.9624 1.99471   5
   6   6   0 -2.1369 1.80455   4
   6   6   0 -2.5063 1.53202   2
  -7  -6   0 1.98280 2.21993   1
   7   6   0 -0.6766 2.10048   4
   7   6   0 3.98368 2.73672   5
   7   6   0 6.37607 4.41475   5
   7   6   0 3.89877 2.64373   3
   7   6   0 -1.2068 2.00364   2
  -8  -6   0 17.8620 5.91031   1
  -8  -6   0 8.54694 3.85710   5
   8   6   0 17.8468 3.78365   3
   8   6   0 30.2715 6.72481   4
   8   6   0 11.5420 3.18804   2
   8   6   0 14.5480 4.43492   5
  -9  -6   0 8.22184 3.87356   1
   9   6   0 11.1541 4.50238   4
   9   6   0 4.47973 4.25844   2
   9   6   0 9.46144 6.52253   5
   7  -7   0 5.96954 3.98854   2
  -7   7   0 4.21192 3.48269   1
  -7   7   0 -0.3066 2.75359   5
   6  -7   0 5.18822 2.95664   2
  -6   7   0 6.84990 2.82335   1
  -6   7   0 7.60400 2.65294   3
  -6   7   0 11.7290 3.91882   5
   5  -7   0 92.0914 6.88982   2
  -5   7   0 98.8675 5.77645   3
  -5   7   0 94.3689 6.89928   1
  -5   7   0 96.1094 5.40821   5
  -5   7   0 92.2356 6.16918   5
   4  -7   0 27.0247 4.28645   2
  -4   7   0 26.2671 3.93277   5
  -4   7   0 31.4307 3.62212   3
  -4   7   0 35.5543 4.57767   1
  -4   7   0 35.0483 3.28534   5
   3  -7   0 615.171 18.3330   2
  -3   7   0 614.879 18.3716   3
  -3   7   0 619.943 19.0952   1
  -3   7   0 606.661 18.5350   2
  -3   7   0 605.588 17.1849   5
  -3   7   0 610.386 16.9373   5
   2  -7   0 74.5522 4.25502   2
  -2   7   0 76.2994 4.80092   3
  -2   7   0 75.7678 3.50075   4
  -2   7   0 67.5940 3.32710   4
  -2   7   0 66.0395 4.81590   2
  -2   7   0 69.9660 3.64776   5
  -2   7   0 68.8637 3.40596   5
  -1   7   0 655.573 17.8041   2
  -1   7   0 658.508 17.6020   5
  -1   7   0 656.086 19.4017   1
  -1   7   0 662.139 17.4401   5
  -1   7   0 641.554 17.7645   4
  -1   7   0 639.263 19.1687   3
   0  -7   0 9.31573 2.43168   1
   0   7   0 9.68266 1.69848   5
   0   7   0 9.42039 2.53465   3
   0   7   0 7.27130 1.66793   5
   0   7   0 7.03753 2.49068   1
   0   7   0 7.93306 2.35852   4
   0   7   0 8.75931 1.72091   2
  -1  -7   0 55.4651 2.47004   5
  -1  -7   0 48.4865 4.03339   4
  -1  -7   0 50.4277 3.57068   1
  -1  -7   0 53.9985 2.42958   5
   1   7   0 54.8612 4.21196   3
   1   7   0 50.7650 3.82077   3
   1   7   0 53.9443 3.20259   5
   1   7   0 53.4215 3.08753   5
   1   7   0 51.3469 3.74718   4
   1   7   0 45.5545 3.85075   1
  -2  -7   0 47.8737 4.23223   4
  -2  -7   0 48.9939 3.00698   5
  -2  -7   0 55.1839 3.90652   1
  -2  -7   0 58.1124 3.02651   5
   2   7   0 55.3575 3.51500   5
   2   7   0 46.3809 3.93859   1
   2   7   0 57.1074 4.08245   3
   2   7   0 55.9567 3.53220   5
   2   7   0 51.3135 4.11632   4
   2   7   0 43.1873 4.29794   3
  -3  -7   0 29.4917 2.97852   5
  -3  -7   0 33.8844 3.34898   1
   3   7   0 32.9303 3.18999   5
   3   7   0 33.6831 3.40970   3
   3   7   0 35.4601 4.29398   3
   3   7   0 30.9421 3.67151   4
   3   7   0 32.6769 3.35029   5
  -4  -7   0 134.750 4.67470   2
  -4  -7   0 129.898 6.01568   5
   4   7   0 140.577 7.37475   4
   4   7   0 137.181 6.76802   3
   4   7   0 139.306 6.52313   5
   4   7   0 132.128 4.64473   2
   4   7   0 129.954 6.56057   5
  -5  -7   0 36.8413 3.63375   2
  -5  -7   0 44.5187 4.36772   5
  -5  -7   0 43.7594 4.19798   1
   5   7   0 44.2438 4.67034   3
   5   7   0 39.5071 5.17966   4
   5   7   0 44.6577 4.84898   5
   5   7   0 34.3654 5.21258   5
   5   7   0 38.9709 3.28839   2
  -6  -7   0 -0.2650 1.77614   1
  -6  -7   0 -2.8084 2.20372   2
  -6  -7   0 -0.1054 2.06937   5
   6   7   0 3.75273 2.52712   5
   6   7   0 2.98228 1.78240   2
   6   7   0 -0.2501 2.33530   3
   6   7   0 -0.6294 2.40760   5
   6   7   0 -1.9952 2.13314   4
  -7  -7   0 7.18064 2.92486   1
  -7  -7   0 0.68893 3.17882   5
   7   7   0 5.00636 2.30883   2
   7   7   0 7.45704 3.20063   3
   7   7   0 2.20973 2.47699   4
   7   7   0 0.19742 2.76362   5
  -8  -7   0 4.42424 3.09644   1
   8   7   0 10.1431 3.98925   3
   8   7   0 11.2582 4.47846   5
   8   7   0 10.1273 3.59661   2
   8   7   0 5.13731 3.25340   4
  -9  -7   0 -4.5679 3.94427   1
   9   7   0 -1.9849 4.41256   4
   9   7   0 -6.0533 5.01931   5
   9   7   0 5.20658 4.80012   2
   7  -8   0 41.8519 10.4530   2
   6  -8   0 44.7124 7.75399   2
  -6   8   0 40.7921 5.00540   5
  -6   8   0 49.1868 5.85137   3
  -6   8   0 37.4243 6.31433   1
   5  -8   0 6.54771 3.09465   2
  -5   8   0 6.72254 1.88567   5
  -5   8   0 9.79332 3.04705   1
  -5   8   0 7.61442 2.95763   5
  -5   8   0 15.3761 4.46027   3
   4  -8   0 31.1100 5.35597   2
  -4   8   0 24.4899 3.10165   5
  -4   8   0 24.8359 4.74755   1
  -4   8   0 18.3213 3.96208   5
  -4   8   0 21.6322 4.25294   3
   3  -8   0 2.12091 1.84610   2
  -3   8   0 1.24912 2.89949   2
  -3   8   0 -0.6058 1.12473   5
  -3   8   0 2.76203 1.88753   3
  -3   8   0 -0.6969 1.27478   5
  -3   8   0 2.62393 1.92467   1
   2  -8   0 23.8652 3.48114   2
  -2   8   0 25.5097 2.83212   5
  -2   8   0 23.1845 2.73582   4
  -2   8   0 30.0522 4.14582   3
  -2   8   0 19.8880 4.55865   2
  -2   8   0 25.2094 2.52976   5
  -2   8   0 27.0029 2.82000   4
   1  -8   0 2.32425 1.13283   2
  -1   8   0 0.92856 1.06908   5
  -1   8   0 1.14279 0.99878   5
  -1   8   0 0.28674 1.57201   2
  -1   8   0 1.96438 1.68131   3
  -1   8   0 0.10623 1.36455   4
  -1   8   0 -0.2986 1.31400   4
   0  -8   0 51.4588 4.14145   1
   0   8   0 58.2954 3.23302   5
   0   8   0 54.4330 3.25427   5
   0   8   0 54.7725 4.03602   4
   0   8   0 52.7338 4.50243   3
   0   8   0 54.7923 2.96962   2
  -1  -8   0 41.8565 3.77123   1
   1   8   0 37.9968 3.56458   4
   1   8   0 41.8055 3.06205   5
   1   8   0 40.9445 3.14882   5
   1   8   0 40.9554 3.95194   3
  -2  -8   0 12.8839 4.33299   4
  -2  -8   0 16.4593 2.39522   5
  -2  -8   0 12.9934 3.00028   1
   2   8   0 11.1024 2.78028   5
   2   8   0 12.3317 3.32885   4
   2   8   0 13.6007 2.80833   5
   2   8   0 13.7859 3.05646   3
  -3  -8   0 106.695 6.09438   1
  -3  -8   0 111.131 5.18292   5
   3   8   0 119.783 5.92845   5
   3   8   0 113.514 6.45917   3
   3   8   0 117.129 6.85414   4
   3   8   0 117.481 5.83638   5
  -4  -8   0 24.1316 3.68597   5
  -4  -8   0 22.3636 3.61425   1
   4   8   0 17.6616 3.83313   5
   4   8   0 26.6535 4.56303   4
   4   8   0 20.7841 3.89588   3
   4   8   0 26.4584 3.92889   5
  -5  -8   0 85.3930 5.67813   5
  -5  -8   0 80.2445 5.93522   1
  -5  -8   0 85.5080 4.21219   2
   5   8   0 91.4374 6.85126   5
   5   8   0 92.6176 4.13616   2
   5   8   0 94.5943 6.73319   5
   5   8   0 84.8637 7.01621   4
   5   8   0 91.3948 6.48933   3
  -6  -8   0 23.0629 6.24673   5
  -6  -8   0 20.6782 4.53444   1
   6   8   0 15.5314 4.84351   3
   6   8   0 14.5901 3.51728   5
   6   8   0 9.82362 3.24274   4
   6   8   0 15.1645 3.78612   2
  -7  -8   0 2.94337 2.41992   1
   7   8   0 -1.5101 3.35238   3
   7   8   0 3.34357 3.66506   5
   7   8   0 -1.5569 2.81242   4
   7   8   0 -1.6802 2.39995   2
  -8  -8   0 2.50830 3.18340   1
   8   8   0 -6.3849 4.44025   5
   8   8   0 -1.7189 3.72040   4
   8   8   0 0.57663 3.59187   2
   8   8   0 6.22304 3.99890   3
   6  -9   0 2.17564 4.37851   2
  -6   9   0 -3.0603 3.81128   3
  -6   9   0 -2.6869 3.37443   1
  -6   9   0 0.37262 2.52253   5
   5  -9   0 3.58869 3.53874   2
  -5   9   0 3.24021 1.77765   5
  -5   9   0 -1.0869 2.63024   1
  -5   9   0 4.02716 2.99757   3
   4  -9   0 59.5295 6.40782   2
  -4   9   0 61.2076 6.03869   3
  -4   9   0 58.4360 6.76802   1
  -4   9   0 57.5163 4.15844   5
  -4   9   0 51.0289 5.01755   5
   3  -9   0 24.6917 4.69139   2
  -3   9   0 37.0082 4.92466   3
  -3   9   0 21.9609 3.63798   5
  -3   9   0 39.2847 5.50802   1
  -3   9   0 29.7286 3.23947   5
   2  -9   0 -0.2778 1.77961   2
  -2   9   0 0.33905 1.27526   5
  -2   9   0 -0.3140 2.10576   3
  -2   9   0 1.10070 1.40309   4
  -2   9   0 1.82862 2.72539   2
  -2   9   0 3.61454 2.64473   4
  -1   9   0 147.132 5.77173   5
  -1   9   0 147.013 5.98191   5
  -1   9   0 149.599 6.45299   2
  -1   9   0 145.395 6.27874   4
  -1   9   0 149.040 6.45948   4
  -1   9   0 153.337 7.95887   3
   0   9   0 57.9768 2.91395   2
   0   9   0 62.1559 4.75517   4
   0   9   0 63.5065 3.82109   5
   0   9   0 57.9015 3.25351   2
   0   9   0 64.7594 3.88412   5
   0   9   0 56.5529 4.89644   3
  -1  -9   0 43.7735 4.43761   1
   1   9   0 45.3623 4.55261   4
   1   9   0 47.9142 3.80316   5
   1   9   0 43.1671 4.79379   3
   1   9   0 51.6215 3.77252   5
  -2  -9   0 133.425 7.17047   1
   2   9   0 140.337 6.38375   5
   2   9   0 128.542 6.20136   5
   2   9   0 130.385 7.35052   4
   2   9   0 135.547 7.49070   3
  -3  -9   0 84.8504 4.79556   5
  -3  -9   0 78.7071 5.88843   1
   3   9   0 79.1898 5.22523   5
   3   9   0 79.5564 6.01446   4
   3   9   0 74.5481 5.45927   5
   3   9   0 74.3771 5.80350   3
  -4  -9   0 2.07974 2.22518   5
  -4  -9   0 6.36672 2.29856   1
   4   9   0 1.55220 1.96350   5
   4   9   0 0.85346 2.20100   4
   4   9   0 5.15924 2.64770   3
   4   9   0 2.72291 2.07518   5
  -5  -9   0 32.0608 4.64997   1
  -5  -9   0 31.0655 6.82984   5
   5   9   0 19.4553 4.47988   5
   5   9   0 34.5521 5.58476   3
   5   9   0 28.2952 5.70698   4
   5   9   0 34.8189 5.56356   5
  -6  -9   0 17.3438 4.79838   1
   6   9   0 11.0412 3.63660   2
   6   9   0 23.3433 6.05173   3
   6   9   0 9.45989 3.40044   4
   6   9   0 14.7819 3.68068   5
  -7  -9   0 55.4185 7.20858   1
   7   9   0 53.1991 7.91921   4
   7   9   0 52.4339 9.09838   5
   7   9   0 57.9298 7.53716   3
  -8  -9   0 36.6354 8.03566   1
   8   9   0 53.5125 12.1373   5
   8   9   0 38.7199 9.27211   4
   8   9   0 52.4844 9.16875   3
   5 -10   0 21.6546 4.48478   2
  -5  10   0 21.9459 4.38053   5
  -5  10   0 31.6692 7.39312   1
  -5  10   0 25.9645 6.96296   3
   4 -10   0 5.06772 3.09763   2
  -4  10   0 1.58703 3.16819   3
  -4  10   0 3.31887 3.36846   1
  -4  10   0 -1.4043 1.60675   5
   3 -10   0 75.8266 6.55789   2
  -3  10   0 66.6003 5.17907   5
  -3  10   0 77.1426 6.99359   3
  -3  10   0 72.0053 4.85132   5
  -3  10   0 87.0183 7.77930   1
  -2  10   0 16.8366 3.80450   4
  -2  10   0 20.9170 5.67395   3
  -2  10   0 21.7229 3.84998   5
  -2  10   0 15.2126 3.07694   5
  -2  10   0 17.4534 5.21074   1
  -1  10   0 5.44236 2.06591   4
  -1  10   0 3.80186 2.40209   3
  -1  10   0 1.26336 1.32083   5
  -1  10   0 2.85159 2.21558   2
  -1  10   0 1.53910 1.85791   4
  -1  10   0 3.08509 1.55966   5
   0  10   0 113.535 7.55037   3
   0  10   0 108.008 6.44184   4
   0  10   0 100.976 5.24135   5
   0  10   0 96.1992 5.28976   5
  -1 -10   0 10.8456 2.45122   1
   1  10   0 19.0185 4.61715   4
   1  10   0 15.4436 3.37294   5
   1  10   0 15.8250 3.22908   5
   1  10   0 15.4067 4.58691   3
  -2 -10   0 154.411 7.92465   1
   2  10   0 145.742 6.97153   5
   2  10   0 146.840 8.34619   3
   2  10   0 156.717 8.22733   4
   2  10   0 144.432 7.02274   5
  -3 -10   0 16.4092 4.16776   5
  -3 -10   0 13.8582 4.15000   1
   3  10   0 18.6729 5.33591   4
   3  10   0 10.8448 2.75136   5
   3  10   0 15.8666 4.60292   3
   3  10   0 19.6975 4.23975   5
  -4 -10   0 1.46363 2.54181   1
   4  10   0 -2.4043 2.55107   4
   4  10   0 0.36028 2.33110   5
   4  10   0 0.50800 2.79979   3
   4  10   0 -1.7063 3.57968   5
  -5 -10   0 18.3556 5.95120   1
   5  10   0 21.2393 6.33395   5
   5  10   0 24.5420 6.31110   4
   5  10   0 31.0887 6.18740   3
  -6 -10   0 67.9459 7.51088   1
   6  10   0 54.8808 8.24001   3
   6  10   0 45.2717 7.84597   4
   6  10   0 56.6254 8.51975   5
  -7 -10   0 9.77263 3.72684   1
   7  10   0 6.49283 4.55008   5
   7  10   0 2.11473 3.79030   4
   7  10   0 8.46204 4.74685   3
   4 -11   0 1.83162 3.49005   2
  -4  11   0 4.52341 4.06040   3
  -4  11   0 6.45625 2.46777   5
  -4  11   0 8.13718 4.16782   1
   3 -11   0 -5.8613 2.80135   2
  -3  11   0 0.23674 1.85167   5
  -3  11   0 0.77113 3.90789   3
  -3  11   0 3.60354 3.23590   1
  -2  11   0 21.1466 4.84918   5
  -2  11   0 7.78569 2.65156   4
  -2  11   0 11.1690 3.30298   1
  -2  11   0 5.39812 3.42676   3
  -2  11   0 12.1115 3.66806   5
  -1  11   0 3.54412 2.24798   5
  -1  11   0 2.76202 1.78771   5
  -1  11   0 1.98615 1.60734   2
  -1  11   0 6.41041 3.40365   3
  -1  11   0 1.21137 2.47840   4
   0  11   0 4.22922 2.91537   4
   0  11   0 5.79666 1.78651   5
   0  11   0 2.20383 2.85933   3
   0  11   0 6.80129 2.73735   5
  -1 -11   0 -2.8279 1.93200   1
   1  11   0 1.90085 2.81929   3
   1  11   0 2.84768 2.73743   4
   1  11   0 2.81817 1.97531   5
   1  11   0 -0.0607 1.98446   5
  -2 -11   0 -2.0164 2.08735   1
   2  11   0 -0.7553 1.89113   5
   2  11   0 2.73426 2.93138   3
   2  11   0 4.31033 2.48554   5
   2  11   0 -1.2265 2.64080   4
  -3 -11   0 0.89719 2.41235   1
   3  11   0 -0.7068 2.85787   4
   3  11   0 -2.3177 2.85392   3
   3  11   0 1.22392 2.35960   5
  -4 -11   0 3.78751 3.08616   1
   4  11   0 2.81853 2.75647   5
   4  11   0 3.11209 3.41234   3
   4  11   0 1.62535 3.39784   4
  -5 -11   0 6.24733 3.60424   1
   5  11   0 1.26500 3.44530   5
   5  11   0 5.43180 4.04753   4
   5  11   0 5.48303 3.84258   3
  -6 -11   0 3.93909 3.53844   1
   6  11   0 10.2003 4.77576   4
   6  11   0 17.5748 5.32019   3
   6  11   0 28.0222 9.19136   5
  -3  12   0 4.01434 2.42514   5
  -3  12   0 1.82236 4.07916   3
  -3  12   0 2.99991 3.93782   1
  -2  12   0 0.31940 3.49880   1
  -2  12   0 -1.3957 4.23112   3
  -1  12   0 -2.3200 3.62751   3
  -1  12   0 4.51872 2.17407   5
   0  12   0 7.35536 2.38042   5
   0  12   0 5.38098 3.31832   4
   0  12   0 4.64581 3.76034   3
   1  12   0 2.01749 3.47775   3
   1  12   0 4.34639 2.46298   5
   1  12   0 2.82033 3.57862   4
  -2 -12   0 -1.3841 2.81149   1
   2  12   0 5.01808 2.56056   5
   2  12   0 5.07432 3.90618   4
   2  12   0 5.14663 3.68617   3
  -3 -12   0 5.68578 3.54975   1
   3  12   0 1.48907 3.69183   3
   3  12   0 6.01683 2.93805   5
   3  12   0 -2.7180 3.60502   4
  -4 -12   0 6.47139 3.84603   1
   4  12   0 24.6249 7.76305   3
   4  12   0 24.5493 6.76540   5
   4  12   0 12.1153 4.75297   4
  -5 -12   0 33.2439 9.11984   1
   5  12   0 13.3273 4.84106   4
   5  12   0 22.7239 7.46960   5
   5  12   0 26.8432 8.55626   3
  -1  13   0 3.04161 5.16430   3
  -1  13   0 5.76692 2.81554   5
   0  13   0 6.69055 3.00172   5
   0  13   0 11.6904 5.24329   3
   1  13   0 25.9172 8.52380   3
  -2 -13   0 4.16045 3.47310   1
   2  13   0 7.96587 5.06065   3
   2  13   0 20.2085 6.67318   5
   2  13   0 13.1654 5.09504   4
  -3 -13   0 10.3801 4.34357   1
   3  13   0 27.6526 9.00438   3
   3  13   0 0.51273 4.75803   4
   3  13   0 4.90405 3.08147   5
  -4 -13   0 4.13974 4.11817   1
   4  13   0 -0.5953 4.70355   4
   4  13   0 -2.1741 4.50939   3
   4  13   0 8.05752 3.93591   5
   3  13  -1 9.17314 5.25195   4
   3  13  -1 7.80254 3.74431   5
  -3 -13   1 0.10400 4.53593   1
   2  13  -1 25.2584 7.23602   5
   2  13  -1 5.17585 4.82114   3
   2  13  -1 2.40869 4.76480   4
   1  13  -1 9.37919 3.32197   5
   1  13  -1 13.1345 6.26290   3
   1  13  -1 11.6791 4.80536   4
   0  13  -1 -4.5250 2.63706   5
   0  13  -1 4.28904 5.49677   3
  -1  13  -1 62.7169 11.2179   3
  -1  13  -1 50.3393 6.56204   5
   5  12  -1 -3.6631 3.96656   5
   5  12  -1 8.06620 5.06244   4
   5  12  -1 14.3619 5.71165   3
  -5 -12   1 -3.6375 4.02430   1
   4  12  -1 29.6451 8.18252   3
   4  12  -1 10.6020 3.54538   5
   3  12  -1 -2.2619 3.06992   5
   3  12  -1 -0.2311 4.00602   3
   3  12  -1 3.10201 4.21400   4
  -3 -12   1 0.97164 3.64005   1
   2  12  -1 5.60206 3.21612   5
   2  12  -1 -1.0851 3.82069   4
   2  12  -1 8.50235 4.46315   3
  -2 -12   1 -3.3670 3.15745   1
   1  12  -1 16.1128 4.00164   4
   1  12  -1 23.7488 6.92255   3
   1  12  -1 22.2796 5.48114   5
   0  12  -1 29.1684 6.57467   4
   0  12  -1 13.1271 4.30567   5
   0  12  -1 22.2035 5.36006   3
  -1  12  -1 1.03785 4.04825   3
  -1  12  -1 18.9253 4.63811   5
  -2  12  -1 1.08122 3.60560   1
  -2  12  -1 -0.1761 4.18775   3
  -2  12  -1 2.36904 2.10118   5
  -3  12  -1 5.80859 2.82472   5
  -3  12  -1 5.30808 4.32961   1
  -3  12  -1 5.27347 4.67759   3
   6  11  -1 7.43403 4.64812   5
   6  11  -1 -0.1412 4.82678   3
   6  11  -1 4.67486 4.61296   4
  -6 -11   1 4.28663 4.48516   1
   5  11  -1 -2.3852 2.98758   5
   5  11  -1 -4.1796 3.39570   4
   5  11  -1 0.53411 3.94357   3
  -5 -11   1 0.26458 3.74439   1
   4  11  -1 6.20025 3.36671   5
   4  11  -1 0.62825 3.43549   3
   4  11  -1 6.20646 3.83977   4
  -4 -11   1 4.68947 3.27938   1
   3  11  -1 30.5047 5.42387   5
   3  11  -1 31.3043 6.31830   3
  -3 -11   1 31.1763 5.93930   1
   2  11  -1 62.9577 7.21776   3
   2  11  -1 57.2231 5.83900   5
   2  11  -1 55.9560 6.63952   4
  -2 -11   1 54.7958 6.23746   1
   1  11  -1 29.8889 4.83360   5
   1  11  -1 28.5211 5.93959   3
  -1 -11   1 20.3895 5.03776   1
   0  11  -1 18.3856 4.79843   5
   0  11  -1 6.66155 2.73109   4
   0  11  -1 7.95028 2.08932   5
   0  11  -1 22.8719 6.41672   3
  -1  11  -1 3.76990 1.90051   5
  -1  11  -1 2.17676 2.68894   5
  -1  11  -1 5.39811 2.57981   4
  -1  11  -1 6.87554 3.99318   3
  -2  11  -1 0.04405 3.47121   3
  -2  11  -1 -0.5069 1.97494   5
  -2  11  -1 0.55793 2.98518   1
  -3  11  -1 15.3137 4.17289   1
  -3  11  -1 21.7606 4.64730   5
  -3  11  -1 21.5597 6.79510   3
   3 -11   1 12.7908 3.43805   2
  -4  11  -1 29.4693 7.76972   3
  -4  11  -1 17.0854 4.96698   5
  -4  11  -1 28.2055 9.26785   1
   4 -11   1 24.6245 7.60125   2
   7  10  -1 90.7550 11.8392   5
   7  10  -1 81.2553 10.2409   3
   7  10  -1 90.7367 10.0018   4
  -7 -10   1 75.8908 8.88914   1
   6  10  -1 41.9173 8.41650   4
   6  10  -1 41.5067 8.56268   5
   6  10  -1 29.6823 7.73071   3
  -6 -10   1 34.2588 7.58595   1
   5  10  -1 -2.3535 3.05263   3
   5  10  -1 -4.1219 2.35345   5
   5  10  -1 0.19871 3.39439   4
  -5 -10   1 1.23511 2.72526   1
   4  10  -1 1.61318 2.94212   3
   4  10  -1 -0.1265 2.50715   5
   4  10  -1 -4.4230 2.48309   4
  -4 -10   1 0.65059 2.74701   1
   3  10  -1 72.1531 7.12318   4
   3  10  -1 63.1909 5.82755   5
   3  10  -1 66.0774 6.74684   3
   3  10  -1 57.1690 6.25028   5
  -3 -10   1 66.5909 6.17231   1
   2  10  -1 27.4590 4.88723   4
   2  10  -1 31.2179 4.58438   5
   2  10  -1 29.9965 4.42329   5
   2  10  -1 26.4008 4.80376   3
  -2 -10   1 31.0660 4.29816   5
  -2 -10   1 30.9555 4.85827   1
   1  10  -1 237.169 9.76811   4
   1  10  -1 238.967 9.05140   5
   1  10  -1 212.411 9.10349   5
   1  10  -1 225.329 10.6921   3
  -1 -10   1 214.461 10.1194   1
   0  10  -1 3.90363 2.18178   4
   0  10  -1 5.37342 1.62191   5
   0  10  -1 5.78042 2.74441   3
   0  10  -1 2.89511 1.85443   5
  -1  10  -1 9.44300 2.26404   4
  -1  10  -1 8.97808 2.15304   2
  -1  10  -1 16.3765 5.15544   3
  -1  10  -1 13.3192 4.30233   4
  -1  10  -1 11.1979 3.11388   5
  -1  10  -1 12.1931 3.77043   5
  -2  10  -1 -1.3368 1.49904   5
  -2  10  -1 1.14642 2.91610   3
  -2  10  -1 1.74361 2.38022   1
  -2  10  -1 1.79597 1.93220   5
   2 -10   1 0.55222 2.10530   2
  -3  10  -1 20.9908 5.91129   3
  -3  10  -1 29.2591 4.30343   5
  -3  10  -1 25.6320 6.26598   5
  -3  10  -1 42.7075 6.68217   1
   3 -10   1 32.0838 5.49068   2
  -4  10  -1 11.6492 3.84281   1
  -4  10  -1 5.18155 3.35960   3
   4 -10   1 21.6914 6.80059   2
  -5  10  -1 29.3279 7.84509   3
  -5  10  -1 21.0572 4.92753   5
   5 -10   1 26.9486 8.37278   2
   8   9  -1 -8.5495 4.63514   4
   8   9  -1 2.87118 5.50654   5
   8   9  -1 3.01273 5.24638   3
  -8  -9   1 -0.8429 3.77685   1
   7   9  -1 0.66066 3.44596   4
   7   9  -1 -1.7470 3.85256   5
   6   9  -1 2.17281 3.57708   3
   6   9  -1 -0.8665 3.03634   4
   6   9  -1 -2.6083 2.73738   5
  -6  -9   1 2.20830 2.81937   1
   5   9  -1 50.8641 6.18166   3
   5   9  -1 46.2006 6.22118   5
   5   9  -1 43.9120 6.61919   4
  -5  -9   1 52.0117 6.03425   1
   4   9  -1 17.3284 4.98944   5
   4   9  -1 9.82299 3.21331   3
   4   9  -1 9.50672 2.95078   4
   4   9  -1 7.45635 2.59812   5
  -4  -9   1 18.0131 4.48537   5
  -4  -9   1 5.42634 2.05889   1
   3   9  -1 51.6552 4.74032   5
   3   9  -1 36.5380 4.84655   5
   3   9  -1 45.7015 5.14512   4
   3   9  -1 41.6880 4.97236   3
  -3  -9   1 51.1756 4.63785   5
  -3  -9   1 38.5501 4.58572   1
   2   9  -1 101.080 5.59178   5
   2   9  -1 108.691 6.80014   4
   2   9  -1 103.221 6.90017   3
   2   9  -1 103.080 5.70104   5
  -2  -9   1 97.4251 5.00967   5
  -2  -9   1 92.0467 5.98108   1
   1   9  -1 1.76352 1.88160   4
   1   9  -1 4.76422 1.69708   5
   1   9  -1 1.64652 1.41933   5
   1   9  -1 2.44853 2.33289   3
  -1  -9   1 4.12972 1.37507   5
  -1  -9   1 1.82636 1.76885   1
   0   9  -1 0.49599 2.11708   3
   0   9  -1 1.77974 1.41621   5
   0   9  -1 -0.2881 1.76492   4
   0   9  -1 -0.1564 1.39840   5
  -1   9  -1 77.3930 4.85006   5
  -1   9  -1 73.3061 4.87512   4
  -1   9  -1 81.6305 4.58041   4
  -1   9  -1 71.0262 4.46148   2
  -1   9  -1 83.2225 4.53382   5
  -1   9  -1 92.1738 6.60368   3
  -2   9  -1 1.38583 1.32686   5
  -2   9  -1 -0.3090 1.44377   4
  -2   9  -1 3.51310 2.39368   2
  -2   9  -1 0.40938 1.29680   4
  -2   9  -1 -1.1386 2.10557   3
  -2   9  -1 1.47179 1.68548   5
   2  -9   1 -0.0448 1.67449   2
  -3   9  -1 46.4099 5.13729   3
  -3   9  -1 45.6131 4.41874   5
  -3   9  -1 50.2428 9.65290   2
  -3   9  -1 56.1279 6.00474   1
  -3   9  -1 43.4185 3.97251   5
   3  -9   1 46.1031 5.21037   2
  -4   9  -1 28.0246 5.33977   5
  -4   9  -1 31.4768 6.38575   1
  -4   9  -1 25.5919 5.31334   3
  -4   9  -1 17.6596 3.71648   5
   4  -9   1 35.0060 6.11480   2
  -5   9  -1 17.4059 3.95120   1
  -5   9  -1 28.4719 6.33201   3
  -5   9  -1 24.9221 4.31094   5
   5  -9   1 31.7789 7.32989   2
  -6   9  -1 5.69800 4.37411   3
  -6   9  -1 4.47849 3.86711   1
  -6   9  -1 1.54017 2.58132   5
   6  -9   1 9.99746 4.62458   2
   8   8  -1 5.61495 5.77267   5
   8   8  -1 1.83809 4.38391   3
  -8  -8   1 0.98151 3.30264   1
   7   8  -1 0.56536 2.63253   2
   7   8  -1 4.40190 3.45221   3
   7   8  -1 0.14553 2.85079   4
   7   8  -1 -3.3055 3.56139   5
  -7  -8   1 3.08419 3.09952   1
   6   8  -1 5.67738 2.62853   4
   6   8  -1 13.3067 3.78962   2
   6   8  -1 8.91055 3.32449   3
   6   8  -1 7.77648 3.19102   5
  -6  -8   1 5.28300 3.26624   5
  -6  -8   1 5.06429 2.48014   1
   5   8  -1 40.0596 5.88099   4
   5   8  -1 48.4388 5.85472   5
   5   8  -1 55.0392 5.70104   3
   5   8  -1 54.3774 6.45065   5
  -5  -8   1 47.3327 4.91288   1
   4   8  -1 156.643 7.77439   5
   4   8  -1 161.751 8.18741   3
   4   8  -1 144.978 7.43989   5
   4   8  -1 160.678 8.51241   4
  -4  -8   1 159.700 7.91785   1
  -4  -8   1 150.329 7.14362   5
   3   8  -1 1.81065 1.68713   3
   3   8  -1 2.60019 1.92067   4
   3   8  -1 -0.5686 1.60737   5
   3   8  -1 -0.1613 1.64282   5
  -3  -8   1 0.58283 1.50544   1
  -3  -8   1 -0.1887 1.72308   5
   2   8  -1 30.1448 3.80953   3
   2   8  -1 29.6622 3.52654   5
   2   8  -1 29.9444 3.27299   5
   2   8  -1 27.6667 3.84918   4
  -2  -8   1 25.1178 4.65015   4
  -2  -8   1 24.2758 3.24355   5
  -2  -8   1 28.2420 3.47802   1
   1   8  -1 37.5926 3.50921   5
   1   8  -1 38.5242 3.85515   4
   1   8  -1 38.2248 4.12156   3
   1   8  -1 43.1586 3.44582   5
  -1  -8   1 35.3299 3.78706   1
  -1  -8   1 36.5767 3.00915   5
  -1  -8   1 41.3940 4.47929   4
   0   8  -1 2.16724 1.71083   3
   0   8  -1 2.67954 1.14319   5
   0   8  -1 3.36651 1.23071   5
   0   8  -1 2.09822 1.48838   4
   0  -8   1 2.09729 1.44789   1
  -1   8  -1 16.4693 2.55319   5
  -1   8  -1 9.68202 2.23835   5
  -1   8  -1 13.9535 3.73176   3
  -1   8  -1 17.2013 2.68846   4
  -1   8  -1 15.4730 2.85136   2
   1  -8   1 16.5859 2.29223   2
  -2   8  -1 73.6201 5.45657   3
  -2   8  -1 77.4669 4.07290   5
  -2   8  -1 80.5312 3.71904   4
  -2   8  -1 76.9922 4.44540   5
  -2   8  -1 72.0438 3.45452   4
  -2   8  -1 77.0009 5.36674   2
   2  -8   1 80.8117 4.62846   2
  -3   8  -1 54.7177 3.95058   5
  -3   8  -1 55.1444 4.27293   5
  -3   8  -1 62.5487 5.62734   1
  -3   8  -1 48.2032 6.63074   2
  -3   8  -1 54.1167 4.68436   3
   3  -8   1 59.2966 4.81307   2
  -4   8  -1 3.69159 2.52476   1
  -4   8  -1 1.40136 1.36838   5
  -4   8  -1 1.09359 2.06650   3
  -4   8  -1 2.16062 2.08345   5
   4  -8   1 2.26770 2.15004   2
  -5   8  -1 79.6879 6.45018   3
  -5   8  -1 77.1419 6.71328   1
  -5   8  -1 76.5121 5.17846   5
   5  -8   1 61.3828 6.93564   2
  -6   8  -1 5.62832 2.37128   5
  -6   8  -1 3.41833 3.22417   3
  -6   8  -1 2.30890 2.71642   1
   6  -8   1 1.20551 3.20784   2
  -7   8  -1 30.8589 7.67612   1
  -7   8  -1 28.3075 6.24186   5
   7  -8   1 53.3067 10.1754   2
   8   7  -1 -5.0185 3.12995   2
   8   7  -1 7.23080 4.73072   5
   8   7  -1 -0.1554 3.68323   3
   8   7  -1 -6.4938 3.39483   4
  -8  -7   1 -1.0259 3.50570   1
   7   7  -1 25.0970 6.09417   4
   7   7  -1 17.6482 5.64946   3
   7   7  -1 23.7132 5.36241   2
   7   7  -1 14.3953 4.06631   5
  -7  -7   1 15.4024 4.22129   5
  -7  -7   1 14.1224 3.14119   1
   6   7  -1 17.8499 4.36296   3
   6   7  -1 23.7014 3.89096   2
   6   7  -1 20.2520 4.66751   4
   6   7  -1 16.9781 4.36147   5
   6   7  -1 21.4879 5.56153   5
  -6  -7   1 24.5266 4.89915   2
  -6  -7   1 15.0810 4.74822   5
  -6  -7   1 22.3828 4.55746   1
   5   7  -1 66.2122 5.27176   3
   5   7  -1 65.9540 5.63590   5
   5   7  -1 68.3091 3.88282   2
   5   7  -1 58.3048 6.42315   5
   5   7  -1 55.4199 5.58106   4
  -5  -7   1 63.7712 3.86145   2
  -5  -7   1 64.4974 5.22395   1
  -5  -7   1 70.3500 5.14514   5
   4   7  -1 4.46813 2.01449   4
   4   7  -1 6.40389 2.08960   5
   4   7  -1 9.14656 3.09100   3
   4   7  -1 2.07658 2.05799   5
  -4  -7   1 3.75796 1.36050   1
   3   7  -1 48.7110 4.62852   4
   3   7  -1 49.3222 4.17355   3
   3   7  -1 52.6930 4.15881   5
   3   7  -1 50.6873 3.86881   5
   3   7  -1 42.0051 6.18382   3
  -3  -7   1 54.0366 3.62671   5
  -3  -7   1 51.7684 4.06740   1
   2   7  -1 195.795 8.18171   3
   2   7  -1 204.361 8.29921   4
   2   7  -1 197.257 7.37605   5
   2   7  -1 189.892 8.07309   3
   2   7  -1 198.537 7.49486   5
  -2  -7   1 205.569 6.94145   5
  -2  -7   1 209.291 8.29000   1
  -2  -7   1 224.708 7.45098   5
  -2  -7   1 193.581 8.30031   4
   1   7  -1 169.973 6.28901   5
   1   7  -1 170.172 6.90384   4
   1   7  -1 159.974 6.20489   5
   1   7  -1 171.987 7.37796   3
   1   7  -1 153.609 6.95361   1
  -1  -7   1 156.423 5.46786   5
  -1  -7   1 168.754 7.02145   1
  -1  -7   1 171.900 6.81946   4
  -1  -7   1 167.153 5.64003   5
   0   7  -1 8.93409 2.60718   1
   0   7  -1 4.83105 1.84662   3
   0   7  -1 8.06627 2.05076   5
   0   7  -1 2.53269 0.89973   5
   0   7  -1 3.69072 1.29047   2
   0   7  -1 2.48184 1.09795   4
   0  -7   1 5.29902 1.67991   5
   0  -7   1 5.50071 1.75801   5
   0  -7   1 3.92317 1.28627   1
  -1   7  -1 65.5093 3.62995   5
  -1   7  -1 72.5365 3.70582   4
  -1   7  -1 65.1487 3.46000   5
  -1   7  -1 70.7315 4.59602   3
  -1   7  -1 65.1199 3.68696   2
   1  -7   1 68.1729 3.40800   2
  -2   7  -1 2.12376 0.95552   5
  -2   7  -1 2.27914 1.55147   3
  -2   7  -1 2.01050 1.69171   2
  -2   7  -1 1.66689 1.07082   5
  -2   7  -1 1.82391 0.94838   4
  -2   7  -1 1.71453 0.82297   4
   2  -7   1 0.55905 1.12212   2
  -3   7  -1 4.84845 1.82780   3
  -3   7  -1 13.5619 3.54176   1
  -3   7  -1 9.87850 2.57484   5
  -3   7  -1 5.80294 1.72372   5
  -3   7  -1 1.80589 2.41688   2
   3  -7   1 3.13859 1.66334   2
  -4   7  -1 8.46432 2.29992   3
  -4   7  -1 7.44085 2.09872   5
  -4   7  -1 10.2457 2.88017   5
  -4   7  -1 7.92749 2.29673   1
   4  -7   1 8.69340 2.35254   2
  -5   7  -1 1.49713 2.08650   1
  -5   7  -1 2.50397 2.54279   3
  -5   7  -1 -0.0252 1.55177   5
  -5   7  -1 -1.0589 2.29625   5
   5  -7   1 -1.9417 2.20213   2
  -6   7  -1 5.92725 2.66031   1
  -6   7  -1 8.20520 2.77640   3
  -6   7  -1 19.5109 4.58990   5
   6  -7   1 5.21970 3.30587   2
  -7   7  -1 27.5037 7.53399   1
  -7   7  -1 16.3641 3.68363   5
  -7   7  -1 18.1415 5.67916   3
   7  -7   1 37.7716 8.57195   2
   9   6  -1 13.2753 4.90817   2
   9   6  -1 35.3474 9.43664   4
  -9  -6   1 9.51402 4.15074   1
   8   6  -1 7.91313 3.43049   2
   8   6  -1 20.3027 5.79796   3
   8   6  -1 25.3831 7.54932   4
   8   6  -1 8.26414 3.85163   5
  -8  -6   1 8.29978 3.33007   1
  -8  -6   1 9.85260 4.49280   5
   7   6  -1 0.45467 2.87019   5
   7   6  -1 1.16796 2.39209   3
   7   6  -1 1.15048 2.34348   2
  -7  -6   1 3.36474 2.59387   1
  -7  -6   1 1.22066 2.32779   5
   6   6  -1 2.26206 2.12823   3
   6   6  -1 5.33858 2.71022   5
   6   6  -1 -0.9689 3.07778   3
   6   6  -1 0.79459 1.78882   2
   6   6  -1 2.09699 2.11978   4
   6   6  -1 2.07808 2.28154   5
  -6  -6   1 1.28182 2.34273   2
  -6  -6   1 -2.0337 2.14399   5
  -6  -6   1 1.70292 1.84396   1
   5   6  -1 28.2691 4.42576   5
   5   6  -1 17.3289 3.37700   3
   5   6  -1 16.5688 4.03459   4
   5   6  -1 23.9255 4.06849   3
   5   6  -1 26.0731 4.24779   5
   5   6  -1 19.6539 2.92273   2
  -5  -6   1 16.0869 3.19671   1
  -5  -6   1 22.1805 3.35241   2
  -5  -6   1 17.5314 3.70775   5
   4   6  -1 35.6428 3.98639   5
   4   6  -1 36.4622 4.04751   4
   4   6  -1 35.7922 3.71271   3
   4   6  -1 45.6747 4.33705   3
   4   6  -1 31.1227 3.50620   5
   4   6  -1 37.9410 2.49144   2
  -4  -6   1 38.2533 2.59687   2
  -4  -6   1 35.8773 3.59947   5
  -4  -6   1 38.8602 3.54019   1
  -4  -6   1 38.8658 4.40278   5
   3   6  -1 11.5868 2.86778   4
   3   6  -1 10.8204 2.69741   5
   3   6  -1 13.2896 2.72598   3
   3   6  -1 14.2441 2.55997   1
   3   6  -1 13.3286 2.73934   5
  -3  -6   1 16.1506 2.53423   5
  -3  -6   1 12.9390 3.37360   4
  -3  -6   1 11.5644 2.24112   1
   2   6  -1 -1.2765 1.03698   3
   2   6  -1 1.39341 1.19234   4
   2   6  -1 -0.5005 0.91280   5
   2   6  -1 -0.2418 0.83967   5
   2   6  -1 1.66975 1.00076   1
  -2  -6   1 0.81722 0.76845   1
  -2  -6   1 1.09235 1.27317   4
  -2  -6   1 -0.2738 0.91039   5
  -2  -6   1 0.99055 1.01356   5
   1   6  -1 115.273 4.68180   5
   1   6  -1 108.846 4.98816   4
   1   6  -1 114.053 4.65995   5
   1   6  -1 107.295 5.15658   1
   1   6  -1 114.733 5.40749   3
  -1  -6   1 111.356 5.15194   4
  -1  -6   1 117.007 4.29064   5
  -1  -6   1 108.696 5.14062   1
  -1  -6   1 113.856 4.26031   5
   0   6  -1 0.60762 1.13194   1
   0   6  -1 0.57036 0.69597   5
   0   6  -1 0.53317 0.54955   2
   0   6  -1 0.80914 1.06621   3
   0   6  -1 1.02155 0.70761   5
   0  -6   1 1.08037 0.69379   5
   0  -6   1 -0.6469 0.75932   5
   0  -6   1 0.23687 0.88084   4
   0  -6   1 0.53362 0.89126   1
   0  -6   1 1.57502 0.56870   2
  -1   6  -1 108.176 5.27648   1
  -1   6  -1 107.780 5.26179   3
  -1   6  -1 106.972 4.26977   5
  -1   6  -1 104.379 4.25083   5
  -1   6  -1 105.880 4.13228   4
  -1   6  -1 106.866 4.35345   2
   1  -6   1 104.772 3.58246   5
   1  -6   1 105.808 4.16278   2
   1  -6   1 107.369 3.52968   5
  -2   6  -1 52.0084 2.24932   4
  -2   6  -1 51.8806 3.93988   1
  -2   6  -1 50.2005 2.93218   5
  -2   6  -1 51.4308 3.13709   5
  -2   6  -1 51.9377 3.78501   3
  -2   6  -1 56.0251 3.75370   2
   2  -6   1 52.6222 3.32637   2
   2  -6   1 55.3635 2.28561   5
   2  -6   1 55.8593 2.34351   5
  -3   6  -1 8.54424 2.04119   2
  -3   6  -1 11.6236 2.69738   3
  -3   6  -1 10.9564 2.11506   5
  -3   6  -1 12.9359 2.84223   1
  -3   6  -1 12.4978 2.46899   5
   3  -6   1 10.3146 1.75472   5
   3  -6   1 17.4447 2.97675   2
   3  -6   1 8.29792 1.72077   5
   3  -6   1 9.94516 2.48926   3
  -4   6  -1 6.50295 1.86080   1
  -4   6  -1 9.12093 2.79129   3
  -4   6  -1 5.40630 1.87010   5
  -4   6  -1 8.66312 2.39143   5
   4  -6   1 15.6292 3.59990   2
   4  -6   1 7.94732 2.70916   3
  -5   6  -1 72.5292 4.71681   5
  -5   6  -1 67.3492 5.51976   5
  -5   6  -1 70.4278 4.87840   3
  -5   6  -1 65.8011 5.32289   1
   5  -6   1 65.3953 4.09571   5
   5  -6   1 73.1281 5.77630   2
  -6   6  -1 20.0287 3.86661   5
  -6   6  -1 19.6704 6.11859   5
  -6   6  -1 13.5972 4.70327   1
  -6   6  -1 12.7382 3.75107   3
   6  -6   1 10.7354 3.05112   2
  -7   6  -1 38.2799 6.61110   1
  -7   6  -1 32.7206 5.71663   5
  -7   6  -1 26.5437 4.76677   3
   7  -6   1 34.5458 7.80580   2
  -8   6  -1 -1.3735 3.53370   1
  -8   6  -1 6.85170 3.62803   5
   8  -6   1 1.62455 4.09675   2
   9   5  -1 -6.7775 3.72317   2
   9   5  -1 -3.6120 3.50637   4
  -9  -5   1 2.99496 3.35705   1
   8   5  -1 2.07362 3.45860   5
   8   5  -1 1.26981 3.13992   4
   8   5  -1 -1.4105 2.99328   2
   8   5  -1 6.65237 2.72790   3
  -8  -5   1 3.04741 3.63207   5
  -8  -5   1 4.15582 2.74903   1
   7   5  -1 20.8456 5.19756   3
   7   5  -1 20.8827 4.94678   2
   7   5  -1 21.7335 5.33939   4
   7   5  -1 18.4072 4.18087   3
   7   5  -1 18.4103 5.90221   5
  -7  -5   1 13.5087 4.03914   1
  -7  -5   1 21.1997 5.85110   5
   6   5  -1 6.51733 2.33772   4
   6   5  -1 1.74830 2.16740   3
   6   5  -1 5.90071 2.47875   5
   6   5  -1 0.51070 2.18606   5
   6   5  -1 3.65559 2.03538   3
   6   5  -1 3.10320 1.70829   2
  -6  -5   1 2.93748 2.12262   5
  -6  -5   1 2.93101 1.68815   1
  -6  -5   1 5.06905 2.30659   2
   5   5  -1 4.15608 1.75426   3
   5   5  -1 2.32214 1.73284   5
   5   5  -1 2.17837 1.23108   2
   5   5  -1 1.99969 1.48129   3
   5   5  -1 3.82652 1.72803   5
   5   5  -1 3.14886 1.71374   4
  -5  -5   1 2.86346 1.42796   1
  -5  -5   1 3.45115 1.72062   5
  -5  -5   1 1.62275 1.81876   5
  -5  -5   1 2.57608 1.50903   2
   4   5  -1 220.110 7.02456   2
   4   5  -1 221.172 8.13177   3
   4   5  -1 210.560 7.99073   5
   4   5  -1 217.265 8.82991   4
   4   5  -1 213.005 8.12794   5
   4   5  -1 211.573 8.24518   1
   4   5  -1 213.520 7.87992   3
  -4  -5   1 216.375 7.91547   5
  -4  -5   1 223.040 8.04910   5
  -4  -5   1 214.096 7.03328   2
  -4  -5   1 204.181 8.20212   1
   3   5  -1 443.720 11.8824   2
   3   5  -1 451.155 13.5575   3
   3   5  -1 443.273 13.2637   5
   3   5  -1 436.644 13.3596   5
   3   5  -1 453.580 13.6360   3
   3   5  -1 443.427 14.1279   4
   3   5  -1 469.513 13.7626   1
  -3  -5   1 450.525 11.8839   2
  -3  -5   1 461.321 13.8085   1
  -3  -5   1 460.586 14.0099   4
  -3  -5   1 451.271 13.2347   5
  -3  -5   1 444.008 13.1744   5
   2   5  -1 23.2004 2.40048   3
   2   5  -1 20.8679 2.45390   4
   2   5  -1 22.6515 2.33331   1
   2   5  -1 21.3989 2.11393   5
   2   5  -1 21.7814 2.17661   5
  -2  -5   1 27.6000 2.06426   5
  -2  -5   1 22.0984 2.19262   1
  -2  -5   1 16.7736 2.61576   4
   1   5  -1 20.8527 2.27036   3
   1   5  -1 22.0011 2.14957   1
   1   5  -1 21.9317 1.94100   5
   1   5  -1 20.8679 2.14037   4
   1   5  -1 21.9401 1.97527   5
  -1  -5   1 24.4705 1.91896   5
  -1  -5   1 20.2383 2.02287   1
  -1  -5   1 25.1385 1.81959   5
  -1  -5   1 22.6751 2.35756   4
   0   5  -1 20.1907 1.27300   2
   0   5  -1 20.3473 1.80104   5
   0   5  -1 21.6038 2.18422   1
   0   5  -1 18.5526 2.14792   3
   0   5  -1 19.2851 1.63327   5
   0   5  -1 18.8940 1.87526   4
   0  -5   1 17.4000 1.92195   4
   0  -5   1 18.5006 1.20596   2
   0  -5   1 21.5149 1.49711   5
   0  -5   1 19.1312 2.05203   1
   0  -5   1 18.9460 1.63803   5
  -1   5  -1 173.540 6.63300   3
  -1   5  -1 171.620 5.55305   4
  -1   5  -1 180.299 5.91330   5
  -1   5  -1 188.546 6.78700   1
  -1   5  -1 182.415 5.81143   5
  -1   5  -1 185.994 5.91929   2
   1  -5   1 174.060 6.65476   3
   1  -5   1 179.659 5.27919   5
   1  -5   1 176.007 5.75390   2
   1  -5   1 185.575 5.38984   5
  -2   5  -1 282.138 8.64566   5
  -2   5  -1 280.603 8.47158   5
  -2   5  -1 276.723 9.39812   3
  -2   5  -1 292.237 9.67587   1
  -2   5  -1 292.700 9.18892   2
  -2   5  -1 296.790 9.70935   1
   2  -5   1 256.742 7.84669   5
   2  -5   1 283.413 7.83857   5
   2  -5   1 281.623 8.99617   2
   2  -5   1 290.986 9.43251   3
  -3   5  -1 33.7234 2.48571   5
  -3   5  -1 32.5015 2.82877   3
  -3   5  -1 31.6146 2.83948   5
  -3   5  -1 35.3760 3.27200   1
  -3   5  -1 30.5224 3.67864   2
   3  -5   1 35.6530 2.22305   5
   3  -5   1 35.6373 3.26891   2
   3  -5   1 36.8946 3.55751   3
   3  -5   1 33.3758 2.09987   5
  -4   5  -1 38.4366 4.82444   2
  -4   5  -1 36.0092 3.02263   5
  -4   5  -1 34.7855 3.82638   1
  -4   5  -1 36.0793 3.14757   3
  -4   5  -1 28.7669 3.23064   5
   4  -5   1 29.6267 3.65274   2
   4  -5   1 33.2711 3.99808   3
   4  -5   1 29.8366 2.71574   5
  -5   5  -1 2.76485 1.64114   3
  -5   5  -1 1.18758 1.52377   5
  -5   5  -1 0.54290 1.58261   1
  -5   5  -1 1.51717 1.35732   5
   5  -5   1 -2.2666 1.43002   5
   5  -5   1 3.33057 2.28297   3
   5  -5   1 0.51490 1.67491   2
  -6   5  -1 0.77525 1.60990   5
  -6   5  -1 1.01766 1.83848   1
  -6   5  -1 -1.1761 2.22060   5
  -6   5  -1 0.15077 1.85812   3
   6  -5   1 -1.6908 2.06186   5
   6  -5   1 0.46625 2.78657   3
   6  -5   1 1.75078 2.02893   2
  -7   5  -1 -0.0738 1.83498   5
  -7   5  -1 0.69551 2.52091   1
   7  -5   1 -2.7727 2.58285   2
  -8   5  -1 6.30972 3.13724   1
  -8   5  -1 5.86006 2.74123   5
   8  -5   1 6.19982 3.89889   2
   9   4  -1 5.98983 3.62837   4
   9   4  -1 6.16831 4.10721   2
  -9  -4   1 6.89829 4.51842   5
  -9  -4   1 3.13625 3.37431   1
   8   4  -1 2.30326 2.67289   4
   8   4  -1 -0.0752 2.96989   2
   8   4  -1 2.87401 2.34212   3
   8   4  -1 2.60690 3.82461   5
  -8  -4   1 1.47894 2.41320   1
  -8  -4   1 0.97872 3.09904   5
   7   4  -1 6.28769 2.08394   3
   7   4  -1 6.21945 2.42975   5
   7   4  -1 4.77581 2.11829   2
   7   4  -1 8.55206 2.49660   3
   7   4  -1 4.49964 2.35267   4
  -7  -4   1 6.71727 2.65250   5
  -7  -4   1 5.85893 2.34366   1
   6   4  -1 36.9540 4.38752   4
   6   4  -1 48.5269 5.08011   5
   6   4  -1 30.5012 3.71170   3
   6   4  -1 43.6102 4.19475   2
   6   4  -1 35.4639 5.51199   5
   6   4  -1 37.9247 3.40145   3
  -6  -4   1 37.8394 5.32554   2
  -6  -4   1 39.9982 4.11769   1
  -6  -4   1 37.5244 4.44954   5
  -6  -4   1 41.8038 5.53902   5
   5   4  -1 6.36894 1.87386   5
   5   4  -1 6.60651 2.29518   2
   5   4  -1 3.30722 1.55021   4
   5   4  -1 10.7211 2.87553   5
   5   4  -1 8.69116 2.68600   3
  -5  -4   1 4.29182 1.60127   5
  -5  -4   1 4.67581 1.86883   2
  -5  -4   1 6.16822 1.80436   5
  -5  -4   1 2.28485 1.35236   1
   4   4  -1 167.215 6.55743   1
   4   4  -1 161.351 6.10897   3
   4   4  -1 154.549 6.45077   5
   4   4  -1 156.569 6.40067   5
   4   4  -1 144.525 6.76940   4
  -4  -4   1 152.684 6.78581   4
  -4  -4   1 163.672 5.92590   2
  -4  -4   1 162.435 6.52057   1
  -4  -4   1 157.277 6.47904   5
  -4  -4   1 160.332 6.37950   5
   3   4  -1 8.84046 1.88040   1
   3   4  -1 10.3386 1.87427   5
   3   4  -1 7.24271 1.99205   5
   3   4  -1 6.52205 1.61706   3
   3   4  -1 8.69291 1.94499   4
   3   4  -1 8.86245 1.85828   3
   3   4  -1 7.19878 1.38899   2
  -3  -4   1 9.79912 2.36429   4
  -3  -4   1 7.27247 1.79479   5
  -3  -4   1 9.45668 1.79854   5
  -3  -4   1 8.12767 1.47285   2
  -3  -4   1 6.74714 1.67193   1
   2   4  -1 247.251 8.15427   3
   2   4  -1 251.994 8.45809   4
   2   4  -1 252.296 6.66774   2
   2   4  -1 255.482 7.89748   5
   2   4  -1 243.347 7.85434   5
   2   4  -1 260.906 8.15487   1
  -2  -4   1 254.605 7.76530   5
  -2  -4   1 260.972 8.37785   4
  -2  -4   1 258.506 6.67901   2
  -2  -4   1 240.973 8.10226   1
  -2  -4   1 255.849 7.82351   5
   1   4  -1 91.3003 3.77025   1
   1   4  -1 91.5310 4.01651   3
   1   4  -1 88.3697 3.67607   5
   1   4  -1 87.1324 3.48787   5
   1   4  -1 85.0005 3.78359   4
  -1  -4   1 91.4334 3.37786   5
  -1  -4   1 92.4552 3.86109   1
  -1  -4   1 89.6674 3.81065   4
   0   4  -1 16.1601 1.43204   5
   0   4  -1 14.0368 1.35881   5
   0   4  -1 14.8757 1.50960   4
   0   4  -1 15.7928 1.57146   1
   0   4  -1 16.4972 1.03647   2
   0   4  -1 14.6154 1.74399   3
   0  -4   1 17.9552 1.24592   5
   0  -4   1 16.5320 1.01738   2
   0  -4   1 17.5244 1.43141   5
   0  -4   1 16.9742 1.71639   1
   0  -4   1 13.8211 1.81516   3
   0  -4   1 16.6718 1.58183   4
  -1   4  -1 6.31518 1.36411   2
  -1   4  -1 6.16027 1.38264   1
  -1   4  -1 6.99462 1.53382   3
  -1   4  -1 6.64437 1.02131   4
  -1   4  -1 5.26870 1.01987   5
  -1   4  -1 5.44809 1.12306   5
   1  -4   1 7.73228 0.93386   5
   1  -4   1 5.90152 1.61813   3
   1  -4   1 6.63475 1.26000   2
  -2   4  -1 285.518 8.35601   5
  -2   4  -1 291.569 8.97729   2
  -2   4  -1 277.120 8.98223   3
  -2   4  -1 281.886 9.24589   1
  -2   4  -1 292.777 8.53387   5
   2  -4   1 283.515 8.05627   5
   2  -4   1 293.763 9.09933   3
   2  -4   1 290.960 8.00797   5
  -3   4  -1 194.421 6.51741   5
  -3   4  -1 191.766 6.83595   3
  -3   4  -1 198.687 7.40537   2
  -3   4  -1 193.948 7.40632   1
  -3   4  -1 190.311 6.66531   5
   3  -4   1 194.701 5.99311   5
   3  -4   1 192.318 7.33362   2
   3  -4   1 200.764 6.18289   5
   3  -4   1 192.077 6.95402   3
  -4   4  -1 39.4151 3.14998   3
  -4   4  -1 38.7339 3.52451   1
  -4   4  -1 39.0377 4.28746   2
  -4   4  -1 40.0711 3.11894   5
  -4   4  -1 38.1661 2.88867   5
   4  -4   1 38.2460 3.43199   3
   4  -4   1 39.2303 2.81364   5
   4  -4   1 33.8609 2.65810   5
   4  -4   1 42.5379 3.83644   2
  -5   4  -1 25.9003 2.90892   3
  -5   4  -1 27.1553 2.98749   5
  -5   4  -1 27.9036 3.69421   1
   5  -4   1 31.9055 3.18502   5
   5  -4   1 24.1097 4.04909   2
   5  -4   1 24.4350 3.56942   3
  -6   4  -1 6.22890 1.99053   5
  -6   4  -1 10.1882 2.83629   3
  -6   4  -1 5.33636 2.00957   1
   6  -4   1 4.93079 2.13465   2
   6  -4   1 13.9204 4.18209   3
  -7   4  -1 7.45775 2.07238   3
  -7   4  -1 7.97908 2.60646   5
  -7   4  -1 2.76371 2.38796   1
   7  -4   1 6.21889 2.50756   2
  -8   4  -1 17.6200 4.11766   1
  -8   4  -1 24.0892 6.05381   5
   8  -4   1 17.0155 4.34880   2
  -9   4  -1 18.9869 4.15596   5
  -9   4  -1 27.3353 7.63647   1
   9  -4   1 29.3987 9.63962   2
   9   3  -1 8.85746 3.70597   4
   9   3  -1 8.37527 4.17610   2
  -9  -3   1 18.8541 5.96260   1
  -9  -3   1 14.1161 5.15657   5
   8   3  -1 61.9795 6.39112   4
   8   3  -1 51.8178 7.62758   5
   8   3  -1 73.8638 7.43074   2
  -8  -3   1 63.0714 6.92039   5
  -8  -3   1 51.5025 5.72300   1
   7   3  -1 38.2377 3.51299   3
   7   3  -1 36.2942 4.77146   4
   7   3  -1 38.8250 3.63489   3
   7   3  -1 44.5451 6.21151   5
   7   3  -1 40.0765 4.86203   2
  -7  -3   1 31.2027 7.59440   5
  -7  -3   1 41.6130 4.77478   1
  -7  -3   1 40.8560 5.34532   5
   6   3  -1 74.8647 4.05142   3
   6   3  -1 77.7337 5.26022   5
   6   3  -1 70.3148 5.06095   2
   6   3  -1 70.9431 5.16929   5
   6   3  -1 67.8620 5.15503   4
  -6  -3   1 78.0959 5.37311   5
  -6  -3   1 72.4857 4.97270   1
  -6  -3   1 72.5399 5.81664   5
  -6  -3   1 67.5101 6.16327   2
   5   3  -1 92.6538 4.19626   3
   5   3  -1 92.9844 4.99601   2
   5   3  -1 94.2507 5.02000   1
   5   3  -1 94.7094 5.35391   4
   5   3  -1 94.0127 5.12133   5
   5   3  -1 88.0313 6.83380   5
  -5  -3   1 92.0128 5.16477   2
  -5  -3   1 91.9571 5.03029   5
  -5  -3   1 96.8431 5.06822   1
  -5  -3   1 97.8495 5.28118   5
  -5  -3   1 89.4398 5.74780   4
   4   3  -1 120.328 5.19148   5
   4   3  -1 127.817 4.71536   3
   4   3  -1 123.809 5.70173   4
   4   3  -1 123.993 5.08818   2
   4   3  -1 121.702 5.31498   1
   4   3  -1 112.793 5.53946   5
  -4  -3   1 122.701 5.13806   2
  -4  -3   1 123.542 5.28089   5
  -4  -3   1 124.460 5.59909   4
  -4  -3   1 117.898 5.27045   1
   3   3  -1 3065.84 75.7075   1
   3   3  -1 3050.47 75.0043   2
   3   3  -1 3043.65 75.5007   5
   3   3  -1 3128.24 75.2308   3
   3   3  -1 2958.32 75.5792   5
   3   3  -1 2930.12 76.1446   4
  -3  -3   1 3069.20 75.5443   5
  -3  -3   1 3081.58 75.5618   5
  -3  -3   1 3062.23 75.7547   1
  -3  -3   1 3072.50 74.9720   2
  -3  -3   1 3117.03 76.1849   4
   2   3  -1 1288.34 34.0435   1
   2   3  -1 1329.31 33.9573   3
   2   3  -1 1352.18 33.1306   2
   2   3  -1 1358.12 33.9449   5
   2   3  -1 1276.60 33.8092   5
  -2  -3   1 1356.15 33.1244   2
  -2  -3   1 1352.32 33.9603   5
  -2  -3   1 1371.08 33.9078   5
  -2  -3   1 1392.64 34.4935   4
   1   3  -1 344.629 10.0102   4
   1   3  -1 340.757 9.63796   5
   1   3  -1 342.777 9.99630   3
   1   3  -1 348.651 9.71294   5
  -1  -3   1 352.975 9.96473   4
  -1  -3   1 363.285 9.98679   1
  -1  -3   1 358.366 9.61520   5
   0   3  -1 656.420 16.8189   5
   0   3  -1 642.080 16.9170   4
   0   3  -1 645.374 16.2783   2
   0   3  -1 624.619 17.2262   1
   0   3  -1 642.000 16.8707   5
   0   3  -1 652.606 17.4154   3
   0  -3   1 665.583 16.7144   5
   0  -3   1 667.035 16.7719   5
   0  -3   1 681.815 16.9319   4
   0  -3   1 678.264 17.4513   3
   0  -3   1 673.826 17.3103   1
   0  -3   1 653.529 16.2773   2
  -1   3  -1 230.541 6.74030   2
  -1   3  -1 226.966 7.10908   3
  -1   3  -1 225.946 6.55565   5
  -1   3  -1 237.179 6.69752   5
  -1   3  -1 225.373 7.11652   1
  -1   3  -1 228.223 6.12820   4
   1  -3   1 234.417 6.41475   5
   1  -3   1 234.344 7.14999   3
   1  -3   1 231.181 6.72469   2
  -2   3  -1 24.8062 1.86158   5
  -2   3  -1 29.2119 2.05866   3
  -2   3  -1 28.7252 2.21966   1
  -2   3  -1 28.6812 2.18012   2
  -2   3  -1 26.4182 1.81829   5
   2  -3   1 30.2320 1.73154   5
   2  -3   1 29.5746 1.62366   5
   2  -3   1 31.6094 2.11488   3
   2  -3   1 28.7919 2.27724   2
  -3   3  -1 125.463 4.67166   5
  -3   3  -1 126.668 5.39133   2
  -3   3  -1 129.193 5.35815   1
   3  -3   1 120.666 5.30086   2
   3  -3   1 133.330 4.60979   5
   3  -3   1 125.806 4.82477   3
   3  -3   1 129.175 4.38677   5
  -4   3  -1 80.9394 3.92358   5
  -4   3  -1 86.4108 3.90255   3
  -4   3  -1 80.6909 4.23188   5
  -4   3  -1 94.0979 4.79174   1
  -4   3  -1 82.8475 5.01513   2
   4  -3   1 85.6095 4.02085   3
   4  -3   1 80.6754 4.56954   1
   4  -3   1 81.2553 3.59594   5
   4  -3   1 91.4238 3.95980   5
   4  -3   1 86.5838 4.82044   2
  -5   3  -1 124.671 6.04842   5
  -5   3  -1 127.181 6.24056   1
  -5   3  -1 130.966 5.79485   5
  -5   3  -1 125.425 4.32224   4
  -5   3  -1 127.979 5.19732   3
   5  -3   1 128.508 6.81981   2
   5  -3   1 125.631 5.48074   3
   5  -3   1 126.150 4.28870   4
   5  -3   1 132.203 5.54474   5
  -6   3  -1 23.6920 3.84488   1
  -6   3  -1 19.9232 4.56405   5
  -6   3  -1 23.1957 2.71344   3
  -6   3  -1 20.0359 2.61365   4
  -6   3  -1 25.5729 3.77134   5
   6  -3   1 19.7001 2.25431   4
   6  -3   1 25.7614 3.57069   5
   6  -3   1 16.7935 4.18060   2
   6  -3   1 21.9341 3.64751   3
  -7   3  -1 72.8459 6.05991   5
  -7   3  -1 74.1842 4.46159   4
  -7   3  -1 73.3471 6.14769   1
  -7   3  -1 67.4152 4.32182   3
  -7   3  -1 78.8815 6.88510   5
   7  -3   1 62.1010 5.45060   3
   7  -3   1 70.7801 5.78654   5
   7  -3   1 69.4942 6.45228   2
  -8   3  -1 0.18037 2.36702   5
  -8   3  -1 1.53883 2.53720   3
  -8   3  -1 -0.5196 2.10353   1
   8  -3   1 4.95537 2.91094   2
  -9   3  -1 9.96846 3.79796   1
  -9   3  -1 25.4376 7.93904   5
   9  -3   1 10.3428 4.26340   2
   9   2  -1 3.04210 3.20573   4
   9   2  -1 -2.0704 3.46799   2
  -9  -2   1 0.66698 2.62941   1
  -9  -2   1 3.85216 4.06546   5
   8   2  -1 20.8399 5.86515   5
   8   2  -1 26.4818 5.76790   4
   8   2  -1 32.9844 6.06597   2
  -8  -2   1 30.0351 6.64358   5
  -8  -2   1 21.4944 4.70485   1
   7   2  -1 24.6557 2.70322   3
   7   2  -1 30.3037 4.80647   2
   7   2  -1 31.3070 4.37331   4
   7   2  -1 20.3461 4.83949   5
  -7  -2   1 22.4887 4.44147   5
  -7  -2   1 16.7649 3.48914   1
  -7  -2   1 20.6704 4.29590   5
   6   2  -1 10.0251 2.71563   5
   6   2  -1 14.3926 3.34665   4
   6   2  -1 9.95749 3.24257   2
   6   2  -1 14.6455 3.47345   5
   6   2  -1 10.3917 2.11212   3
  -6  -2   1 9.96310 2.02656   5
  -6  -2   1 11.1319 2.75402   1
  -6  -2   1 6.11590 2.48852   5
   5   2  -1 13.5053 2.84247   4
   5   2  -1 15.6751 1.97018   3
   5   2  -1 17.8512 2.88958   2
   5   2  -1 14.7084 2.64236   5
   5   2  -1 14.1947 3.05654   1
   5   2  -1 16.0314 2.70045   5
  -5  -2   1 11.1300 2.41219   5
  -5  -2   1 13.0683 2.45886   1
  -5  -2   1 12.2342 3.30755   2
  -5  -2   1 19.5057 2.88399   5
  -5  -2   1 14.1896 3.64727   4
   4   2  -1 5.03104 1.35779   5
   4   2  -1 6.68720 1.73994   5
   4   2  -1 4.01596 0.92849   3
   4   2  -1 2.89396 1.19131   2
   4   2  -1 6.27165 1.69617   1
   4   2  -1 3.44854 1.08788   4
  -4  -2   1 3.17477 1.21365   5
  -4  -2   1 4.66780 1.37301   4
  -4  -2   1 2.50195 1.07456   5
  -4  -2   1 2.79166 1.01021   1
  -4  -2   1 3.56045 1.21122   2
   3   2  -1 330.863 9.07134   3
   3   2  -1 323.477 9.57872   2
   3   2  -1 323.225 9.69358   5
   3   2  -1 310.020 9.53656   5
   3   2  -1 310.825 10.0383   4
   3   2  -1 342.899 9.84861   1
  -3  -2   1 322.198 9.49854   2
  -3  -2   1 333.388 9.75337   5
  -3  -2   1 328.027 9.72603   5
  -3  -2   1 318.372 9.77412   1
  -3  -2   1 324.010 10.0200   4
   2   2  -1 147.187 4.86805   5
   2   2  -1 145.975 5.21508   4
   2   2  -1 148.105 4.56840   2
   2   2  -1 138.033 4.79389   5
   2   2  -1 144.304 4.91143   1
   2   2  -1 142.120 4.60992   3
   2   2  -1 154.952 4.69227   3
  -2  -2   1 150.076 4.58497   2
  -2  -2   1 147.397 5.17760   4
  -2  -2   1 149.248 4.86955   5
  -2  -2   1 144.689 4.87490   5
  -2  -2   1 145.592 4.92877   1
   1   2  -1 321.350 8.26240   2
   1   2  -1 367.094 9.04418   1
   1   2  -1 316.615 8.95860   3
   1   2  -1 313.160 8.84404   5
   1   2  -1 326.424 8.90353   5
   1   2  -1 310.555 9.11414   4
  -1  -2   1 328.519 8.86255   5
  -1  -2   1 319.561 8.25711   2
  -1  -2   1 335.771 8.98945   1
  -1  -2   1 324.066 8.87328   5
  -1  -2   1 327.804 9.12774   4
   0   2  -1 633.247 16.1833   5
   0   2  -1 619.397 16.1199   4
   0   2  -1 645.142 15.7377   2
   0   2  -1 628.475 16.1125   5
   0   2  -1 643.033 16.3804   1
   0   2  -1 606.089 16.4406   3
   0  -2   1 655.513 16.3801   1
   0  -2   1 648.354 15.7424   2
   0  -2   1 638.443 16.4751   3
   0  -2   1 655.271 16.0905   5
   0  -2   1 639.399 16.1166   4
  -1   2  -1 7.80307 0.96484   2
  -1   2  -1 7.46108 0.99669   3
  -1   2  -1 6.75055 0.96994   5
  -1   2  -1 7.52552 0.80978   5
   1  -2   1 7.58621 0.79096   5
   1  -2   1 6.47196 0.90747   2
   1  -2   1 6.50756 0.97005   3
  -2   2  -1 4477.43 113.175   3
  -2   2  -1 4501.97 111.227   5
  -2   2  -1 4516.41 114.041   1
  -2   2  -1 4669.84 111.548   2
   2  -2   1 4681.56 111.855   3
   2  -2   1 4510.51 112.057   5
   2  -2   1 4595.49 111.530   2
  -3   2  -1 288.740 8.62206   5
  -3   2  -1 288.270 7.64351   4
  -3   2  -1 293.577 9.30860   2
  -3   2  -1 290.303 8.50895   3
  -3   2  -1 289.854 8.74737   5
  -3   2  -1 294.088 9.18359   1
   3  -2   1 277.798 9.26841   2
   3  -2   1 290.606 8.35197   5
   3  -2   1 290.901 9.05478   1
   3  -2   1 289.535 8.49967   3
   3  -2   1 292.694 7.63941   4
  -4   2  -1 65.8243 3.66567   5
  -4   2  -1 67.8800 3.89375   1
  -4   2  -1 67.0702 2.77676   4
  -4   2  -1 66.6576 3.18549   3
  -4   2  -1 66.2585 3.51928   5
   4  -2   1 64.9445 2.70288   4
   4  -2   1 70.6555 3.24601   3
   4  -2   1 64.8499 3.30455   5
   4  -2   1 68.4697 4.20866   2
   4  -2   1 66.1003 3.86579   1
  -5   2  -1 69.5189 4.03350   3
  -5   2  -1 69.8174 4.14530   5
  -5   2  -1 73.9535 4.45275   5
  -5   2  -1 78.3388 4.75759   1
  -5   2  -1 64.8292 3.35348   4
   5  -2   1 66.5568 4.68956   1
   5  -2   1 74.4423 3.76237   3
   5  -2   1 75.0074 3.33814   4
   5  -2   1 80.4807 5.15013   2
   5  -2   1 67.3155 3.87017   5
  -6   2  -1 42.4342 4.05713   5
  -6   2  -1 42.9689 3.42952   4
  -6   2  -1 42.7301 4.23433   1
  -6   2  -1 44.7308 3.19332   3
  -6   2  -1 33.2846 4.67524   5
   6  -2   1 40.5918 3.11573   4
   6  -2   1 44.1190 3.81829   5
   6  -2   1 38.6823 3.45521   3
   6  -2   1 45.0675 5.02022   2
  -7   2  -1 117.807 5.11751   3
  -7   2  -1 107.999 6.04568   4
  -7   2  -1 112.622 6.82414   5
  -7   2  -1 102.758 6.65062   1
   7  -2   1 117.871 5.47970   4
   7  -2   1 117.902 6.67851   5
   7  -2   1 112.129 5.69645   3
   7  -2   1 117.430 7.74817   2
  -8   2  -1 75.8494 4.52205   3
  -8   2  -1 82.0790 6.82067   1
  -8   2  -1 78.8425 7.07123   5
   8  -2   1 75.6581 5.30021   4
   8  -2   1 85.2348 7.61889   2
  -9   2  -1 3.36157 3.23392   5
  -9   2  -1 1.26058 3.02790   1
   9  -2   1 3.93573 3.49065   2
   9   1  -1 6.98516 3.74551   2
   9   1  -1 23.8402 6.83489   4
  -9  -1   1 11.6639 3.26102   1
  -9  -1   1 13.6037 4.62995   5
   8   1  -1 6.54150 2.51851   4
   8   1  -1 17.5293 5.94072   2
   8   1  -1 22.4352 5.81856   5
  -8  -1   1 4.70649 2.11512   1
  -8  -1   1 8.88239 2.78316   5
   7   1  -1 52.5137 5.36202   2
   7   1  -1 45.9545 4.68728   4
   7   1  -1 42.4100 5.22323   5
  -7  -1   1 44.3443 4.67485   1
  -7  -1   1 43.8720 4.67070   5
  -7  -1   1 49.0005 6.23439   5
   6   1  -1 103.544 5.72214   5
   6   1  -1 97.7831 5.59005   4
   6   1  -1 97.1363 5.96802   2
  -6  -1   1 97.6928 5.65163   1
  -6  -1   1 94.2542 5.92320   5
  -6  -1   1 97.3259 5.64319   5
  -6  -1   1 104.474 6.24836   4
   5   1  -1 488.044 14.8231   2
   5   1  -1 460.849 13.9083   5
   5   1  -1 463.249 14.3593   4
   5   1  -1 445.925 14.3315   1
   5   1  -1 476.166 12.3676   3
   5   1  -1 473.854 14.0608   5
  -5  -1   1 490.061 14.6384   1
  -5  -1   1 459.044 14.1936   5
  -5  -1   1 456.447 14.4350   4
  -5  -1   1 469.350 14.6595   2
   4   1  -1 -0.3819 0.73279   5
   4   1  -1 -0.5977 0.81999   1
   4   1  -1 0.03377 0.90051   2
   4   1  -1 -0.7026 0.74161   4
   4   1  -1 -0.0378 0.52865   3
   4   1  -1 0.58249 0.78170   5
  -4  -1   1 0.39527 0.84591   5
  -4  -1   1 -0.0398 0.72243   1
  -4  -1   1 0.10873 0.76303   5
  -4  -1   1 0.01095 1.04274   2
  -4  -1   1 -0.7058 0.99735   4
   3   1  -1 682.299 18.3832   5
   3   1  -1 708.468 18.3554   5
   3   1  -1 715.117 17.4658   3
   3   1  -1 671.913 18.7295   2
   3   1  -1 691.588 18.5333   1
  -3  -1   1 717.028 18.5375   5
  -3  -1   1 680.471 18.4149   5
  -3  -1   1 710.883 18.6260   2
  -3  -1   1 725.681 18.8415   4
  -3  -1   1 604.771 19.1020   1
   2   1  -1 2778.58 63.3402   1
   2   1  -1 2522.73 62.5942   3
   2   1  -1 2546.13 63.1936   2
   2   1  -1 2590.40 63.1672   5
   2   1  -1 2517.57 63.5032   4
   2   1  -1 2450.88 63.1525   5
  -2  -1   1 2578.12 63.2317   5
  -2  -1   1 2614.49 63.3324   1
  -2  -1   1 2583.67 63.1844   2
  -2  -1   1 2571.56 63.4983   4
   1   1  -1 1445.74 36.0670   4
   1   1  -1 1498.59 35.8371   5
   1   1  -1 1450.77 35.8247   5
   1   1  -1 1456.27 35.7688   1
   1   1  -1 1423.31 35.6114   2
   1   1  -1 1471.16 35.6485   3
  -1  -1   1 1478.37 35.8664   5
  -1  -1   1 1369.03 35.7418   1
  -1  -1   1 1478.47 35.6197   2
  -1  -1   1 1472.17 35.6280   3
   0   1  -1 572.249 14.4291   5
   0   1  -1 592.237 14.2261   2
   0   1  -1 578.219 14.5609   3
   0   1  -1 589.399 14.4679   5
   0   1  -1 556.126 14.3601   4
   0  -1   1 573.778 14.3836   5
   0  -1   1 571.730 14.4749   5
   0  -1   1 581.758 14.3979   1
   0  -1   1 588.149 14.2556   2
   0  -1   1 552.823 14.5213   3
  -1   1  -1 9901.83 237.469   5
  -1   1  -1 9898.92 238.097   2
  -1   1  -1 9449.56 237.599   1
  -1   1  -1 9187.56 236.742   5
  -1   1  -1 9398.49 238.011   3
   1  -1   1 9725.58 236.994   5
   1  -1   1 9999.99 238.175   3
   1  -1   1 9820.80 238.534   2
   1  -1   1 9924.27 238.010   1
  -2   1  -1 2240.70 54.4832   5
  -2   1  -1 2224.95 54.3618   5
  -2   1  -1 2187.43 54.6666   1
  -2   1  -1 2173.59 54.3146   3
  -2   1  -1 2166.65 53.7319   4
  -2   1  -1 2270.04 54.8543   2
   2  -1   1 2169.05 53.7271   4
   2  -1   1 2239.49 54.6389   1
   2  -1   1 2296.70 54.3648   3
   2  -1   1 2199.68 54.3713   5
   2  -1   1 2161.32 54.7682   2
   2  -1   1 2231.36 54.2597   5
  -3   1  -1 68.0896 2.60059   4
  -3   1  -1 65.6518 3.26546   1
  -3   1  -1 68.4350 2.83208   3
  -3   1  -1 57.1650 3.26480   5
  -3   1  -1 68.3475 3.44067   2
  -3   1  -1 67.7164 3.19356   5
   3  -1   1 65.4182 3.26003   1
   3  -1   1 68.7550 2.81380   3
   3  -1   1 67.4336 3.52938   2
   3  -1   1 70.5869 3.10234   5
   3  -1   1 67.2941 2.59019   4
   3  -1   1 63.1632 2.92854   5
  -4   1  -1 280.637 8.85154   5
  -4   1  -1 270.523 8.07173   4
  -4   1  -1 268.269 8.67055   5
  -4   1  -1 277.062 9.36064   2
  -4   1  -1 265.296 8.06918   3
  -4   1  -1 255.941 9.00783   1
   4  -1   1 278.602 8.72049   5
   4  -1   1 280.115 9.12211   1
   4  -1   1 275.609 8.13003   3
   4  -1   1 272.713 9.41715   2
   4  -1   1 273.912 8.42594   5
   4  -1   1 271.909 8.07154   4
  -5   1  -1 138.183 5.96549   5
  -5   1  -1 140.430 5.09119   3
  -5   1  -1 136.351 5.31417   4
  -5   1  -1 125.396 6.49425   2
  -5   1  -1 135.767 5.96491   5
  -5   1  -1 131.089 6.11638   1
   5  -1   1 137.537 5.05697   3
   5  -1   1 139.340 5.80043   5
   5  -1   1 133.860 5.67799   5
   5  -1   1 138.906 6.52256   2
  -6   1  -1 401.840 13.0307   5
  -6   1  -1 390.083 12.2222   4
  -6   1  -1 379.897 13.2113   5
  -6   1  -1 386.032 13.4154   1
  -6   1  -1 378.922 11.5647   3
   6  -1   1 404.056 12.7666   5
   6  -1   1 400.113 11.5596   3
   6  -1   1 403.493 13.9965   2
   6  -1   1 390.650 11.9949   4
  -7   1  -1 8.37853 2.62080   3
  -7   1  -1 15.4132 4.17571   5
  -7   1  -1 15.5971 3.78608   1
  -7   1  -1 7.61374 2.47555   4
  -7   1  -1 8.90407 2.63835   5
   7  -1   1 15.2052 3.29710   4
   7  -1   1 17.4693 3.96085   5
   7  -1   1 14.4777 3.40614   3
   7  -1   1 11.1387 2.87146   2
  -8   1  -1 1.19677 2.42478   5
  -8   1  -1 0.31563 2.02876   1
  -8   1  -1 0.57136 1.70860   3
   8  -1   1 -1.6924 2.40969   2
   8  -1   1 0.57209 1.84095   4
  -9   1  -1 6.12034 2.77750   1
  -9   1  -1 4.80062 3.71480   5
   9  -1   1 3.55168 3.22133   2
   9  -1   1 1.10856 2.73816   4
   9   0  -1 12.5261 4.30148   2
   9   0  -1 11.0394 3.31367   4
  -9   0   1 22.2753 6.53182   1
  -9   0   1 14.6776 3.93856   5
   8   0  -1 18.2189 6.00494   2
   8   0  -1 6.02843 2.46168   4
  -8   0   1 6.28631 2.73312   1
  -8   0   1 6.84064 2.77424   5
   7   0  -1 49.3363 5.29751   2
   7   0  -1 51.0936 4.84265   4
   7   0  -1 48.5208 5.30511   5
  -7   0   1 57.9158 5.23912   1
  -7   0   1 46.1941 4.55954   5
  -7   0   1 39.6114 6.42814   5
   6   0  -1 148.327 6.85554   4
   6   0  -1 156.436 7.72545   2
   6   0  -1 155.208 6.84125   5
  -6   0   1 160.710 7.51336   5
  -6   0   1 153.147 7.01503   5
  -6   0   1 145.299 7.02942   1
  -6   0   1 145.808 7.46486   4
   5   0  -1 479.290 13.8927   5
   5   0  -1 475.314 14.2500   4
   5   0  -1 466.659 14.8529   2
   5   0  -1 458.068 14.4824   1
   5   0  -1 460.730 13.6953   5
  -5   0   1 472.641 14.2006   5
  -5   0   1 471.562 14.1956   5
  -5   0   1 459.780 14.7742   2
  -5   0   1 462.967 14.4549   1
  -5   0   1 465.013 14.1657   4
   4   0  -1 1184.17 31.3855   2
   4   0  -1 1167.13 30.8516   4
   4   0  -1 1181.57 30.5814   5
   4   0  -1 1188.43 30.4287   5
   4   0  -1 1199.02 30.9801   1
  -4   0   1 1169.57 30.7226   5
  -4   0   1 1161.50 30.7490   5
  -4   0   1 1181.31 31.0315   1
  -4   0   1 1171.33 31.2420   2
  -4   0   1 1203.89 30.9365   4
   3   0  -1 149.226 5.30281   1
   3   0  -1 155.566 5.19374   5
   3   0  -1 139.723 5.69741   2
   3   0  -1 154.371 5.35994   4
  -3   0   1 155.222 5.26264   5
  -3   0   1 146.110 5.32923   4
  -3   0   1 153.521 5.25242   5
  -3   0   1 156.167 5.57484   2
   2   0  -1 835.606 20.9464   5
   2   0  -1 814.569 21.2168   4
   2   0  -1 839.018 21.1408   1
   2   0  -1 815.518 21.3326   2
   2   0  -1 809.557 20.9557   5
  -2   0   1 827.501 21.3230   2
  -2   0   1 807.135 21.0024   5
  -2   0   1 840.857 21.2490   4
  -2   0   1 826.553 21.0365   5
  -2   0   1 848.433 21.1867   1
   1   0  -1 1598.12 38.6587   1
   1   0  -1 1634.74 38.8933   2
   1   0  -1 1583.05 38.8871   4
   1   0  -1 1588.74 38.6290   5
  -1   0   1 1515.81 38.6347   1
  -1   0   1 1529.09 38.6225   5
  -1   0   1 1583.65 38.8707   4
  -1   0   1 1618.80 38.8680   2
  -1   0  -1 1833.14 44.5236   3
  -1   0  -1 1854.44 45.3754   5
  -1   0  -1 1873.34 44.4799   1
  -1   0  -1 1864.30 44.4559   5
   1   0   1 1804.92 45.1671   5
   1   0   1 1838.66 44.7255   4
   1   0   1 1825.31 45.8692   2
   1   0   1 1643.08 45.1433   3
   1   0   1 1829.83 44.5990   5
   1   0   1 1863.28 44.4573   1
  -2   0  -1 3194.47 77.0698   5
  -2   0  -1 3055.74 78.1435   3
  -2   0  -1 3249.52 76.8191   4
  -2   0  -1 3215.10 77.3836   2
  -2   0  -1 3019.59 77.9468   5
  -2   0  -1 3136.67 78.8949   1
   2   0   1 3035.01 77.8327   1
   2   0   1 3146.45 77.4234   5
   2   0   1 3283.79 78.5948   3
   2   0   1 3265.31 76.9710   5
   2   0   1 3085.06 77.9510   4
   2   0   1 3184.54 77.3527   2
  -3   0  -1 22.9153 1.85566   5
  -3   0  -1 26.8414 1.64516   3
  -3   0  -1 24.4833 1.70870   4
  -3   0  -1 20.7442 1.98748   2
  -3   0  -1 23.3740 1.89816   5
   3   0   1 22.8481 1.78035   5
   3   0   1 23.1539 1.75966   5
   3   0   1 24.3625 1.61699   3
   3   0   1 21.9307 1.72370   4
   3   0   1 22.3936 1.84750   1
   3   0   1 17.9927 2.48684   2
  -4   0  -1 306.423 9.40149   5
  -4   0  -1 293.500 8.63998   3
  -4   0  -1 300.248 8.99227   4
  -4   0  -1 291.226 9.26505   5
  -4   0  -1 299.243 9.81622   2
  -4   0  -1 290.867 9.56770   1
   4   0   1 269.135 9.37115   1
   4   0   1 295.731 9.84821   2
   4   0   1 297.834 9.13552   5
   4   0   1 299.787 8.62007   3
   4   0   1 304.332 9.03012   4
   4   0   1 301.393 9.28681   5
  -5   0  -1 613.234 18.0126   5
  -5   0  -1 643.107 16.9052   3
  -5   0  -1 624.850 17.9238   5
  -5   0  -1 616.083 18.4824   2
  -5   0  -1 611.541 17.4507   4
  -5   0  -1 628.190 18.3426   1
   5   0   1 634.258 18.2525   1
   5   0   1 625.921 17.4735   4
   5   0   1 621.025 16.7929   3
   5   0   1 623.355 17.5834   5
   5   0   1 632.100 18.7322   2
   5   0   1 626.544 17.8705   5
  -6   0  -1 434.970 13.0108   3
  -6   0  -1 461.826 14.4338   5
  -6   0  -1 443.421 13.8225   4
  -6   0  -1 443.859 14.4498   5
  -6   0  -1 434.477 14.6124   1
   6   0   1 454.550 15.1392   2
   6   0   1 461.410 14.2005   5
   6   0   1 436.212 13.6472   4
   6   0   1 443.686 12.7180   3
  -7   0  -1 1.35827 2.29488   4
  -7   0  -1 3.03885 1.94528   5
  -7   0  -1 0.47201 1.67857   1
  -7   0  -1 -2.0627 2.78474   5
  -7   0  -1 2.73914 1.31525   3
   7   0   1 0.18082 1.26939   4
   7   0   1 1.08640 2.10640   2
   7   0   1 -0.7436 1.69451   3
   7   0   1 1.35879 1.76464   5
  -8   0  -1 1.90737 2.73492   5
  -8   0  -1 4.38349 2.39825   1
  -8   0  -1 -1.6054 1.63221   3
   8   0   1 2.05254 2.53148   2
   8   0   1 2.41846 2.82231   5
   8   0   1 0.57155 2.08037   4
  -9   0  -1 2.99200 3.67829   5
  -9   0  -1 -0.5122 2.86436   1
   9   0   1 -1.5512 2.80971   2
   9   0   1 -2.3954 2.36703   4
   9  -1  -1 -1.6299 3.27741   4
   9  -1  -1 4.21191 4.00918   2
  -9   1   1 0.21678 2.98842   1
  -9   1   1 2.01275 3.18686   5
   8  -1  -1 1.36850 2.72872   2
   8  -1  -1 1.69409 2.38099   4
  -8   1   1 -0.6160 2.11348   5
  -8   1   1 0.52196 2.06436   1
   7  -1  -1 1.07194 1.81244   4
   7  -1  -1 -0.3694 2.10665   2
   7  -1  -1 -0.8093 2.13963   5
  -7   1   1 -0.6034 1.65285   5
  -7   1   1 -1.1296 1.62247   1
  -7   1   1 1.20125 1.90757   5
  -7   1   1 -4.4349 2.74990   4
   6  -1  -1 121.224 5.94169   5
   6  -1  -1 115.851 5.74298   4
   6  -1  -1 120.783 6.85896   2
  -6   1   1 120.467 6.19600   4
  -6   1   1 120.945 6.29482   1
  -6   1   1 116.817 5.98476   5
  -6   1   1 113.441 6.24088   5
   5  -1  -1 254.480 9.45484   1
   5  -1  -1 273.841 10.0102   2
   5  -1  -1 254.743 8.73142   4
   5  -1  -1 248.083 8.49339   5
   5  -1  -1 216.779 10.3791   5
  -5   1   1 266.224 9.69550   2
  -5   1   1 267.992 9.50332   1
  -5   1   1 271.110 8.99215   4
  -5   1   1 275.920 9.21254   5
  -5   1   1 267.005 9.06342   5
   4  -1  -1 49.2150 3.06672   4
   4  -1  -1 54.8150 3.65550   2
   4  -1  -1 54.0755 2.90602   5
   4  -1  -1 54.7344 3.37383   1
   4  -1  -1 42.8626 3.60720   5
  -4   1   1 57.8289 3.32019   5
  -4   1   1 57.0262 3.24111   4
  -4   1   1 53.5744 3.68063   2
  -4   1   1 55.5283 3.24481   5
  -4   1   1 55.4393 3.40103   1
   3  -1  -1 -0.1911 0.53233   5
   3  -1  -1 0.44156 0.49755   5
   3  -1  -1 -0.0127 0.68139   2
   3  -1  -1 -0.0078 0.54640   4
   3  -1  -1 0.39180 0.58954   1
  -3   1   1 0.13767 0.65870   5
  -3   1   1 0.43378 0.72448   2
  -3   1   1 0.00143 0.62735   5
  -3   1   1 0.10995 0.66951   4
  -3   1   1 -0.3074 0.58458   1
   2  -1  -1 2509.37 59.1190   5
   2  -1  -1 2501.29 59.4260   4
   2  -1  -1 2387.48 59.5227   1
   2  -1  -1 2461.57 59.8888   2
   2  -1  -1 2152.26 58.9426   5
  -2   1   1 2101.80 59.6166   2
  -2   1   1 2558.07 59.6391   1
  -2   1   1 2493.07 59.2248   5
  -2   1   1 2520.70 59.2846   5
  -2   1   1 2513.08 59.3918   4
   1  -1  -1 1006.76 25.1835   2
   1  -1  -1 1045.81 24.4838   5
   1  -1  -1 1017.50 24.9004   1
   1  -1  -1 999.898 24.9177   4
   1  -1  -1 1015.41 24.4863   5
  -1   1   1 935.022 24.8423   1
  -1   1   1 983.919 24.5740   5
  -1   1   1 1023.70 24.4603   3
  -1   1   1 982.370 24.5657   5
  -1   1   1 1024.64 24.9293   4
  -1   1   1 997.901 25.1489   2
  -1  -1  -1 1213.33 29.7179   5
  -1  -1  -1 1185.62 29.8710   3
  -1  -1  -1 1155.38 29.8183   2
  -1  -1  -1 1246.50 29.7999   1
  -1  -1  -1 1218.84 29.9424   4
   1   1   1 1234.37 29.7736   1
   1   1   1 1199.26 29.7257   5
   1   1   1 1232.56 29.9618   4
   1   1   1 1200.14 29.8715   3
   1   1   1 1190.67 29.6953   5
   1   1   1 1237.02 29.8679   2
  -2  -1  -1 2790.74 67.8745   5
  -2  -1  -1 2781.12 68.0278   2
  -2  -1  -1 2887.09 67.9993   1
  -2  -1  -1 2758.39 67.8207   5
  -2  -1  -1 2827.78 67.9797   4
  -2  -1  -1 2773.76 67.7772   3
   2   1   1 2774.61 67.7596   3
   2   1   1 2745.25 68.0401   2
   2   1   1 2760.03 67.7972   5
   2   1   1 2762.42 67.9554   1
   2   1   1 2643.42 68.3339   4
  -3  -1  -1 382.222 11.0203   2
  -3  -1  -1 379.414 10.7491   5
  -3  -1  -1 370.330 10.3866   3
  -3  -1  -1 368.679 10.7296   4
   3   1   1 371.026 10.7374   5
   3   1   1 388.719 10.4140   3
   3   1   1 372.416 10.7610   4
   3   1   1 384.911 10.9120   1
   3   1   1 376.837 11.2730   2
   3   1   1 378.766 10.6432   5
  -4  -1  -1 35.9623 2.66747   5
  -4  -1  -1 35.3410 2.27720   3
  -4  -1  -1 36.2280 2.62568   4
  -4  -1  -1 34.4627 2.66585   1
  -4  -1  -1 34.3776 2.72614   5
  -4  -1  -1 34.2062 2.85067   2
   4   1   1 36.7957 2.23025   3
   4   1   1 35.1291 2.68424   5
   4   1   1 32.9497 2.57832   4
   4   1   1 37.1012 2.48158   5
   4   1   1 36.9497 2.96208   2
   4   1   1 35.0794 2.61910   1
  -5  -1  -1 408.245 12.5087   5
  -5  -1  -1 390.738 12.3878   4
  -5  -1  -1 383.763 12.3354   3
  -5  -1  -1 400.385 12.8062   1
  -5  -1  -1 416.499 13.1360   2
  -5  -1  -1 398.983 12.6339   5
   5   1   1 410.668 12.6044   5
   5   1   1 402.353 12.4416   4
   5   1   1 420.574 11.6634   3
   5   1   1 379.834 12.6097   1
   5   1   1 418.692 13.2062   2
   5   1   1 404.713 12.3478   5
  -6  -1  -1 636.971 19.2487   5
  -6  -1  -1 647.696 17.6634   3
  -6  -1  -1 642.677 19.0130   4
  -6  -1  -1 643.739 19.1174   5
  -6  -1  -1 652.633 19.5248   1
   6   1   1 650.538 17.6842   3
   6   1   1 661.905 19.8381   2
   6   1   1 637.462 18.9083   5
   6   1   1 628.403 18.7849   4
   6   1   1 643.552 18.9985   5
  -7  -1  -1 34.0612 5.68730   5
  -7  -1  -1 30.4014 5.28759   4
  -7  -1  -1 24.6543 4.09286   1
  -7  -1  -1 26.1431 3.11012   3
  -7  -1  -1 28.9654 4.67937   5
   7   1   1 19.3804 4.35410   2
   7   1   1 24.5151 3.28478   3
   7   1   1 29.1860 4.07151   4
   7   1   1 34.1999 4.28024   5
  -8  -1  -1 28.9090 3.51389   3
  -8  -1  -1 28.1784 5.79443   5
   8   1   1 18.6317 5.66598   2
   8   1   1 29.0554 4.62318   4
   8   1   1 26.5350 5.86803   5
  -9  -1  -1 37.0475 7.20765   5
  -9  -1  -1 27.7661 5.86707   1
   9   1   1 38.1036 7.40460   2
   9   1   1 33.3368 6.27613   4
 -10  -1  -1 16.2420 4.19029   1
 -10  -1  -1 17.7812 4.98725   5
  10   1   1 13.1955 4.15768   4
  10   1   1 33.2262 9.85267   2
   9  -2  -1 2.79739 3.35566   4
   9  -2  -1 -0.5944 3.83903   2
  -9   2   1 -0.8659 2.74689   1
  -9   2   1 -1.1874 3.09261   5
   8  -2  -1 4.10117 2.33067   4
   8  -2  -1 1.14013 2.80188   2
  -8   2   1 0.80194 2.22008   5
  -8   2   1 -1.0747 2.23622   1
   7  -2  -1 91.1685 5.50022   4
   7  -2  -1 99.6847 7.37308   2
   7  -2  -1 99.6397 5.74311   5
  -7   2   1 79.8858 6.87702   4
  -7   2   1 92.4354 6.46620   1
  -7   2   1 96.4847 6.21695   5
  -7   2   1 93.7163 6.87091   5
   6  -2  -1 28.3800 3.38599   4
   6  -2  -1 22.9467 3.35433   5
   6  -2  -1 25.8496 3.97648   2
  -6   2   1 27.5772 4.12406   4
  -6   2   1 26.8096 3.55613   5
  -6   2   1 30.0614 3.91248   5
  -6   2   1 30.7926 3.90160   1
   5  -2  -1 2.75775 1.33486   5
   5  -2  -1 10.3833 2.92837   1
   5  -2  -1 4.27961 1.63617   2
   5  -2  -1 4.68605 1.18984   4
  -5   2   1 4.46404 1.41870   5
  -5   2   1 4.44558 1.60886   4
  -5   2   1 4.35726 1.55660   1
  -5   2   1 4.24797 1.24580   5
   4  -2  -1 17.6039 1.81603   5
   4  -2  -1 17.7749 2.72274   2
   4  -2  -1 17.8305 1.80683   5
   4  -2  -1 12.0828 2.25132   1
   4  -2  -1 14.1645 1.99643   4
  -4   2   1 15.5570 2.70848   2
  -4   2   1 16.0149 2.15955   5
  -4   2   1 13.2289 1.17884   3
  -4   2   1 12.3621 2.16382   1
  -4   2   1 12.7670 2.15572   5
  -4   2   1 13.9636 2.10048   4
   3  -2  -1 65.6417 2.66440   5
   3  -2  -1 64.0758 3.63860   2
   3  -2  -1 68.0492 2.71161   5
   3  -2  -1 65.3324 3.28997   1
   3  -2  -1 60.0042 2.86464   4
  -3   2   1 65.8510 2.94909   5
  -3   2   1 65.0610 3.65795   2
  -3   2   1 62.0509 2.94908   5
  -3   2   1 66.2471 2.98253   4
  -3   2   1 64.1520 2.32643   3
  -3   2   1 67.1825 3.37237   1
   2  -2  -1 107.788 4.11248   1
   2  -2  -1 118.270 3.40108   5
   2  -2  -1 115.111 3.85052   4
   2  -2  -1 114.370 3.40913   5
   2  -2  -1 117.454 4.45632   2
  -2   2   1 116.003 4.42144   2
  -2   2   1 114.706 3.50561   3
  -2   2   1 112.282 3.61032   5
  -2   2   1 113.423 3.70807   5
  -2   2   1 115.482 4.21112   1
  -2   2   1 116.127 3.83029   4
   1  -2  -1 2845.05 69.8854   4
   1  -2  -1 2782.76 69.6250   2
  -1   2   1 2849.31 70.3547   4
  -1   2   1 2900.59 69.0785   1
  -1   2   1 2763.70 68.8249   5
  -1   2   1 2946.48 69.2121   2
  -1   2   1 2758.72 69.4599   3
  -1   2   1 2746.26 68.2373   5
   0  -2  -1 664.513 17.7156   3
   0  -2  -1 696.992 17.6374   1
   0   2   1 729.563 17.7954   4
   0   2   1 683.863 17.7314   3
   0   2   1 707.405 17.6635   1
   0   2   1 698.325 17.5743   2
  -1  -2  -1 251.286 6.93054   1
  -1  -2  -1 241.479 7.07016   3
  -1  -2  -1 251.005 6.57904   5
  -1  -2  -1 251.958 7.14012   4
  -1  -2  -1 246.537 6.54332   5
  -1  -2  -1 263.466 6.75883   2
   1   2   1 257.041 6.91777   1
   1   2   1 251.035 6.71839   2
   1   2   1 244.362 6.66165   5
   1   2   1 239.677 6.99143   3
   1   2   1 235.232 7.10062   4
   1   2   1 240.285 6.60107   5
  -2  -2  -1 3195.39 77.2186   5
  -2  -2  -1 3173.43 77.4125   3
  -2  -2  -1 3157.65 77.2230   5
  -2  -2  -1 3198.38 77.6547   4
  -2  -2  -1 3151.53 77.9709   2
  -2  -2  -1 3064.73 77.9927   1
   2   2   1 3065.65 77.2673   2
   2   2   1 3226.88 77.2418   5
   2   2   1 3042.66 77.2849   5
   2   2   1 3171.11 78.8979   1
   2   2   1 3280.26 77.4070   3
   2   2   1 3222.98 77.7258   4
  -3  -2  -1 391.676 11.0587   3
  -3  -2  -1 389.468 11.1968   5
  -3  -2  -1 398.213 11.3104   2
  -3  -2  -1 391.184 11.2332   5
  -3  -2  -1 393.750 11.4560   1
  -3  -2  -1 400.952 11.5423   4
   3   2   1 401.044 11.3648   2
   3   2   1 400.405 11.3901   1
   3   2   1 384.489 11.1245   5
   3   2   1 395.914 11.3389   5
  -4  -2  -1 1557.54 39.8484   5
  -4  -2  -1 1513.97 39.7475   5
  -4  -2  -1 1522.31 39.9994   4
  -4  -2  -1 1575.24 39.3765   3
  -4  -2  -1 1593.02 40.2672   1
  -4  -2  -1 1575.56 40.0718   2
   4   2   1 1527.05 39.2290   3
   4   2   1 1538.00 40.1533   4
   4   2   1 1615.46 40.1625   1
   4   2   1 1552.20 40.0794   2
  -5  -2  -1 107.542 5.42651   2
  -5  -2  -1 106.414 4.59406   3
  -5  -2  -1 110.018 5.34135   4
  -5  -2  -1 107.024 5.36063   1
  -5  -2  -1 106.644 5.28496   5
   5   2   1 112.424 5.41280   4
   5   2   1 106.982 4.60308   3
   5   2   1 108.065 5.48542   2
   5   2   1 105.863 5.06389   5
   5   2   1 111.178 5.11461   5
   5   2   1 108.305 5.27275   1
  -6  -2  -1 352.327 11.8368   5
  -6  -2  -1 338.859 11.9383   5
  -6  -2  -1 343.762 10.7473   3
  -6  -2  -1 333.397 12.1433   4
  -6  -2  -1 342.289 12.2047   1
   6   2   1 349.323 11.9878   4
   6   2   1 355.823 10.7819   3
   6   2   1 351.958 12.4006   2
  -7  -2  -1 86.0164 4.54368   3
  -7  -2  -1 85.6570 5.87659   1
  -7  -2  -1 90.1624 6.02129   5
  -7  -2  -1 63.2162 7.46222   5
   7   2   1 91.7449 5.68833   4
   7   2   1 90.1917 4.86547   3
   7   2   1 81.1294 6.00027   5
   7   2   1 87.6353 6.28504   2
  -8  -2  -1 3.67448 2.49316   5
  -8  -2  -1 0.90312 2.11046   1
   8   2   1 -0.2781 2.80687   5
   8   2   1 2.34820 2.45583   4
   8   2   1 0.65324 2.40042   2
  -9  -2  -1 -4.7595 3.11671   5
  -9  -2  -1 -4.4756 2.32007   1
   9   2   1 -0.2369 2.65939   4
   9   2   1 1.59771 3.40027   2
 -10  -2  -1 9.09676 3.80625   1
 -10  -2  -1 2.68882 4.47799   5
  10   2   1 6.69645 3.98647   4
   9  -3  -1 15.6162 4.61217   2
  -9   3   1 12.9558 3.99734   1
   8  -3  -1 1.55678 3.31262   2
   8  -3  -1 2.50935 2.13495   4
  -8   3   1 0.97883 2.94352   5
  -8   3   1 -0.8665 2.43564   1
   7  -3  -1 72.0213 6.71167   2
   7  -3  -1 69.6675 5.06193   4
  -7   3   1 73.3139 6.73359   5
  -7   3   1 73.2754 5.87678   5
  -7   3   1 68.6729 6.25968   1
  -7   3   1 63.5218 6.63503   4
   6  -3  -1 -0.2608 1.21629   4
   6  -3  -1 3.04143 2.29255   2
   6  -3  -1 1.60010 1.39242   5
  -6   3   1 1.38489 1.71976   5
  -6   3   1 -1.4265 1.31498   1
  -6   3   1 -0.8640 1.76347   4
   5  -3  -1 50.3796 3.28744   5
   5  -3  -1 50.7721 4.45261   2
   5  -3  -1 56.6851 3.46872   4
  -5   3   1 55.8932 3.76028   5
  -5   3   1 57.7426 3.68435   4
  -5   3   1 60.1831 3.99139   5
  -5   3   1 57.4070 4.33207   1
  -5   3   1 55.1094 2.57188   3
   4  -3  -1 0.26585 1.03475   2
   4  -3  -1 0.79464 0.69247   5
   4  -3  -1 0.88127 1.29385   1
   4  -3  -1 0.83367 0.72339   5
   4  -3  -1 0.78599 0.84204   4
  -4   3   1 -0.7639 0.79242   5
  -4   3   1 0.57092 0.85258   5
  -4   3   1 1.21054 0.70812   3
  -4   3   1 -0.0945 1.09876   2
  -4   3   1 0.77682 1.01943   4
  -4   3   1 0.76416 0.92175   1
   3  -3  -1 38.0762 2.16662   4
   3  -3  -1 36.2546 3.02009   2
   3  -3  -1 38.7982 1.78758   5
   3  -3  -1 37.2139 1.83398   5
  -3   3   1 38.3258 3.00525   2
  -3   3   1 36.3090 2.16700   5
  -3   3   1 42.1451 2.87269   1
  -3   3   1 38.7084 2.38217   5
  -3   3   1 37.6531 1.97878   3
  -3   3   1 37.3276 2.22185   4
   2  -3  -1 305.758 8.59855   4
  -2   3   1 307.770 8.42978   5
  -2   3   1 304.956 8.67050   3
  -2   3   1 315.100 8.59443   4
  -2   3   1 301.604 9.42368   1
  -2   3   1 315.368 9.45248   2
  -2   3   1 312.763 8.36068   5
   1  -3  -1 -0.8989 0.46565   2
  -1   3   1 0.09118 0.49735   3
  -1   3   1 -0.4241 0.49200   2
  -1   3   1 -0.3828 0.41433   4
  -1   3   1 -0.3201 0.40129   1
  -1   3   1 -0.7655 0.23271   5
  -1   3   1 0.16907 0.38726   5
   0  -3  -1 29.7792 1.73402   1
   0   3   1 28.9064 1.67468   1
   0   3   1 29.0416 1.50074   2
   0   3   1 29.5130 1.70925   3
   0   3   1 28.9525 1.65977   4
  -1  -3  -1 46.6256 2.24101   1
  -1  -3  -1 43.4317 2.29910   3
  -1  -3  -1 47.3855 1.68305   5
  -1  -3  -1 45.3757 1.84316   2
  -1  -3  -1 46.4150 1.67028   5
  -1  -3  -1 44.0938 2.26589   4
   1   3   1 46.1312 1.83984   2
   1   3   1 45.4667 1.82057   5
   1   3   1 47.1824 1.83438   5
   1   3   1 44.3898 2.33310   4
   1   3   1 47.4648 2.41118   3
   1   3   1 45.6385 2.19056   1
  -2  -3  -1 399.699 10.5925   2
  -2  -3  -1 402.738 11.1422   1
  -2  -3  -1 381.360 11.1351   3
  -2  -3  -1 389.368 11.3124   4
  -2  -3  -1 390.534 10.6697   5
   2   3   1 394.118 10.7467   5
   2   3   1 386.078 10.6130   2
   2   3   1 399.536 11.4440   4
   2   3   1 391.662 10.8043   5
   2   3   1 405.406 11.1345   1
   2   3   1 386.428 11.0585   3
  -3  -3  -1 834.741 22.6518   1
  -3  -3  -1 864.652 22.2620   2
  -3  -3  -1 855.182 22.9374   4
  -3  -3  -1 856.419 22.2945   5
  -3  -3  -1 866.923 22.3371   5
   3   3   1 877.963 22.3247   2
   3   3   1 890.931 22.7192   1
   3   3   1 831.467 22.9544   4
   3   3   1 878.232 22.4790   3
   3   3   1 867.770 22.3614   5
   3   3   1 753.531 23.1881   5
  -4  -3  -1 0.31405 0.80986   1
  -4  -3  -1 0.03163 0.97072   4
  -4  -3  -1 0.24211 0.92367   3
  -4  -3  -1 -0.3986 0.84718   2
  -4  -3  -1 0.33548 0.82339   5
  -4  -3  -1 -1.4164 1.01468   5
   4   3   1 -0.1048 0.93364   3
   4   3   1 -0.2988 0.98225   5
   4   3   1 -0.1503 0.80542   5
   4   3   1 0.09253 0.74759   2
   4   3   1 -0.9995 0.91498   1
   4   3   1 0.25646 0.93209   4
  -5  -3  -1 7.65145 2.03263   1
  -5  -3  -1 11.0289 2.53002   5
  -5  -3  -1 9.26530 2.02248   3
  -5  -3  -1 6.56234 1.82739   4
  -5  -3  -1 12.3935 2.63192   5
  -5  -3  -1 6.67275 1.77211   2
   5   3   1 6.07326 1.49379   2
   5   3   1 9.43155 2.64005   5
   5   3   1 9.91922 2.58240   4
   5   3   1 12.8917 2.46666   5
   5   3   1 13.2224 2.40643   3
   5   3   1 8.28797 2.70496   1
  -6  -3  -1 322.251 10.2536   3
  -6  -3  -1 318.631 11.1313   5
  -6  -3  -1 303.883 11.3824   5
  -6  -3  -1 286.151 11.5077   2
  -6  -3  -1 318.566 11.4549   1
   6   3   1 324.039 11.3655   5
   6   3   1 325.324 11.5555   2
   6   3   1 320.681 11.5774   4
   6   3   1 304.748 10.1028   3
   6   3   1 312.947 11.0772   5
  -7  -3  -1 1.67060 4.03463   5
  -7  -3  -1 1.30040 1.72812   3
  -7  -3  -1 0.20015 1.70405   5
  -7  -3  -1 -1.0893 1.47452   1
   7   3   1 -1.3854 1.78333   2
   7   3   1 1.16692 2.24754   5
   7   3   1 -1.8094 1.65362   4
   7   3   1 -1.2860 2.16437   3
  -8  -3  -1 15.5318 3.53267   5
  -8  -3  -1 9.81519 2.40352   1
   8   3   1 16.1462 5.33744   2
   8   3   1 20.5070 5.21118   4
   8   3   1 23.2554 6.25852   5
  -9  -3  -1 65.1617 8.28157   5
  -9  -3  -1 58.4794 6.81402   1
   9   3   1 64.7427 7.00700   4
   9   3   1 64.7571 8.10773   2
 -10  -3  -1 28.4373 7.27941   1
  10   3   1 48.0227 10.0616   4
   8  -4  -1 12.6683 3.85227   2
  -8   4   1 23.8892 5.80823   5
  -8   4   1 14.2546 3.61962   1
   7  -4  -1 25.3645 3.87230   4
   7  -4  -1 30.1287 6.26264   2
  -7   4   1 31.8152 5.26541   1
  -7   4   1 26.2814 4.97967   5
   6  -4  -1 274.887 9.00395   5
   6  -4  -1 285.027 11.9080   2
   6  -4  -1 287.367 9.29245   4
  -6   4   1 273.454 9.46273   4
  -6   4   1 283.011 10.5191   5
  -6   4   1 282.302 10.2418   5
  -6   4   1 293.293 11.4968   1
   5  -4  -1 3.82738 1.71281   2
   5  -4  -1 4.22785 1.15572   5
  -5   4   1 2.36155 1.24943   5
  -5   4   1 8.32412 1.94774   3
  -5   4   1 4.29882 1.78236   1
  -5   4   1 2.72885 1.49249   4
  -5   4   1 2.28818 1.59810   5
   4  -4  -1 64.8047 2.69385   5
   4  -4  -1 67.3583 3.20463   4
   4  -4  -1 66.2595 4.55028   2
   4  -4  -1 60.3086 2.71364   5
  -4   4   1 62.8676 3.33049   4
  -4   4   1 63.2277 3.49033   5
  -4   4   1 57.8251 4.77668   2
  -4   4   1 60.3313 4.14259   1
  -4   4   1 66.2499 3.47868   5
  -4   4   1 64.4293 3.12657   3
   3  -4  -1 96.0765 4.85900   2
   3  -4  -1 100.168 3.76554   4
  -3   4   1 100.427 4.02084   3
  -3   4   1 100.421 3.98545   5
  -3   4   1 102.056 4.82287   1
  -3   4   1 98.5044 3.84865   5
  -3   4   1 101.686 3.80651   4
  -3   4   1 104.371 5.00905   2
   2  -4  -1 197.209 6.98352   2
  -2   4   1 198.395 5.81577   5
  -2   4   1 201.544 7.00487   1
  -2   4   1 200.042 6.53863   3
  -2   4   1 210.743 6.21029   4
  -2   4   1 210.928 7.05754   2
  -2   4   1 204.994 5.92890   5
   1  -4  -1 91.0724 3.71241   2
  -1   4   1 88.1552 2.88243   5
  -1   4   1 91.8189 3.80811   3
  -1   4   1 90.5221 2.78360   5
  -1   4   1 90.7713 3.43190   4
  -1   4   1 92.8989 3.77152   2
  -1   4   1 100.387 3.97044   1
   0  -4  -1 282.687 9.16693   1
   0   4   1 323.136 7.97462   5
   0   4   1 301.345 9.07994   1
   0   4   1 303.802 9.15133   3
   0   4   1 309.619 8.96528   4
   0   4   1 312.314 7.93435   5
   0   4   1 317.887 8.55756   2
  -1  -4  -1 448.734 11.3998   5
  -1  -4  -1 461.235 11.4274   5
  -1  -4  -1 447.168 12.6650   4
   1   4   1 432.882 12.6989   4
   1   4   1 451.230 12.5808   1
   1   4   1 444.169 12.7575   3
   1   4   1 457.791 11.8048   5
   1   4   1 455.635 11.7513   2
  -2  -4  -1 95.1910 3.48494   5
  -2  -4  -1 95.8474 3.50166   5
  -2  -4  -1 99.2460 4.19913   4
  -2  -4  -1 101.443 3.39501   2
  -2  -4  -1 94.8494 3.98945   1
   2   4   1 93.0159 4.35472   4
   2   4   1 90.0342 3.63970   5
   2   4   1 95.1165 3.61282   5
   2   4   1 94.8171 3.94698   1
   2   4   1 98.7197 4.16289   3
   2   4   1 94.1899 3.37496   2
  -3  -4  -1 -0.0465 0.61436   1
  -3  -4  -1 0.07031 0.66530   2
  -3  -4  -1 0.47881 0.94543   3
  -3  -4  -1 -0.6922 0.72449   5
  -3  -4  -1 0.73969 0.84812   4
  -3  -4  -1 0.35249 0.60178   5
   3   4   1 0.88640 0.72235   1
   3   4   1 0.35091 0.75442   5
   3   4   1 -0.1571 0.68801   2
   3   4   1 0.73479 1.00762   4
   3   4   1 -1.1014 0.60117   5
   3   4   1 0.89554 0.90117   3
  -4  -4  -1 -0.7248 0.84932   1
  -4  -4  -1 -0.1900 0.87466   5
  -4  -4  -1 0.02469 0.92145   2
  -4  -4  -1 -1.7888 1.08198   5
  -4  -4  -1 -1.0940 0.92333   4
  -4  -4  -1 0.34723 0.95121   3
   4   4   1 -0.5529 1.06126   5
   4   4   1 0.21030 0.86385   2
   4   4   1 0.19670 1.04197   3
   4   4   1 0.71374 1.19349   5
   4   4   1 -0.7285 1.09289   1
   4   4   1 0.71751 1.17774   4
  -5  -4  -1 21.8036 3.21167   2
  -5  -4  -1 14.3553 3.09393   5
  -5  -4  -1 19.8488 3.38585   4
  -5  -4  -1 13.4812 2.50529   1
  -5  -4  -1 19.2774 3.16675   5
   5   4   1 12.9841 3.12736   1
   5   4   1 11.7977 2.67549   2
   5   4   1 14.5388 2.81474   4
   5   4   1 16.7278 3.01159   5
   5   4   1 12.2498 2.84421   5
   5   4   1 10.6747 2.82697   3
  -6  -4  -1 -1.3307 1.91416   5
  -6  -4  -1 -2.5083 2.24200   2
  -6  -4  -1 3.84480 1.72450   5
  -6  -4  -1 3.79245 1.51101   1
   6   4   1 1.80850 1.80634   5
   6   4   1 11.2137 3.47429   5
   6   4   1 3.49829 1.62641   4
   6   4   1 2.80264 2.01143   3
   6   4   1 4.82438 1.95840   2
  -7  -4  -1 17.1599 3.88048   1
  -7  -4  -1 24.5460 5.26809   5
   7   4   1 25.0615 5.02902   5
   7   4   1 19.3338 4.61915   4
   7   4   1 10.2569 3.06139   5
   7   4   1 21.4589 4.16140   3
   7   4   1 14.3469 4.38345   2
  -8  -4  -1 45.4681 5.42176   1
  -8  -4  -1 36.2238 6.69510   5
   8   4   1 50.2675 7.58864   5
   8   4   1 34.6525 6.17995   2
   8   4   1 31.2516 5.27035   4
  -9  -4  -1 21.4896 5.92508   1
  -9  -4  -1 35.9233 8.89252   5
   9   4   1 21.3728 5.50833   5
   9   4   1 22.8103 4.82997   2
   9   4   1 33.4471 7.78695   4
   8  -5  -1 5.65513 4.06133   2
  -8   5   1 0.20293 2.92777   5
  -8   5   1 5.44624 3.29285   1
   7  -5  -1 86.9095 6.27477   4
   7  -5  -1 66.8861 7.64950   2
  -7   5   1 88.3547 6.22197   5
  -7   5   1 84.5769 7.34522   1
   6  -5  -1 5.65513 2.63477   2
  -6   5   1 13.9882 4.45140   1
  -6   5   1 4.46437 1.63214   5
  -6   5   1 5.81384 1.89161   3
  -6   5   1 7.25411 2.80487   5
  -6   5   1 14.0672 3.63605   4
   5  -5  -1 19.9881 4.22358   2
   5  -5  -1 19.3015 2.35007   4
  -5   5   1 14.9972 2.90688   4
  -5   5   1 11.6350 2.73010   5
  -5   5   1 12.0577 3.22911   1
  -5   5   1 15.2487 3.12313   5
  -5   5   1 16.9182 2.59137   3
   4  -5  -1 56.4189 4.60953   2
   4  -5  -1 47.1941 2.85102   4
  -4   5   1 40.2531 3.82807   1
  -4   5   1 43.8173 2.89529   4
  -4   5   1 48.9681 2.99631   5
  -4   5   1 47.3855 3.24079   5
  -4   5   1 55.8354 7.95473   2
  -4   5   1 47.4577 3.01501   3
   3  -5  -1 251.867 9.08596   2
  -3   5   1 251.754 7.56396   4
  -3   5   1 251.326 8.26853   3
  -3   5   1 252.568 9.30400   2
  -3   5   1 255.871 7.86176   5
  -3   5   1 262.203 9.28230   1
  -3   5   1 255.283 7.70695   5
   2  -5  -1 1.28744 0.92548   2
  -2   5   1 2.76109 1.23824   2
  -2   5   1 5.77348 1.81117   1
  -2   5   1 2.66078 1.02792   1
  -2   5   1 3.34294 1.10964   5
  -2   5   1 4.11358 1.15060   5
  -2   5   1 2.51858 0.81508   4
  -2   5   1 5.70698 1.68634   3
   1  -5  -1 368.651 10.5920   2
  -1   5   1 349.622 10.3172   4
  -1   5   1 365.321 9.51695   5
  -1   5   1 346.267 10.8715   3
  -1   5   1 374.676 11.0539   1
  -1   5   1 358.868 10.5744   2
  -1   5   1 365.212 9.45749   5
   0  -5  -1 2.22521 0.83491   1
   0   5   1 1.55515 0.61769   2
   0   5   1 1.64615 0.83342   1
   0   5   1 1.35693 0.92907   3
   0   5   1 2.76823 1.02582   3
   0   5   1 1.78176 0.50232   5
   0   5   1 1.84391 0.77173   4
   0   5   1 3.53137 0.84254   5
  -1  -5  -1 194.713 7.00059   1
   1   5   1 214.864 7.11649   1
   1   5   1 211.680 7.21064   3
   1   5   1 207.165 5.95464   2
   1   5   1 206.196 7.17023   4
   1   5   1 199.009 6.13549   5
   1   5   1 213.905 6.00580   2
   1   5   1 209.941 6.15361   5
  -2  -5  -1 49.6061 2.30980   5
  -2  -5  -1 48.2105 2.98216   4
  -2  -5  -1 44.4934 2.87052   1
  -2  -5  -1 48.7938 2.30510   5
  -2  -5  -1 45.9290 2.16250   2
   2   5   1 44.8887 2.14412   2
   2   5   1 48.9935 3.34298   4
   2   5   1 47.4169 2.66222   5
   2   5   1 50.5596 2.91106   1
   2   5   1 46.1634 2.53428   5
   2   5   1 49.5665 3.16845   3
  -3  -5  -1 11.5127 1.67622   2
  -3  -5  -1 14.3003 1.73193   5
  -3  -5  -1 7.65030 2.51967   4
  -3  -5  -1 11.8686 1.93809   1
  -3  -5  -1 9.58949 1.95617   5
   3   5   1 11.5438 2.08398   1
   3   5   1 11.3196 2.56596   4
   3   5   1 13.9409 1.94864   5
   3   5   1 12.0965 2.05671   5
   3   5   1 13.1376 1.71769   2
   3   5   1 12.5432 2.43484   3
  -4  -5  -1 70.6914 3.74832   2
  -4  -5  -1 75.4648 3.86941   5
  -4  -5  -1 72.9426 4.44295   4
  -4  -5  -1 61.6411 4.03529   5
  -4  -5  -1 70.2990 4.18359   1
   4   5   1 68.3180 4.05911   5
   4   5   1 70.0829 4.31187   3
   4   5   1 68.1399 3.67386   2
   4   5   1 69.4336 4.53662   4
   4   5   1 58.3677 4.12121   1
   4   5   1 68.9812 4.23748   5
  -5  -5  -1 99.1940 5.40356   5
  -5  -5  -1 91.0833 5.21195   1
  -5  -5  -1 101.096 5.09948   5
  -5  -5  -1 101.681 5.28742   2
   5   5   1 98.2407 5.47868   5
   5   5   1 98.6024 5.36676   3
   5   5   1 98.6620 5.56779   5
   5   5   1 97.0738 4.97466   2
  -6  -5  -1 4.49629 2.38078   2
  -6  -5  -1 6.29180 1.98267   5
  -6  -5  -1 5.68744 1.91817   1
   6   5   1 13.6584 3.78626   5
   6   5   1 6.12409 2.21600   4
   6   5   1 5.81163 1.95654   5
   6   5   1 5.66151 1.83304   2
   6   5   1 12.3881 3.79952   3
  -7  -5  -1 4.08681 2.50929   5
  -7  -5  -1 0.26013 1.86777   1
   7   5   1 4.52742 2.40458   5
   7   5   1 16.7546 5.60156   3
   7   5   1 0.13677 2.02891   2
   7   5   1 -0.8947 3.25747   5
   7   5   1 0.66907 1.95661   4
  -8  -5  -1 2.54051 2.33518   1
  -8  -5  -1 6.92787 3.54286   5
   8   5   1 0.99449 2.79389   2
   8   5   1 6.76298 2.97638   4
   8   5   1 0.30997 3.10947   5
  -9  -5  -1 -4.7801 2.80823   1
   9   5   1 -1.0966 3.51796   4
   9   5   1 -4.5851 3.14183   2
   9   5   1 2.43060 4.95661   5
   8  -6  -1 8.83591 4.61667   2
  -8   6   1 4.81847 3.60133   1
  -8   6   1 5.71177 3.09129   5
   7  -6  -1 4.20391 3.65434   2
  -7   6   1 4.47052 3.01909   1
  -7   6   1 3.42606 2.46263   5
   6  -6  -1 18.7007 5.70755   2
  -6   6   1 15.4197 4.68313   1
  -6   6   1 14.3200 3.25231   3
  -6   6   1 12.4535 3.71798   5
   5  -6  -1 3.59960 2.24400   2
  -5   6   1 5.53746 1.82661   3
  -5   6   1 5.26916 1.76601   5
  -5   6   1 6.08117 2.33564   1
  -5   6   1 4.82613 1.39424   5
   4  -6  -1 188.044 8.53040   2
  -4   6   1 198.629 8.66582   1
  -4   6   1 188.255 6.19275   4
  -4   6   1 185.915 7.17783   3
  -4   6   1 192.662 6.77985   5
   3  -6  -1 101.343 5.50735   2
  -3   6   1 103.603 5.77027   1
  -3   6   1 105.235 6.12838   2
  -3   6   1 105.753 4.40203   5
  -3   6   1 107.486 4.20485   5
  -3   6   1 104.702 4.22772   4
  -3   6   1 110.850 5.10659   3
   2  -6  -1 736.459 20.7231   2
  -2   6   1 750.273 19.3315   5
  -2   6   1 746.813 19.1809   5
  -2   6   1 752.439 20.8128   2
  -2   6   1 700.835 21.0004   1
  -2   6   1 763.893 19.7204   4
  -2   6   1 737.318 20.6974   3
  -2   6   1 763.800 19.7582   4
  -2   6   1 750.867 21.2463   1
   1  -6  -1 51.1883 3.46448   2
  -1   6   1 56.3722 3.51942   3
  -1   6   1 56.2897 3.71913   1
  -1   6   1 61.2033 3.35089   2
  -1   6   1 57.1008 2.39557   5
  -1   6   1 56.9843 2.41943   5
  -1   6   1 57.4455 3.02690   4
  -1   6   1 54.7757 3.09514   4
   0  -6  -1 117.030 5.23264   1
   0   6   1 124.455 4.49777   2
   0   6   1 127.240 5.30856   1
   0   6   1 118.043 5.41832   3
   0   6   1 125.980 5.09619   4
   0   6   1 119.763 5.36322   3
   0   6   1 127.522 4.11641   5
   0   6   1 124.442 4.06685   5
  -1  -6  -1 20.6150 2.19321   1
   1   6   1 20.9680 2.66921   3
   1   6   1 22.1499 1.74923   5
   1   6   1 21.4428 1.61437   2
   1   6   1 22.6182 1.55031   2
   1   6   1 21.8755 1.69443   5
   1   6   1 18.7318 2.30270   1
   1   6   1 20.6644 2.52888   4
  -2  -6  -1 65.8386 3.75344   1
  -2  -6  -1 72.0391 2.90677   5
  -2  -6  -1 75.4099 4.22539   4
  -2  -6  -1 72.8988 2.87893   5
   2   6   1 69.5370 3.42983   5
   2   6   1 68.2880 4.20081   4
   2   6   1 71.2725 3.83432   1
   2   6   1 69.4270 4.33175   3
   2   6   1 65.5147 3.27606   5
   2   6   1 68.3665 2.70185   2
  -3  -6  -1 216.762 8.08271   1
  -3  -6  -1 216.298 6.97845   5
  -3  -6  -1 218.749 6.56771   2
  -3  -6  -1 212.964 6.95549   5
  -3  -6  -1 206.212 8.18550   4
   3   6   1 210.258 6.55031   2
   3   6   1 205.710 7.24231   5
   3   6   1 209.819 7.46701   5
   3   6   1 220.146 8.10576   1
   3   6   1 209.738 8.43526   4
   3   6   1 216.945 8.12076   3
  -4  -6  -1 18.5031 2.71124   5
  -4  -6  -1 10.6654 3.75595   4
  -4  -6  -1 18.3498 2.79029   1
  -4  -6  -1 17.5042 2.37376   2
  -4  -6  -1 14.4620 2.70474   5
   4   6   1 21.5069 3.30330   1
   4   6   1 23.8558 3.44477   3
   4   6   1 14.0709 3.19745   4
   4   6   1 12.2792 3.09521   2
   4   6   1 17.6255 2.79457   5
   4   6   1 20.1333 3.02598   5
  -5  -6  -1 -0.7524 1.21603   1
  -5  -6  -1 -0.2824 1.21483   5
  -5  -6  -1 -1.5983 1.54432   2
   5   6   1 -0.2550 1.29089   2
   5   6   1 -0.3405 1.60567   5
   5   6   1 -0.7831 1.61137   5
   5   6   1 -0.1676 1.48302   4
   5   6   1 2.98265 2.28842   3
  -6  -6  -1 -1.9258 2.47984   2
  -6  -6  -1 1.57280 1.85045   5
  -6  -6  -1 -0.3606 1.46378   1
   6   6   1 -0.0461 1.64815   2
   6   6   1 1.54629 2.59022   5
   6   6   1 -2.5024 1.68422   4
   6   6   1 1.83997 2.04488   5
  -7  -6  -1 11.2537 2.94539   5
  -7  -6  -1 16.5971 4.35054   1
   7   6   1 17.0115 5.07219   2
   7   6   1 10.3023 2.96548   5
   7   6   1 7.20640 2.79560   5
   7   6   1 9.32252 2.90695   4
  -8  -6  -1 24.5628 6.11516   1
  -8  -6  -1 7.29853 3.57421   5
   8   6   1 13.4146 3.69556   2
   8   6   1 9.06731 3.02715   4
   8   6   1 10.9919 4.20136   5
  -9  -6  -1 58.0959 8.43059   1
   9   6   1 45.1234 8.25687   2
   9   6   1 48.2635 10.6079   5
   9   6   1 69.4398 9.32980   4
   7  -7  -1 189.502 12.2955   2
  -7   7   1 167.020 8.74506   5
  -7   7   1 171.241 10.8319   1
   6  -7  -1 7.21502 3.33622   2
  -6   7   1 4.52982 2.01044   5
  -6   7   1 2.47833 2.14144   3
  -6   7   1 2.16176 2.35945   1
   5  -7  -1 85.1123 6.98816   2
  -5   7   1 73.8868 6.06113   1
  -5   7   1 73.9285 6.68068   3
  -5   7   1 82.8508 5.13709   3
  -5   7   1 86.3482 4.79444   5
  -5   7   1 84.6463 5.60533   5
   4  -7  -1 3.70743 2.13826   2
  -4   7   1 0.48643 1.14161   5
  -4   7   1 -0.5736 1.49803   1
  -4   7   1 -1.6171 1.43791   5
  -4   7   1 2.19083 1.46514   3
   3  -7  -1 447.423 14.3821   2
  -3   7   1 442.375 12.3620   4
  -3   7   1 439.143 12.3561   4
  -3   7   1 414.831 14.3456   2
  -3   7   1 449.302 14.7594   1
  -3   7   1 437.868 12.4809   5
  -3   7   1 447.575 13.9552   3
  -3   7   1 432.628 12.8523   5
   2  -7  -1 503.882 15.0047   2
  -2   7   1 500.745 15.1474   2
  -2   7   1 499.997 13.4754   5
  -2   7   1 491.841 15.2661   3
  -2   7   1 489.427 13.9565   4
  -2   7   1 500.540 15.7391   1
   1  -7  -1 104.779 4.67273   2
  -1   7   1 103.942 4.54739   4
  -1   7   1 99.2961 5.25060   3
  -1   7   1 105.087 5.45244   3
  -1   7   1 100.052 4.83130   2
  -1   7   1 100.647 3.78019   5
  -1   7   1 106.857 4.71775   4
  -1   7   1 105.978 3.77394   5
  -1   7   1 90.7437 5.40805   1
   0  -7  -1 0.38473 1.01732   1
   0   7   1 0.08799 1.15637   3
   0   7   1 2.12354 1.15880   4
   0   7   1 0.60467 1.02115   2
   0   7   1 0.50992 0.77055   5
   0   7   1 1.05953 1.51176   3
   0   7   1 0.58726 1.25279   1
   0   7   1 0.65835 0.68378   5
  -1  -7  -1 336.724 10.9173   1
   1   7   1 314.889 8.91431   2
   1   7   1 329.065 10.8917   4
   1   7   1 324.356 8.94971   2
   1   7   1 327.868 9.52772   5
   1   7   1 312.881 9.43491   5
   1   7   1 322.533 11.0322   3
   1   7   1 315.683 10.9473   3
  -2  -7  -1 105.946 3.76850   5
  -2  -7  -1 100.299 5.63379   4
  -2  -7  -1 96.5328 5.13909   1
  -2  -7  -1 112.196 3.76790   5
   2   7   1 95.2434 5.28692   4
   2   7   1 100.044 5.64607   3
   2   7   1 104.446 4.44031   5
   2   7   1 105.334 3.48976   2
   2   7   1 105.597 3.47886   2
   2   7   1 103.535 4.49686   5
  -3  -7  -1 5.70638 1.99262   4
  -3  -7  -1 6.92227 2.29745   1
  -3  -7  -1 7.48242 2.04239   5
   3   7   1 5.93939 2.06356   4
   3   7   1 8.41247 2.35979   5
   3   7   1 3.73139 1.24781   5
   3   7   1 4.54995 1.94803   1
   3   7   1 5.81379 2.25890   3
   3   7   1 8.18406 1.68188   2
  -4  -7  -1 259.064 8.72848   5
  -4  -7  -1 257.976 9.91926   1
  -4  -7  -1 254.828 7.95882   2
   4   7   1 254.285 7.98474   2
   4   7   1 260.284 10.4902   4
   4   7   1 250.946 9.32892   5
   4   7   1 254.691 9.40808   5
  -5  -7  -1 1.93435 1.82045   2
  -5  -7  -1 3.87368 1.85889   5
  -5  -7  -1 2.72005 1.39978   1
   5   7   1 2.96264 1.88016   5
   5   7   1 2.89747 1.93891   4
   5   7   1 1.10743 2.34032   5
   5   7   1 2.98444 1.58296   2
  -6  -7  -1 -0.4402 2.10272   5
  -6  -7  -1 1.10461 2.41693   2
  -6  -7  -1 -1.5518 1.65681   1
   6   7   1 -0.2920 1.68875   2
   6   7   1 -3.5219 1.96283   5
   6   7   1 -2.3735 2.50152   5
   6   7   1 -0.4632 1.76393   4
  -7  -7  -1 -2.4404 2.11680   1
  -7  -7  -1 3.33099 2.89006   5
   7   7   1 0.69915 2.71213   4
   7   7   1 -3.9105 2.23721   2
   7   7   1 -0.4309 2.98680   5
  -8  -7  -1 21.2607 6.88803   1
   8   7   1 15.3650 4.27166   5
   8   7   1 14.4144 3.70688   2
   8   7   1 13.7879 3.59386   4
  -9  -7  -1 14.8835 4.77183   1
   9   7   1 8.37861 4.10620   4
   9   7   1 8.18337 4.13875   2
   9   7   1 7.46105 4.90793   3
   9   7   1 10.4352 5.76340   5
   7  -8  -1 29.5366 9.84150   2
  -7   8   1 55.9115 9.23908   1
  -7   8   1 55.8443 7.14717   5
   6  -8  -1 14.0235 4.44561   2
  -6   8   1 12.4094 2.93587   5
  -6   8   1 21.1902 5.87280   1
  -6   8   1 15.6691 4.88117   3
   5  -8  -1 35.3947 6.38910   2
  -5   8   1 28.6549 4.46963   3
  -5   8   1 37.5432 3.93527   5
  -5   8   1 44.7228 5.93083   1
  -5   8   1 22.1836 5.66498   5
   4  -8  -1 4.59853 2.30526   2
  -4   8   1 9.47060 2.79776   1
  -4   8   1 10.4376 3.10681   5
  -4   8   1 8.03298 2.65779   5
  -4   8   1 10.4451 3.67472   3
   3  -8  -1 5.07175 2.01683   2
  -3   8   1 8.35804 2.34009   1
  -3   8   1 5.71007 1.60608   4
  -3   8   1 7.97281 2.26828   5
  -3   8   1 13.1727 2.74681   5
  -3   8   1 10.3943 3.60256   3
  -3   8   1 9.69838 2.57842   4
   2  -8  -1 19.7589 3.32989   2
  -2   8   1 15.8146 3.56170   1
  -2   8   1 17.2449 2.25560   5
  -2   8   1 18.7471 4.39318   2
  -2   8   1 18.1079 2.17072   5
  -2   8   1 19.6533 2.84442   4
  -2   8   1 18.8235 3.54557   3
  -2   8   1 20.9614 3.01695   4
  -1   8   1 11.6071 3.33441   2
  -1   8   1 11.1227 2.81767   4
  -1   8   1 18.7921 3.51220   3
  -1   8   1 16.4231 2.74979   4
  -1   8   1 14.2333 2.05612   5
  -1   8   1 16.7024 1.96149   5
   0  -8  -1 12.1288 2.66628   1
   0   8   1 10.5700 2.54240   2
   0   8   1 13.6003 1.88545   5
   0   8   1 10.1521 3.13400   3
   0   8   1 13.7443 2.00838   5
   0   8   1 12.1119 2.98376   4
  -1  -8  -1 3.89056 1.40844   1
   1   8   1 3.59218 1.74052   4
   1   8   1 5.01659 1.46732   2
   1   8   1 7.66591 2.19046   5
   1   8   1 4.01450 1.08743   5
   1   8   1 3.69521 0.94976   2
   1   8   1 4.09605 1.73543   3
  -2  -8  -1 106.446 5.89198   1
   2   8   1 107.769 5.88101   3
   2   8   1 110.033 4.95979   5
   2   8   1 113.330 6.34138   4
   2   8   1 106.455 4.95134   5
  -3  -8  -1 61.1486 3.52082   5
  -3  -8  -1 57.9981 4.38922   1
   3   8   1 62.6863 4.28752   5
   3   8   1 56.5749 4.86609   4
   3   8   1 58.2402 3.96417   5
  -4  -8  -1 60.1688 4.15737   5
  -4  -8  -1 54.9854 4.62192   1
   4   8   1 52.8605 3.04242   2
   4   8   1 53.0136 5.03495   4
   4   8   1 55.4407 4.73413   5
   4   8   1 54.4277 4.23128   5
  -5  -8  -1 17.2410 3.57583   2
  -5  -8  -1 19.7996 4.15218   5
  -5  -8  -1 16.2958 3.94098   1
   5   8   1 22.3726 4.59665   5
   5   8   1 14.7790 3.94912   2
   5   8   1 14.6871 4.00496   4
   5   8   1 20.5905 4.50933   5
  -6  -8  -1 19.3387 5.09971   5
  -6  -8  -1 12.2147 4.70131   2
  -6  -8  -1 20.0322 4.63401   1
   6   8   1 19.6069 4.09444   2
   6   8   1 29.2083 8.86189   5
   6   8   1 16.9835 5.04144   4
   6   8   1 15.4523 3.28448   5
  -7  -8  -1 2.77090 2.33765   1
   7   8   1 4.63275 3.23504   4
   7   8   1 1.80546 2.72257   2
   7   8   1 2.73452 3.01189   5
  -8  -8  -1 20.6804 6.83331   1
   8   8   1 16.7765 5.13501   5
   8   8   1 26.9390 7.08014   2
   8   8   1 21.9205 7.31737   3
   6  -9  -1 2.88366 4.21936   2
  -6   9   1 -0.2796 2.50132   5
  -6   9   1 2.04281 3.15962   1
   5  -9  -1 1.71096 3.22835   2
  -5   9   1 3.75267 2.93408   3
  -5   9   1 5.43672 2.03946   5
  -5   9   1 3.23881 2.97680   1
   4  -9  -1 113.898 7.75679   2
  -4   9   1 109.919 6.19440   5
  -4   9   1 115.726 7.97523   1
  -4   9   1 125.799 7.31272   3
  -4   9   1 121.546 5.66695   5
   3  -9  -1 29.0753 4.49979   2
  -3   9   1 41.4098 5.61167   1
  -3   9   1 35.1040 3.26662   5
  -3   9   1 32.8937 3.70146   4
  -3   9   1 34.6133 3.60671   5
  -3   9   1 28.9287 4.68682   3
  -3   9   1 41.1281 4.68495   4
   2  -9  -1 1.98055 1.78475   2
  -2   9   1 2.73565 1.35500   5
  -2   9   1 15.1286 5.37720   2
  -2   9   1 2.19953 1.76698   4
  -2   9   1 2.99313 1.80001   4
  -2   9   1 1.63549 1.96739   1
  -2   9   1 2.17843 1.16340   5
  -1   9   1 114.830 5.94714   2
  -1   9   1 118.610 6.00314   4
  -1   9   1 107.898 5.82112   4
  -1   9   1 117.505 6.70472   3
  -1   9   1 120.234 4.89115   5
  -1   9   1 118.339 4.69211   5
   0   9   1 3.58952 2.05093   3
   0   9   1 0.69201 1.12863   5
   0   9   1 0.84462 1.01042   2
   0   9   1 3.28552 1.82311   4
   0   9   1 -3.0157 1.47082   4
   0   9   1 -2.4485 1.37548   2
  -1  -9  -1 958.376 28.1839   1
   1   9   1 994.382 26.1548   5
   1   9   1 1015.45 28.0764   4
   1   9   1 970.598 24.8143   2
   1   9   1 995.566 28.7227   3
   1   9   1 980.758 24.7981   2
   1   9   1 1001.20 26.2519   5
  -2  -9  -1 65.1642 5.17193   1
   2   9   1 65.0371 4.32267   5
   2   9   1 62.5156 5.32067   3
   2   9   1 72.1647 5.60366   4
   2   9   1 66.5656 4.35007   5
  -3  -9  -1 384.852 11.0112   5
  -3  -9  -1 385.048 13.9082   1
   3   9   1 376.467 12.4661   5
   3   9   1 381.551 12.5080   5
   3   9   1 393.051 14.2187   4
   3   9   1 390.484 14.1167   3
  -4  -9  -1 0.94101 1.76862   1
  -4  -9  -1 -1.6822 1.84794   5
   4   9   1 -2.2062 1.88813   3
   4   9   1 0.42907 2.11004   4
   4   9   1 -1.4306 1.64033   5
   4   9   1 0.55498 1.93878   5
  -5  -9  -1 49.8103 5.33784   5
  -5  -9  -1 48.6153 5.14555   1
   5   9   1 42.8343 6.47380   5
   5   9   1 47.0698 5.23968   5
   5   9   1 51.7097 5.77470   3
   5   9   1 47.0148 6.08674   4
   5   9   1 45.3974 3.33817   2
  -6  -9  -1 3.18359 2.57497   1
   6   9   1 10.7952 3.39070   3
   6   9   1 4.60494 2.53187   5
   6   9   1 14.9052 3.79716   2
   6   9   1 6.78293 2.98310   4
  -7  -9  -1 9.54307 3.36155   1
   7   9   1 17.3567 5.48309   2
   7   9   1 14.7222 4.37351   4
   7   9   1 13.9733 4.40820   3
   7   9   1 8.08271 3.87092   5
  -8  -9  -1 -0.3050 3.30491   1
   8   9   1 -5.7775 4.47922   3
   8   9   1 6.24509 5.33171   5
   8   9   1 1.99501 4.38586   4
   5 -10  -1 -4.3692 3.24426   2
  -5  10   1 0.52451 3.11747   1
  -5  10   1 2.30439 2.31608   5
  -5  10   1 2.71161 3.91996   3
   4 -10  -1 92.7142 8.29317   2
  -4  10   1 86.6455 5.23617   5
  -4  10   1 69.2054 7.76566   1
  -4  10   1 74.7848 5.69438   5
  -4  10   1 88.6975 7.05777   3
   3 -10  -1 23.2177 5.62058   2
  -3  10   1 19.6601 3.24855   5
  -3  10   1 15.5923 3.81660   3
  -3  10   1 18.7121 3.66322   5
  -3  10   1 27.6727 6.06598   1
  -2  10   1 54.7626 12.6981   2
  -2  10   1 30.7056 4.35849   4
  -2  10   1 30.3287 3.38617   5
  -2  10   1 33.0103 3.31957   5
  -2  10   1 33.7709 5.42789   1
  -2  10   1 40.1873 5.68168   3
  -1  10   1 25.2048 3.11497   5
  -1  10   1 16.9802 4.49839   4
  -1  10   1 16.1427 4.21009   4
  -1  10   1 24.5523 2.92374   5
  -1  10   1 25.9147 4.88914   3
  -1  10   1 29.0853 5.36443   2
   0  10   1 2.65673 1.89636   2
   0  10   1 4.47363 2.52653   4
   0  10   1 1.91414 1.28133   2
   0  10   1 8.76081 2.63007   5
   0  10   1 2.77040 2.29989   3
   0  10   1 2.61344 1.64431   5
   0  10   1 -0.0912 1.84393   4
  -1 -10  -1 41.8934 4.75926   1
   1  10   1 47.0031 5.25029   3
   1  10   1 45.6783 3.76201   5
   1  10   1 47.8975 5.22756   4
   1  10   1 43.4295 3.72034   5
  -2 -10  -1 33.0095 4.45897   1
   2  10   1 31.2201 3.77863   5
   2  10   1 25.9011 4.58444   4
   2  10   1 26.3860 3.88481   5
   2  10   1 21.8665 4.60692   3
  -3 -10  -1 32.3239 4.81424   1
   3  10   1 32.7419 4.77099   5
   3  10   1 28.0300 4.43278   5
   3  10   1 28.5034 5.13417   4
   3  10   1 37.7480 5.52991   3
  -4 -10  -1 -0.0580 2.09202   1
   4  10   1 -2.3913 2.45186   5
   4  10   1 0.84534 2.22759   5
   4  10   1 -1.5244 2.62270   3
   4  10   1 2.95029 2.65367   4
  -5 -10  -1 -1.6164 2.58734   1
   5  10   1 0.94948 2.91170   4
   5  10   1 -3.7068 2.91507   3
  -6 -10  -1 35.8123 6.23184   1
   6  10   1 49.3900 7.91582   4
   6  10   1 29.0134 7.11182   5
   6  10   1 31.0008 6.83648   3
  -7 -10  -1 20.1849 6.79114   1
   7  10   1 4.50024 4.63268   3
   7  10   1 0.70396 4.12607   5
   4 -11  -1 -1.2797 3.60828   2
  -4  11   1 1.36892 3.79061   3
  -4  11   1 -1.9275 3.49682   1
  -4  11   1 4.91759 2.18387   5
  -3  11   1 2.54763 3.22643   1
  -3  11   1 6.87118 3.87886   3
  -3  11   1 5.19635 2.49583   5
  -3  11   1 1.86048 1.63927   5
  -2  11   1 0.07489 2.60944   1
  -2  11   1 0.72502 1.52310   5
  -2  11   1 3.71967 3.28803   3
  -2  11   1 2.42857 2.58863   4
  -2  11   1 4.21601 1.96758   5
  -1  11   1 -0.5824 1.61772   2
  -1  11   1 1.62795 1.86729   5
  -1  11   1 5.08538 2.94346   3
  -1  11   1 -0.2527 1.56139   5
  -1  11   1 2.31519 2.53216   4
   0  11   1 -0.5930 1.81223   5
   0  11   1 1.48201 2.48783   4
   0  11   1 1.16128 1.36536   2
   0  11   1 -0.6810 2.79434   3
   0  11   1 3.33923 1.81230   5
  -1 -11  -1 36.0779 4.93998   1
   1  11   1 41.1902 4.13056   5
   1  11   1 39.5347 5.62753   3
   1  11   1 40.6405 6.01540   4
   1  11   1 28.8645 4.31266   5
  -2 -11  -1 6.33010 2.56349   1
   2  11   1 7.93261 2.70214   3
   2  11   1 5.85029 2.49300   5
   2  11   1 4.34743 2.69810   4
   2  11   1 7.48340 2.14695   5
  -3 -11  -1 19.1000 5.05753   1
   3  11   1 40.9535 5.49183   5
   3  11   1 33.8445 6.27186   3
   3  11   1 34.5837 6.67317   4
   3  11   1 29.2473 4.75824   5
  -4 -11  -1 5.76669 3.16506   1
   4  11   1 -0.2441 2.28459   5
   4  11   1 -0.3845 3.12137   4
   4  11   1 -5.0323 2.90669   3
  -5 -11  -1 68.3860 7.98446   1
   5  11   1 62.6944 7.43815   3
   5  11   1 58.4447 7.91989   4
   5  11   1 63.7887 7.30199   5
  -6 -11  -1 8.73214 4.03433   1
   6  11   1 1.43778 3.76538   5
   6  11   1 2.73664 3.84660   4
   6  11   1 -1.0604 4.24873   3
  -7 -11  -1 41.9613 9.79532   1
   7  11   1 23.9575 4.99772   4
   7  11   1 32.8433 9.28543   3
   7  11   1 46.9189 10.4121   5
  -3  12   1 2.18829 2.21829   5
  -3  12   1 -0.3989 4.06088   1
  -3  12   1 2.97945 4.33646   3
  -2  12   1 5.54097 3.50369   1
  -2  12   1 6.86547 4.47937   3
  -1  12   1 8.90522 3.80102   3
  -1  12   1 5.99973 3.24791   4
  -1  12   1 6.11611 2.49973   5
  -1  12   1 17.3690 3.82189   5
   0  12   1 3.13561 2.33061   5
   0  12   1 3.41389 1.86240   5
   0  12   1 5.55746 3.58122   4
   0  12   1 3.55281 3.37921   3
   1  12   1 33.9186 4.74063   5
   1  12   1 17.3352 4.46153   3
   1  12   1 29.2457 7.25753   4
   1  12   1 22.8442 5.48257   5
  -2 -12  -1 20.9689 6.01573   1
   2  12   1 35.4414 5.30794   5
   2  12   1 29.4111 6.51960   3
   2  12   1 25.4059 7.01919   4
  -3 -12  -1 4.21635 3.25063   1
   3  12   1 7.91414 3.94949   4
   3  12   1 6.46290 2.86636   5
   3  12   1 5.81488 3.65213   3
  -4 -12  -1 4.78883 3.55615   1
   4  12   1 3.28490 3.51363   3
   4  12   1 5.75775 4.05117   4
   4  12   1 8.58171 3.19336   5
  -5 -12  -1 13.1913 4.50524   1
   5  12   1 9.49512 4.78753   4
   5  12   1 25.5226 8.15110   5
   5  12   1 5.95619 5.01421   3
  -6 -12  -1 12.6514 4.89984   1
   6  12   1 13.1958 5.78010   4
   6  12   1 4.49777 5.39089   3
   6  12   1 9.20066 4.78346   5
  -1  13   1 4.06713 2.41217   5
  -1  13   1 7.46862 5.28125   3
   0  13   1 10.6107 4.96071   3
   0  13   1 -3.4819 3.98485   4
   0  13   1 0.26131 2.36766   5
   1  13   1 3.53423 4.35412   4
   1  13   1 2.22374 2.49728   5
   1  13   1 4.34542 4.65412   3
  -2 -13  -1 -4.3695 3.25907   1
   2  13   1 -3.1149 4.18913   4
   2  13   1 -1.9792 4.08628   3
   2  13   1 7.17185 3.09009   5
  -3 -13  -1 2.24411 4.06978   1
   3  13   1 10.0992 4.76316   3
   3  13   1 1.52763 2.86034   5
   3  13   1 0.53331 4.29447   4
  -4 -13  -1 2.11974 4.09029   1
   4  13   1 4.11852 5.34979   4
   4  13   1 -6.9066 4.39008   3
   4  13   1 -0.0134 3.49544   5
   2  13  -2 8.54716 4.35481   5
   2  13  -2 -2.9329 4.99989   3
   1  13  -2 14.9966 5.39954   4
   1  13  -2 11.2566 3.93298   5
   1  13  -2 5.94590 6.23689   3
   0  13  -2 71.4717 7.64443   5
   0  13  -2 106.147 12.2101   3
   5  12  -2 46.3158 10.5040   5
   5  12  -2 53.1025 11.6193   4
  -5 -12   2 45.8503 10.0332   1
   4  12  -2 40.9765 9.32170   3
   4  12  -2 24.6091 7.94363   5
  -4 -12   2 31.0650 8.34936   1
   3  12  -2 6.93826 3.98859   4
   3  12  -2 -0.4127 3.17080   5
   3  12  -2 -2.2195 4.20610   3
  -3 -12   2 -5.0142 3.34006   1
   2  12  -2 42.7591 8.06471   4
   2  12  -2 44.7722 9.49689   3
   2  12  -2 39.7513 6.91554   5
   1  12  -2 24.8043 5.54479   5
   1  12  -2 35.8653 8.19099   4
   1  12  -2 32.1855 8.39845   3
   0  12  -2 29.4729 5.64570   5
   0  12  -2 29.5393 7.53300   4
  -1  12  -2 20.1224 5.11744   3
  -1  12  -2 17.0768 4.74237   5
  -2  12  -2 4.36045 3.78191   1
  -2  12  -2 6.69486 4.91223   3
  -2  12  -2 4.86472 2.44894   5
   6  11  -2 1.81742 5.21036   4
   6  11  -2 10.6049 5.67323   3
   6  11  -2 -0.4875 4.39237   5
  -6 -11   2 7.26905 4.27979   1
   5  11  -2 7.06243 4.39831   5
   5  11  -2 4.33104 4.58492   3
  -5 -11   2 6.90378 3.84506   1
   4  11  -2 18.4557 4.04890   4
   4  11  -2 20.0578 3.68394   5
   4  11  -2 24.1509 7.60782   3
  -4 -11   2 16.6683 4.11903   1
   3  11  -2 16.5870 3.60433   5
   3  11  -2 24.0356 6.70942   4
   3  11  -2 30.4842 7.39692   3
  -3 -11   2 26.5330 6.20629   1
   2  11  -2 91.5192 7.85039   4
   2  11  -2 96.1429 8.07171   3
   2  11  -2 91.1790 7.27460   5
  -2 -11   2 94.7257 7.88065   1
   1  11  -2 24.1320 7.16197   3
   1  11  -2 5.68738 2.52859   5
   1  11  -2 3.75142 2.70371   4
   0  11  -2 31.9345 4.70452   5
   0  11  -2 51.9490 7.46096   3
   0  11  -2 37.8036 6.08081   4
  -1  11  -2 2.60459 3.66300   3
  -1  11  -2 2.01679 2.08410   5
  -1  11  -2 5.22083 2.56790   4
  -2  11  -2 16.9004 3.58254   1
  -2  11  -2 15.6326 4.63077   5
  -2  11  -2 6.92785 3.51858   3
  -3  11  -2 69.9726 6.58763   5
  -3  11  -2 80.6839 9.50988   1
  -3  11  -2 75.4951 8.69333   3
  -4  11  -2 9.52099 3.06252   5
  -4  11  -2 2.69837 4.28809   1
  -4  11  -2 9.36042 4.59726   3
   7  10  -2 99.9311 11.9236   5
   7  10  -2 120.928 12.8817   4
   7  10  -2 124.987 11.7911   3
  -7 -10   2 133.411 11.6390   1
   6  10  -2 51.1231 8.63418   3
   6  10  -2 54.8961 10.1730   4
  -6 -10   2 36.5817 8.30722   1
   5  10  -2 2.25580 3.23863   5
   5  10  -2 7.19900 4.17085   3
   5  10  -2 -2.1575 2.98596   4
  -5 -10   2 1.82836 3.01845   1
   4  10  -2 70.3372 7.31748   3
   4  10  -2 55.1030 6.59273   5
   4  10  -2 78.0622 7.66788   4
  -4 -10   2 59.5378 6.67149   1
   3  10  -2 25.8983 5.91185   4
   3  10  -2 27.2584 5.31979   5
   3  10  -2 31.9373 6.09122   3
  -3 -10   2 32.8495 5.63635   1
   2  10  -2 202.366 10.4871   3
   2  10  -2 223.108 9.56492   5
   2  10  -2 191.258 9.37693   5
   2  10  -2 203.140 9.72287   4
  -2 -10   2 220.275 10.3095   1
   1  10  -2 107.204 7.47387   3
   1  10  -2 109.104 7.04368   4
   1  10  -2 112.901 6.51784   5
   1  10  -2 96.5707 6.64248   5
  -1 -10   2 103.818 7.10019   1
   0  10  -2 0.38793 2.43176   3
   0  10  -2 2.61610 1.96481   4
   0  10  -2 2.42773 1.63615   5
   0  10  -2 1.75134 2.12304   5
  -1  10  -2 7.02697 3.23989   3
  -1  10  -2 9.18456 2.56509   5
  -1  10  -2 13.5523 3.62760   5
  -1  10  -2 9.05756 2.33806   4
  -2  10  -2 3.73221 2.52112   5
  -2  10  -2 7.41541 2.23199   5
  -2  10  -2 16.5642 5.40149   1
  -2  10  -2 6.81253 3.42491   3
   2 -10   2 6.19055 2.20354   2
  -3  10  -2 49.6126 7.25310   1
  -3  10  -2 49.9039 6.89457   3
  -3  10  -2 29.8062 4.44799   5
   3 -10   2 44.7920 5.85266   2
  -4  10  -2 104.597 6.83776   5
  -4  10  -2 126.533 10.1558   1
  -4  10  -2 110.092 8.85561   3
   4 -10   2 108.818 8.74809   2
  -5  10  -2 -0.4659 2.42099   5
  -5  10  -2 -2.5935 4.14263   3
  -5  10  -2 -0.5650 3.84323   1
   5 -10   2 0.49144 3.97452   2
   7   9  -2 15.3380 4.97803   3
   7   9  -2 2.43693 3.93945   5
   7   9  -2 7.34169 4.42259   4
  -7  -9   2 5.08952 3.36728   1
   6   9  -2 5.16662 3.79382   5
   6   9  -2 0.90233 3.59135   3
   6   9  -2 23.4825 8.07024   4
  -6  -9   2 0.92308 2.62489   1
   5   9  -2 0.83317 2.71504   4
   5   9  -2 0.59272 2.94769   3
   5   9  -2 5.48702 3.33879   5
  -5  -9   2 2.11120 2.28329   1
   4   9  -2 21.5619 5.57012   4
   4   9  -2 17.2769 5.02980   5
   4   9  -2 16.2616 4.71254   3
   4   9  -2 28.0103 6.43457   5
  -4  -9   2 20.9654 4.99717   1
  -4  -9   2 19.5623 5.54487   5
   3   9  -2 -0.7319 1.93507   4
   3   9  -2 2.39865 2.67699   3
   3   9  -2 -0.2622 2.44481   5
   3   9  -2 -0.6520 1.84311   5
  -3  -9   2 2.94440 2.13323   5
  -3  -9   2 2.42616 2.12775   1
   2   9  -2 -0.0863 1.92207   5
   2   9  -2 0.75255 2.03796   4
   2   9  -2 2.02207 2.12983   3
   2   9  -2 3.40389 2.07338   5
  -2  -9   2 3.84895 1.87560   5
  -2  -9   2 1.56662 1.90279   1
   1   9  -2 25.7897 4.61161   3
   1   9  -2 24.8658 3.94757   5
   1   9  -2 16.4052 3.77699   5
  -1  -9   2 15.1581 5.38560   4
  -1  -9   2 16.4145 4.01465   1
  -1  -9   2 17.6091 3.83182   5
   0   9  -2 3.60168 2.68975   3
   0   9  -2 2.14785 1.31284   5
   0   9  -2 2.27167 1.70703   5
   0   9  -2 3.65176 1.87287   4
  -1   9  -2 2.43279 2.33917   3
  -1   9  -2 2.86088 1.63227   5
  -1   9  -2 2.41974 1.72472   4
  -1   9  -2 3.67141 1.59131   5
  -1   9  -2 0.84529 1.53799   2
   1  -9   2 2.37275 1.29144   2
  -2   9  -2 -1.4812 1.74971   5
  -2   9  -2 -0.4537 2.19193   3
  -2   9  -2 -2.5655 2.51194   2
  -2   9  -2 0.06298 1.53866   5
   2  -9   2 -1.1119 1.62814   2
  -3   9  -2 22.7729 4.51452   5
  -3   9  -2 15.7505 3.77285   5
  -3   9  -2 27.1841 5.66480   1
  -3   9  -2 19.6634 5.19021   3
   3  -9   2 11.9987 4.31003   2
  -4   9  -2 11.8417 3.58181   1
  -4   9  -2 8.14020 2.31909   5
  -4   9  -2 14.8803 5.12648   3
   4  -9   2 20.1855 5.74049   2
  -5   9  -2 1.08878 1.98946   5
  -5   9  -2 -1.8382 3.10940   1
  -5   9  -2 0.34448 3.53496   3
   5  -9   2 0.09436 3.15579   2
  -6   9  -2 57.1834 8.66877   3
  -6   9  -2 59.9594 8.83952   1
   6  -9   2 76.1238 9.67346   2
   8   8  -2 3.63455 4.12370   4
   8   8  -2 0.58685 4.60674   3
   8   8  -2 9.21164 5.93217   5
  -8  -8   2 7.64223 4.19887   1
   7   8  -2 60.9335 8.49246   4
   7   8  -2 68.6901 7.64625   3
   7   8  -2 84.8460 10.2490   5
  -7  -8   2 69.0034 7.27083   1
   6   8  -2 6.34271 3.06314   5
   6   8  -2 2.80230 3.08699   3
   6   8  -2 19.4172 6.73518   4
  -6  -8   2 0.72982 2.42682   1
   5   8  -2 1.21620 2.24621   4
   5   8  -2 2.50851 2.97895   3
   5   8  -2 -2.9367 2.12632   5
   5   8  -2 -2.6360 2.95731   5
  -5  -8   2 1.27741 2.00360   1
  -5  -8   2 1.55805 2.10789   5
   4   8  -2 336.363 12.1172   5
   4   8  -2 311.355 12.5011   4
   4   8  -2 319.129 12.1937   3
   4   8  -2 302.027 11.9466   5
  -4  -8   2 294.089 11.7234   1
  -4  -8   2 278.036 14.3657   5
   3   8  -2 62.2060 5.11213   5
   3   8  -2 67.9095 5.66826   4
   3   8  -2 58.9723 5.17418   3
   3   8  -2 60.3651 5.43315   5
  -3  -8   2 62.4778 4.90604   1
  -3  -8   2 67.3111 4.92590   5
   2   8  -2 42.7818 3.99566   5
   2   8  -2 42.8777 4.09144   5
   2   8  -2 43.0566 4.78451   3
   2   8  -2 43.3573 4.70127   4
  -2  -8   2 42.7319 3.80848   5
  -2  -8   2 44.1936 4.25606   1
   1   8  -2 -0.4725 1.57308   4
   1   8  -2 0.62694 1.70848   3
   1   8  -2 -0.9802 1.22758   5
   1   8  -2 -0.3750 1.38761   5
  -1  -8   2 0.56189 1.34276   1
  -1  -8   2 0.19120 1.95850   4
  -1  -8   2 0.78895 1.37002   5
   0   8  -2 128.702 5.76878   5
   0   8  -2 123.157 5.78340   4
   0   8  -2 133.092 7.14336   3
   0   8  -2 127.022 5.87060   5
   0  -8   2 126.938 6.00951   4
   0  -8   2 126.999 5.16359   5
  -1   8  -2 320.927 10.7142   5
  -1   8  -2 347.649 10.3316   4
  -1   8  -2 320.074 9.82211   2
  -1   8  -2 323.250 10.9412   5
  -1   8  -2 347.671 12.6219   3
   1  -8   2 328.079 9.69269   2
   1  -8   2 331.711 9.50670   5
  -2   8  -2 47.9986 4.78471   2
  -2   8  -2 52.1161 3.65131   5
  -2   8  -2 48.4345 4.87485   3
  -2   8  -2 53.2666 4.03283   5
   2  -8   2 51.2968 3.88310   2
  -3   8  -2 12.2155 3.26405   2
  -3   8  -2 13.2681 3.29828   5
  -3   8  -2 9.40474 2.28656   5
  -3   8  -2 14.1669 4.27695   3
   3  -8   2 9.92276 2.32824   2
  -4   8  -2 -1.3424 2.30335   1
  -4   8  -2 1.57756 1.97289   5
  -4   8  -2 0.33758 1.50936   5
  -4   8  -2 -1.4050 2.20682   3
   4  -8   2 -0.1487 2.15754   2
  -5   8  -2 3.03475 1.86896   5
  -5   8  -2 6.46791 3.40632   3
  -5   8  -2 5.99853 2.65291   1
   5  -8   2 2.46217 2.83892   2
  -6   8  -2 15.3566 3.98457   1
  -6   8  -2 20.6629 4.55539   3
  -6   8  -2 16.8579 3.12062   5
   6  -8   2 18.8109 4.33693   2
  -7   8  -2 24.7864 8.09725   1
  -7   8  -2 29.2230 8.01972   3
  -7   8  -2 25.1372 6.43498   5
   7  -8   2 15.9125 5.47365   2
   8   7  -2 4.27479 3.87172   4
   8   7  -2 6.45856 3.83893   2
   8   7  -2 -2.2070 3.75125   3
   8   7  -2 4.44733 5.17822   5
  -8  -7   2 -1.5796 3.20584   1
   7   7  -2 11.5451 3.68050   4
   7   7  -2 10.0888 2.95397   2
   7   7  -2 9.51903 3.94696   5
   7   7  -2 6.69639 3.10075   3
  -7  -7   2 8.60181 4.13494   5
  -7  -7   2 20.1776 5.71396   1
   6   7  -2 21.1691 5.00560   3
   6   7  -2 24.4937 6.09877   4
   6   7  -2 7.23121 4.28319   5
   6   7  -2 11.0795 2.75761   5
   6   7  -2 16.1292 3.92164   2
  -6  -7   2 12.3973 3.99741   1
  -6  -7   2 16.8542 5.61137   5
   5   7  -2 1.35190 2.26793   5
   5   7  -2 0.18095 1.98334   4
   5   7  -2 0.19472 2.20083   3
   5   7  -2 2.73386 1.31857   2
   5   7  -2 3.08525 2.88859   5
  -5  -7   2 2.09981 2.01946   5
  -5  -7   2 0.25161 1.52530   2
  -5  -7   2 -2.0515 1.52671   1
   4   7  -2 50.2794 4.53499   3
   4   7  -2 46.8808 4.81926   4
   4   7  -2 45.2789 5.16626   5
   4   7  -2 53.9130 5.03757   5
  -4  -7   2 49.5559 4.39681   5
  -4  -7   2 46.8905 4.31366   1
   3   7  -2 30.3805 3.84244   5
   3   7  -2 34.1966 3.94621   5
   3   7  -2 33.3107 4.35199   4
   3   7  -2 34.6438 4.07637   3
  -3  -7   2 30.9389 3.46440   1
   2   7  -2 -2.0487 1.12741   5
   2   7  -2 -1.7888 1.27327   3
   2   7  -2 -0.4680 1.07290   5
   2   7  -2 -1.7454 1.25762   4
  -2  -7   2 -0.8080 1.08014   1
  -2  -7   2 1.50423 1.18799   5
   1   7  -2 -0.6822 1.05738   5
   1   7  -2 -0.0865 1.37137   3
   1   7  -2 2.22529 1.44756   1
   1   7  -2 -0.0555 0.94944   5
  -1  -7   2 0.37817 1.04028   5
  -1  -7   2 0.96979 1.05956   1
  -1  -7   2 1.93408 1.44407   4
   0   7  -2 11.8783 2.20871   5
   0   7  -2 12.1712 2.53812   4
   0   7  -2 12.4966 2.33517   5
   0   7  -2 10.9270 2.84084   3
   0   7  -2 10.6609 2.89707   1
   0  -7   2 14.9938 2.34946   5
   0  -7   2 13.0493 2.66005   4
   0  -7   2 8.43266 2.32135   1
  -1   7  -2 8.76049 2.15775   5
  -1   7  -2 5.08057 1.37535   5
  -1   7  -2 4.67886 1.19433   4
  -1   7  -2 4.83973 1.32136   2
  -1   7  -2 10.1913 3.38436   3
   1  -7   2 8.71323 1.92135   2
   1  -7   2 10.1589 2.33853   5
  -2   7  -2 103.854 5.89361   3
  -2   7  -2 100.714 5.41209   2
  -2   7  -2 105.511 4.76419   5
  -2   7  -2 103.703 5.12358   5
   2  -7   2 107.461 4.24370   5
   2  -7   2 105.484 4.87630   2
  -3   7  -2 23.0307 4.05708   1
  -3   7  -2 13.8168 4.91329   2
  -3   7  -2 14.9404 2.81593   5
  -3   7  -2 17.1490 3.12724   5
  -3   7  -2 17.9818 3.63755   3
   3  -7   2 17.4150 2.67135   5
   3  -7   2 19.8835 3.50130   2
  -4   7  -2 52.6695 4.95167   3
  -4   7  -2 49.3840 4.34415   5
  -4   7  -2 47.9506 4.89352   1
  -4   7  -2 49.9126 5.13169   5
   4  -7   2 50.5623 3.73152   5
   4  -7   2 55.4346 5.04767   2
  -5   7  -2 4.27313 1.85215   5
  -5   7  -2 1.84263 2.25138   1
  -5   7  -2 4.61961 2.44517   3
  -5   7  -2 2.42438 2.23055   5
   5  -7   2 4.86430 2.55268   2
  -6   7  -2 -1.4684 2.25820   1
  -6   7  -2 1.19527 2.67857   3
  -6   7  -2 3.14605 2.26098   5
   6  -7   2 -1.8128 2.87703   2
  -7   7  -2 3.59565 3.79759   3
  -7   7  -2 3.84020 3.38976   1
  -7   7  -2 0.41718 2.61921   5
   7  -7   2 6.11559 4.46635   2
   9   6  -2 3.51432 4.92381   2
  -9  -6   2 5.92822 4.81819   1
   8   6  -2 12.8492 4.15628   4
   8   6  -2 1.67634 3.84657   5
   8   6  -2 6.39851 3.31438   3
   8   6  -2 10.1381 3.66297   2
  -8  -6   2 12.1347 3.79035   1
   7   6  -2 2.98382 3.05725   4
   7   6  -2 4.89709 3.85300   5
   7   6  -2 2.84364 2.61968   3
  -7  -6   2 -0.2022 3.17800   5
  -7  -6   2 -0.3237 2.32348   1
   6   6  -2 16.4729 5.14461   4
   6   6  -2 11.4358 3.80144   3
   6   6  -2 18.8555 3.90512   2
   6   6  -2 12.4507 3.59802   5
   6   6  -2 12.4221 3.06305   5
   6   6  -2 5.06250 3.70172   3
  -6  -6   2 8.66759 3.62144   5
  -6  -6   2 7.84824 2.85721   2
  -6  -6   2 16.2404 4.44028   1
   5   6  -2 1.70491 1.25400   2
   5   6  -2 4.99080 1.91802   3
   5   6  -2 0.93610 1.57798   4
   5   6  -2 0.52398 2.20338   5
   5   6  -2 3.37933 2.45068   3
   5   6  -2 -0.7879 2.21171   5
  -5  -6   2 -0.7412 1.52040   5
  -5  -6   2 0.00438 1.61864   2
  -5  -6   2 1.21970 1.71990   1
   4   6  -2 46.0814 4.26923   5
   4   6  -2 49.3618 4.57170   4
   4   6  -2 40.3182 4.75002   3
   4   6  -2 45.1101 2.64942   2
   4   6  -2 53.6688 4.09264   3
   4   6  -2 50.4481 4.19738   5
  -4  -6   2 48.7497 4.18354   5
  -4  -6   2 48.4212 2.81832   2
  -4  -6   2 46.7966 3.93268   1
   3   6  -2 269.943 9.43824   5
   3   6  -2 262.642 9.74567   1
   3   6  -2 270.882 9.58650   5
   3   6  -2 258.194 9.72367   3
   3   6  -2 265.722 9.69182   3
   3   6  -2 278.540 10.3301   4
  -3  -6   2 261.892 10.2365   4
  -3  -6   2 283.557 9.42333   5
  -3  -6   2 273.336 9.79583   1
  -3  -6   2 270.439 9.29439   5
   2   6  -2 10.1562 2.47542   5
   2   6  -2 13.1163 2.31296   5
   2   6  -2 8.52095 2.57373   4
   2   6  -2 9.46818 2.55833   3
  -2  -6   2 14.8297 3.14920   4
  -2  -6   2 12.1309 2.31674   1
  -2  -6   2 7.25808 1.53900   5
   1   6  -2 153.779 6.73768   3
   1   6  -2 154.590 6.09755   5
   1   6  -2 154.220 6.28651   4
   1   6  -2 158.770 6.05274   5
  -1  -6   2 158.426 5.73453   5
  -1  -6   2 156.465 6.42795   1
  -1  -6   2 157.192 6.34317   4
  -1  -6   2 154.140 5.63176   5
   0   6  -2 28.2811 2.57567   4
   0   6  -2 26.7952 2.84228   1
   0   6  -2 28.8015 2.99952   3
   0   6  -2 30.0500 2.57207   5
   0   6  -2 27.5874 1.49058   2
   0   6  -2 29.1224 2.60945   5
   0  -6   2 27.7305 2.21330   5
   0  -6   2 26.5625 1.44504   2
   0  -6   2 28.4034 2.74587   1
   0  -6   2 29.6836 2.73688   4
   0  -6   2 29.3178 2.46966   5
  -1   6  -2 294.325 8.65844   4
  -1   6  -2 296.466 10.0957   1
  -1   6  -2 288.097 10.3019   3
  -1   6  -2 299.839 9.21933   5
  -1   6  -2 268.917 8.63306   2
  -1   6  -2 289.592 9.29097   5
   1  -6   2 295.002 10.1578   3
   1  -6   2 305.224 8.74578   5
   1  -6   2 297.191 8.65475   2
   1  -6   2 286.981 8.56740   5
   1  -6   2 297.294 8.65248   4
  -2   6  -2 1.38110 1.47983   3
  -2   6  -2 1.47134 1.40797   2
  -2   6  -2 1.27250 0.97807   5
  -2   6  -2 2.09432 1.48589   1
  -2   6  -2 1.17227 0.92586   5
   2  -6   2 0.78901 1.05122   5
   2  -6   2 0.78526 1.12922   2
   2  -6   2 4.47933 1.72828   3
  -3   6  -2 1.73468 1.23695   1
  -3   6  -2 -0.0796 1.72488   2
  -3   6  -2 -0.4264 1.34755   3
  -3   6  -2 -0.0190 1.27714   5
  -3   6  -2 -0.1049 1.11920   5
   3  -6   2 -0.4283 2.37483   3
   3  -6   2 1.28950 1.09582   5
   3  -6   2 -1.9175 1.41786   2
  -4   6  -2 17.3483 2.97526   5
  -4   6  -2 24.8100 3.84127   1
  -4   6  -2 23.6560 3.57126   3
  -4   6  -2 14.6305 3.60239   5
   4  -6   2 21.0140 3.88120   2
   4  -6   2 22.6110 3.05710   5
  -5   6  -2 7.96194 2.20637   1
  -5   6  -2 6.24906 2.55152   5
  -5   6  -2 11.0802 3.20266   5
  -5   6  -2 14.1642 3.94940   3
   5  -6   2 11.4476 3.79578   5
   5  -6   2 6.10111 2.52125   2
  -6   6  -2 -2.5368 1.83992   5
  -6   6  -2 5.09727 2.45816   1
  -6   6  -2 -3.1788 2.09597   3
   6  -6   2 2.18793 2.35760   2
  -7   6  -2 6.21515 3.13107   1
  -7   6  -2 19.5841 5.39610   5
  -7   6  -2 18.3148 5.24059   3
   7  -6   2 7.42992 3.52236   2
  -8   6  -2 1.28607 3.47079   1
  -8   6  -2 0.35163 3.34925   5
   8  -6   2 26.7090 9.07636   2
   9   5  -2 17.2376 4.84241   4
   9   5  -2 39.7880 9.96731   2
  -9  -5   2 28.9827 8.09737   1
   8   5  -2 12.4524 4.33136   5
   8   5  -2 8.66303 3.39032   4
   8   5  -2 16.7879 5.11892   3
   8   5  -2 7.38914 3.28167   2
  -8  -5   2 11.2070 3.34861   1
  -8  -5   2 7.98854 4.18892   5
   7   5  -2 1.28531 2.30194   2
   7   5  -2 -3.8048 2.93135   5
   7   5  -2 0.62439 2.26659   4
   7   5  -2 2.81942 2.27892   3
  -7  -5   2 3.42900 2.27952   1
  -7  -5   2 4.91212 3.06167   5
   6   5  -2 3.51143 2.60538   3
   6   5  -2 5.58662 2.65600   5
   6   5  -2 -0.8848 1.84568   4
   6   5  -2 7.49035 2.22267   2
   6   5  -2 3.89023 1.90179   3
   6   5  -2 18.2048 5.87584   5
  -6  -5   2 3.16498 2.16019   5
  -6  -5   2 3.09017 2.86949   2
  -6  -5   2 9.75875 3.35586   1
   5   5  -2 8.01727 2.39951   3
   5   5  -2 10.5532 2.61681   2
   5   5  -2 14.1864 4.09870   5
   5   5  -2 13.6754 4.16895   5
   5   5  -2 13.5370 3.78930   4
   5   5  -2 14.6751 2.92509   3
  -5  -5   2 13.3661 3.41487   2
  -5  -5   2 12.6308 3.47200   5
  -5  -5   2 14.6939 3.23564   1
   4   5  -2 -0.4146 1.20682   4
   4   5  -2 -0.2031 1.33195   5
   4   5  -2 0.28710 0.98819   2
   4   5  -2 0.29920 1.69812   3
   4   5  -2 0.79750 1.26239   3
   4   5  -2 0.00326 1.20343   5
   4   5  -2 -1.1896 1.52291   1
  -4  -5   2 -0.2234 1.08370   5
  -4  -5   2 -0.2087 1.08043   2
  -4  -5   2 -0.2769 1.23600   5
  -4  -5   2 -1.5622 0.94779   1
   3   5  -2 175.833 5.29200   2
   3   5  -2 181.223 6.89385   5
   3   5  -2 175.500 6.88107   3
   3   5  -2 170.179 6.94618   1
   3   5  -2 181.383 6.91850   3
   3   5  -2 163.027 7.21022   4
   3   5  -2 175.394 6.83859   5
  -3  -5   2 177.020 6.94767   1
  -3  -5   2 176.962 6.89365   5
  -3  -5   2 172.858 7.37623   4
  -3  -5   2 181.513 6.75590   5
  -3  -5   2 176.847 5.32485   2
   2   5  -2 125.950 5.17860   1
   2   5  -2 122.255 5.16792   5
   2   5  -2 112.314 5.22368   3
   2   5  -2 116.682 5.47962   4
   2   5  -2 114.118 4.98707   5
  -2  -5   2 113.520 5.09899   1
  -2  -5   2 115.595 4.82233   5
  -2  -5   2 115.463 4.82496   5
  -2  -5   2 118.235 5.61079   4
   1   5  -2 55.6831 3.22938   1
   1   5  -2 55.3243 3.53323   3
   1   5  -2 55.9825 3.42644   4
   1   5  -2 53.7929 3.12461   5
   1   5  -2 53.2700 3.02820   5
  -1  -5   2 55.8826 2.93577   5
  -1  -5   2 57.3533 3.52955   4
  -1  -5   2 53.1515 3.24999   1
   0   5  -2 41.6224 2.59693   4
   0   5  -2 39.1991 2.78567   1
   0   5  -2 40.9174 2.52701   5
   0   5  -2 42.3860 3.06437   3
   0   5  -2 41.3237 2.63622   5
   0   5  -2 41.0078 1.78800   2
   0  -5   2 42.8324 2.60017   5
   0  -5   2 44.9586 2.35743   5
   0  -5   2 43.3236 3.14150   3
   0  -5   2 40.6800 2.89989   1
   0  -5   2 43.6222 1.81011   2
   0  -5   2 43.5140 2.66471   4
  -1   5  -2 2.17896 0.75915   4
  -1   5  -2 5.41044 1.40925   5
  -1   5  -2 2.47987 0.88302   2
  -1   5  -2 3.43248 0.93438   5
  -1   5  -2 3.11297 1.24087   3
   1  -5   2 3.75375 0.77735   4
   1  -5   2 2.85182 0.95419   5
   1  -5   2 2.53041 1.37453   3
   1  -5   2 1.99003 0.74994   5
   1  -5   2 4.56953 1.37752   2
  -2   5  -2 4.55563 1.32661   5
  -2   5  -2 4.11795 1.21472   2
  -2   5  -2 7.79913 2.01405   1
  -2   5  -2 5.64458 1.68430   5
  -2   5  -2 3.86566 1.28055   3
  -2   5  -2 4.44414 1.28444   1
   2  -5   2 6.29803 1.98393   2
   2  -5   2 6.42452 1.81763   5
   2  -5   2 5.20404 1.81968   3
   2  -5   2 2.99915 0.86502   5
  -3   5  -2 16.5050 2.97975   1
  -3   5  -2 15.4037 3.53984   2
  -3   5  -2 15.4656 2.22525   5
  -3   5  -2 18.1816 2.98090   1
  -3   5  -2 16.0864 2.39324   3
  -3   5  -2 16.4010 2.57347   5
   3  -5   2 14.2261 2.02671   5
   3  -5   2 17.2455 2.82808   2
   3  -5   2 16.5085 3.33501   3
   3  -5   2 19.0713 2.25998   5
  -4   5  -2 22.3216 3.13014   5
  -4   5  -2 25.3226 3.01381   5
  -4   5  -2 22.2715 4.99671   2
  -4   5  -2 22.2906 3.46767   1
  -4   5  -2 23.6509 3.13093   3
   4  -5   2 21.1278 3.67064   2
   4  -5   2 17.4226 4.01281   3
   4  -5   2 29.2248 2.82846   5
  -5   5  -2 2.25277 1.72952   5
  -5   5  -2 3.55802 1.84525   3
  -5   5  -2 3.01216 1.84707   1
  -5   5  -2 0.62585 1.35955   5
   5  -5   2 0.86818 1.78528   2
   5  -5   2 5.65359 2.76504   3
   5  -5   2 1.31732 1.80702   5
  -6   5  -2 16.2496 4.42319   1
  -6   5  -2 21.2729 4.06451   5
  -6   5  -2 18.4898 5.79906   5
  -6   5  -2 18.5552 3.83998   3
   6  -5   2 19.1767 5.26284   2
   6  -5   2 17.3486 4.67299   5
  -7   5  -2 23.2135 4.77920   3
  -7   5  -2 23.5066 5.96924   1
  -7   5  -2 16.3390 3.21881   5
   7  -5   2 17.3075 5.81259   2
  -8   5  -2 49.2755 7.15361   1
  -8   5  -2 48.9867 7.37430   5
   8  -5   2 56.9241 8.52550   2
   9   4  -2 17.2561 4.60364   2
   9   4  -2 20.3723 5.03750   4
  -9  -4   2 35.0407 10.0666   5
   8   4  -2 8.63544 3.41081   4
   8   4  -2 11.0928 3.59137   2
   8   4  -2 -0.2192 3.44706   5
   8   4  -2 26.4300 6.31591   3
  -8  -4   2 4.50373 3.58266   5
  -8  -4   2 4.22148 2.63419   1
   7   4  -2 4.18334 3.12004   5
   7   4  -2 1.58503 2.35234   4
   7   4  -2 -2.6180 2.14003   3
   7   4  -2 -1.8629 1.70493   3
  -7  -4   2 0.28420 1.81561   1
  -7  -4   2 -0.7332 2.62331   5
   6   4  -2 3.88896 1.83926   3
   6   4  -2 4.44287 1.61263   3
   6   4  -2 1.97187 1.77505   2
   6   4  -2 5.62599 2.83070   5
   6   4  -2 1.83932 2.09044   5
   6   4  -2 3.73021 1.97203   4
  -6  -4   2 4.75751 2.29685   5
  -6  -4   2 7.26355 3.00725   5
  -6  -4   2 -3.1642 2.70003   2
  -6  -4   2 0.36337 1.63162   1
   5   4  -2 104.585 5.02041   3
   5   4  -2 100.014 5.77663   5
   5   4  -2 108.259 4.88979   3
   5   4  -2 105.750 5.24588   2
   5   4  -2 108.268 6.30452   4
   5   4  -2 102.724 5.80028   5
  -5  -4   2 98.5451 6.16554   5
  -5  -4   2 115.072 5.77773   1
  -5  -4   2 104.170 5.75540   5
  -5  -4   2 108.943 5.75860   2
   4   4  -2 120.868 5.20694   3
   4   4  -2 118.670 5.64516   5
   4   4  -2 116.603 5.88588   4
   4   4  -2 120.721 5.02770   3
   4   4  -2 115.262 5.64687   5
   4   4  -2 121.999 5.62013   1
   4   4  -2 107.736 4.89910   2
  -4  -4   2 115.881 5.65638   5
  -4  -4   2 113.486 4.92904   2
  -4  -4   2 121.485 5.47212   5
  -4  -4   2 108.988 6.19810   4
  -4  -4   2 107.646 5.30086   1
   3   4  -2 139.350 5.99625   5
   3   4  -2 158.461 6.75816   4
   3   4  -2 166.646 6.10698   3
   3   4  -2 163.488 6.28665   1
   3   4  -2 162.219 6.10362   3
   3   4  -2 164.780 5.31957   2
   3   4  -2 162.534 6.34201   5
  -3  -4   2 166.488 5.35578   2
  -3  -4   2 170.813 6.24170   5
  -3  -4   2 168.920 6.33614   1
  -3  -4   2 164.386 6.17955   5
  -3  -4   2 167.596 6.75420   4
   2   4  -2 171.391 6.27387   3
   2   4  -2 161.015 6.02416   5
   2   4  -2 171.371 6.16218   1
   2   4  -2 171.198 6.11888   5
   2   4  -2 162.182 6.42664   4
  -2  -4   2 174.433 6.10128   5
  -2  -4   2 173.457 4.85595   2
  -2  -4   2 175.716 6.54913   4
  -2  -4   2 180.619 6.08143   5
  -2  -4   2 174.160 6.25841   1
   1   4  -2 198.105 6.49711   5
   1   4  -2 195.520 6.84804   3
   1   4  -2 178.757 6.48061   1
   1   4  -2 194.348 6.52939   5
  -1  -4   2 194.924 6.37748   5
  -1  -4   2 199.870 6.77440   3
  -1  -4   2 197.745 6.27739   5
  -1  -4   2 209.304 6.79561   4
  -1  -4   2 198.260 6.67217   1
   0   4  -2 132.926 4.70694   5
   0   4  -2 126.281 4.56439   4
   0   4  -2 125.134 5.14138   3
   0   4  -2 120.334 4.80829   1
   0   4  -2 128.675 3.80803   2
   0   4  -2 124.896 4.54865   5
   0  -4   2 128.053 4.87839   1
   0  -4   2 127.032 5.07439   3
   0  -4   2 124.511 3.78654   2
   0  -4   2 132.924 4.58602   4
   0  -4   2 131.266 4.43652   5
  -1   4  -2 15.7797 1.26843   4
  -1   4  -2 16.1559 2.14546   3
  -1   4  -2 19.4261 1.85368   1
  -1   4  -2 15.6774 1.64750   5
  -1   4  -2 15.8606 1.59992   5
  -1   4  -2 13.2783 1.62260   2
   1  -4   2 13.4541 2.05012   3
   1  -4   2 16.9005 1.35767   4
   1  -4   2 17.5867 1.66874   2
   1  -4   2 16.8390 1.44924   5
   1  -4   2 16.3316 1.69753   5
  -2   4  -2 36.0304 2.46316   5
  -2   4  -2 36.6293 2.41321   5
  -2   4  -2 36.4788 2.66834   1
  -2   4  -2 33.1492 2.53230   3
  -2   4  -2 34.5187 2.77763   1
  -2   4  -2 35.3685 2.66930   2
   2  -4   2 36.2695 2.41704   5
   2  -4   2 36.8664 2.99652   3
   2  -4   2 34.5480 2.14053   5
   2  -4   2 31.5420 2.96220   2
  -3   4  -2 12.4070 2.12717   5
  -3   4  -2 14.1271 2.82650   2
  -3   4  -2 9.52401 2.13871   3
  -3   4  -2 14.1539 2.53160   1
  -3   4  -2 11.5780 1.88966   5
   3  -4   2 11.6012 2.06641   5
   3  -4   2 14.6990 1.76295   5
   3  -4   2 13.9858 2.48702   2
   3  -4   2 16.0750 2.67083   3
  -4   4  -2 0.56471 1.24462   5
  -4   4  -2 2.03838 1.16618   5
  -4   4  -2 1.49040 1.31715   3
  -4   4  -2 0.63965 1.69623   2
  -4   4  -2 -0.3958 1.15886   1
   4  -4   2 -0.5492 1.67534   3
   4  -4   2 -0.6242 1.25993   2
   4  -4   2 2.68140 1.34085   5
   4  -4   2 1.30935 1.03073   5
  -5   4  -2 4.06963 1.92511   5
  -5   4  -2 6.72543 1.64286   5
  -5   4  -2 6.52655 1.82660   1
  -5   4  -2 7.27497 1.82735   3
   5  -4   2 5.54827 1.80165   5
   5  -4   2 15.5548 3.56253   3
   5  -4   2 12.0469 3.39951   2
  -6   4  -2 3.11172 2.38721   5
  -6   4  -2 5.15646 2.20983   1
  -6   4  -2 2.98560 1.76655   3
  -6   4  -2 4.41984 1.72614   5
   6  -4   2 5.13533 2.24099   5
   6  -4   2 3.79796 2.28854   2
   6  -4   2 -1.4489 2.93394   3
  -7   4  -2 11.2162 3.84906   3
  -7   4  -2 15.2610 5.08599   1
  -7   4  -2 14.8182 4.86156   5
   7  -4   2 11.8600 3.40917   2
  -8   4  -2 7.10710 3.13495   5
  -8   4  -2 0.40801 2.51407   1
  -8   4  -2 4.95141 2.87078   3
   8  -4   2 -3.1712 2.79458   2
  -9   4  -2 -5.3833 3.48347   5
  -9   4  -2 0.63830 3.69681   1
   9  -4   2 -0.5523 4.14229   2
   9   3  -2 49.5782 9.16927   2
   9   3  -2 54.1165 8.73360   4
  -9  -3   2 34.9259 6.76083   1
  -9  -3   2 44.5848 9.14742   5
   8   3  -2 11.1861 3.16605   4
   8   3  -2 4.76771 2.91775   2
   8   3  -2 7.16218 4.25290   5
  -8  -3   2 19.3621 5.24258   1
  -8  -3   2 8.29694 3.24351   5
   7   3  -2 7.44042 2.56696   2
   7   3  -2 5.36371 2.72463   5
   7   3  -2 6.60537 1.89679   3
   7   3  -2 6.57843 1.77117   3
   7   3  -2 4.95172 2.36665   4
  -7  -3   2 6.63480 2.23678   1
  -7  -3   2 7.30989 3.56625   5
  -7  -3   2 1.36381 1.68499   5
   6   3  -2 2.04123 1.47237   3
   6   3  -2 -0.9717 2.52764   5
   6   3  -2 0.66573 1.75872   2
   6   3  -2 0.40284 1.54204   4
  -6  -3   2 4.34254 2.44467   2
  -6  -3   2 2.21566 1.49193   1
  -6  -3   2 0.02353 1.76887   5
  -6  -3   2 2.70473 2.51102   5
   5   3  -2 110.108 5.76593   1
   5   3  -2 112.918 4.60799   3
   5   3  -2 113.284 5.75519   5
   5   3  -2 110.049 5.55685   2
   5   3  -2 114.283 6.23639   4
  -5  -3   2 116.755 5.86110   2
  -5  -3   2 110.930 5.82167   5
  -5  -3   2 96.6929 5.34633   1
   4   3  -2 -0.0237 0.93815   2
   4   3  -2 0.59670 1.12818   1
   4   3  -2 -0.4053 0.91827   5
   4   3  -2 1.63125 0.93669   3
   4   3  -2 -0.5952 1.11096   5
   4   3  -2 -0.4038 1.01883   4
   4   3  -2 0.04487 1.04757   3
  -4  -3   2 1.03343 1.10342   5
  -4  -3   2 1.13997 1.18382   2
  -4  -3   2 -0.6418 1.19598   5
  -4  -3   2 0.06085 1.18522   4
  -4  -3   2 1.04359 0.87870   1
   3   3  -2 670.499 18.1973   5
   3   3  -2 650.862 18.8675   4
   3   3  -2 666.418 17.7898   3
   3   3  -2 663.522 18.2820   5
   3   3  -2 656.401 17.6087   2
   3   3  -2 672.737 17.7566   3
   3   3  -2 670.223 18.2562   1
  -3  -3   2 666.264 18.2883   5
  -3  -3   2 668.199 18.8040   4
  -3  -3   2 689.308 18.3334   5
  -3  -3   2 700.257 18.3503   1
  -3  -3   2 571.258 17.4028   2
   2   3  -2 47.2982 2.75110   5
   2   3  -2 48.3168 2.67609   3
   2   3  -2 48.5468 2.13270   2
   2   3  -2 49.9029 2.74791   1
   2   3  -2 49.8471 2.75518   5
  -2  -3   2 47.5178 2.71457   5
  -2  -3   2 48.8201 2.84136   5
  -2  -3   2 50.3716 2.16535   2
  -2  -3   2 51.3491 3.12546   4
  -2  -3   2 43.6747 2.93034   1
   1   3  -2 14.5035 1.43267   1
   1   3  -2 15.4678 1.54291   4
   1   3  -2 15.1324 1.59949   3
   1   3  -2 14.2173 1.39657   5
  -1  -3   2 12.6363 1.31243   1
  -1  -3   2 15.7439 0.93648   2
  -1  -3   2 17.4326 1.76466   4
  -1  -3   2 16.8330 1.54084   3
  -1  -3   2 17.1630 0.92963   2
  -1  -3   2 15.0921 1.41715   5
  -1  -3   2 16.6295 1.48578   5
   0   3  -2 155.262 4.39480   2
   0   3  -2 148.978 4.91680   5
   0   3  -2 148.789 5.32031   3
   0   3  -2 148.790 5.01513   5
   0   3  -2 147.359 4.85790   4
   0  -3   2 157.267 5.36368   3
   0  -3   2 156.242 4.92709   4
   0  -3   2 153.948 4.85018   5
   0  -3   2 147.715 5.08248   1
   0  -3   2 150.095 4.37439   2
   0  -3   2 156.028 4.98156   5
  -1   3  -2 1080.99 27.6604   5
  -1   3  -2 1107.93 27.4677   2
  -1   3  -2 1048.30 26.8137   4
  -1   3  -2 1027.58 27.6633   5
  -1   3  -2 1125.02 27.9546   1
   1  -3   2 1093.28 28.0548   3
   1  -3   2 1116.85 26.8756   4
   1  -3   2 1076.50 27.4208   2
   1  -3   2 1094.19 27.4033   5
  -2   3  -2 467.071 13.4454   3
  -2   3  -2 475.404 13.1558   5
  -2   3  -2 463.983 13.4382   1
  -2   3  -2 480.300 13.3792   2
  -2   3  -2 470.873 12.9769   5
   2  -3   2 481.267 12.7841   5
   2  -3   2 478.935 13.4126   3
   2  -3   2 454.369 13.4955   2
  -3   3  -2 1476.36 38.6443   5
  -3   3  -2 1539.57 39.3129   2
  -3   3  -2 1494.20 39.1655   1
  -3   3  -2 1535.73 38.8796   3
  -3   3  -2 1501.40 38.5163   5
   3  -3   2 1506.22 38.3382   5
   3  -3   2 1527.83 38.2224   5
   3  -3   2 1528.42 39.2510   2
   3  -3   2 1536.43 38.8418   3
  -4   3  -2 33.4977 2.91094   5
  -4   3  -2 35.4363 3.64088   2
  -4   3  -2 32.5749 3.19724   1
  -4   3  -2 30.6824 2.73691   3
  -4   3  -2 31.5531 2.73991   5
   4  -3   2 31.9397 2.74390   5
   4  -3   2 28.2843 2.43330   5
   4  -3   2 28.5570 3.06846   3
   4  -3   2 35.0749 3.43143   2
  -5   3  -2 -0.7245 1.49629   5
  -5   3  -2 -0.4960 1.09474   3
  -5   3  -2 -1.1761 1.00297   5
  -5   3  -2 1.26130 1.28151   1
   5  -3   2 -1.0345 1.49469   3
   5  -3   2 -0.9464 1.12057   5
   5  -3   2 0.25659 1.33436   2
  -6   3  -2 3.81354 2.08031   5
  -6   3  -2 3.03711 1.49841   3
  -6   3  -2 4.43325 2.03613   1
  -6   3  -2 3.50295 1.68764   5
   6  -3   2 1.75475 1.67154   5
   6  -3   2 -1.2135 2.20929   3
   6  -3   2 1.59292 1.77453   2
  -7   3  -2 1.57533 1.66631   3
  -7   3  -2 0.52703 1.88679   5
  -7   3  -2 1.29367 3.09066   5
  -7   3  -2 3.17033 2.05485   1
   7  -3   2 1.77621 2.32860   5
   7  -3   2 -3.9555 2.98339   3
   7  -3   2 1.38206 2.27490   2
  -8   3  -2 95.5148 7.49563   1
  -8   3  -2 113.516 6.17504   3
  -8   3  -2 98.1885 7.45881   5
   8  -3   2 95.5739 8.63005   2
  -9   3  -2 6.92774 4.12974   5
  -9   3  -2 7.97158 3.53510   1
   9  -3   2 7.47361 3.40707   2
   9   2  -2 4.69290 3.35695   4
   9   2  -2 24.4840 8.62145   2
  -9  -2   2 3.21829 4.71161   5
  -9  -2   2 1.06737 3.22371   1
   8   2  -2 28.6229 7.67885   5
   8   2  -2 32.0858 5.89809   4
   8   2  -2 23.1440 6.02287   2
  -8  -2   2 32.3472 6.19468   5
  -8  -2   2 24.9482 4.73590   1
   7   2  -2 16.8562 4.50541   5
   7   2  -2 18.2957 4.26976   4
   7   2  -2 13.9547 4.94269   2
  -7  -2   2 18.2516 4.02458   1
  -7  -2   2 17.0175 4.68798   5
  -7  -2   2 12.1751 4.28361   5
   6   2  -2 31.2024 4.11015   5
   6   2  -2 29.8653 3.78478   4
   6   2  -2 25.6332 2.15704   3
   6   2  -2 28.9601 3.95466   2
  -6  -2   2 35.8100 4.24133   5
  -6  -2   2 29.9240 3.66789   1
  -6  -2   2 35.2429 4.55417   5
   5   2  -2 17.2741 2.88483   2
   5   2  -2 17.5082 3.09149   5
   5   2  -2 16.4125 3.45824   1
   5   2  -2 10.5155 3.22114   5
   5   2  -2 14.5032 1.86867   3
   5   2  -2 15.4698 3.15206   4
   5   2  -2 14.5493 1.81686   3
  -5  -2   2 17.6918 2.92002   5
  -5  -2   2 16.5311 2.58863   1
  -5  -2   2 19.6404 3.51965   2
  -5  -2   2 15.4063 3.37563   5
  -5  -2   2 18.6351 3.75494   4
   4   2  -2 23.3591 1.82721   3
   4   2  -2 22.6756 2.61063   5
   4   2  -2 25.6527 1.83656   3
   4   2  -2 27.3795 2.55183   1
   4   2  -2 25.1817 2.81308   4
   4   2  -2 27.7454 2.53647   5
   4   2  -2 20.7652 2.50674   2
  -4  -2   2 26.7929 2.93776   2
  -4  -2   2 20.0204 2.98377   4
  -4  -2   2 22.3444 2.58886   5
  -4  -2   2 23.6521 2.89451   5
  -4  -2   2 25.7553 2.34226   1
   3   2  -2 136.518 5.19030   1
   3   2  -2 139.965 4.57552   3
   3   2  -2 139.621 5.06867   2
   3   2  -2 141.505 5.28384   5
   3   2  -2 131.823 5.60730   4
   3   2  -2 141.907 4.56711   3
  -3  -2   2 134.077 5.03148   2
  -3  -2   2 122.028 5.03253   1
  -3  -2   2 132.998 5.25506   5
  -3  -2   2 140.717 5.71449   4
   2   2  -2 727.982 19.1562   3
   2   2  -2 734.892 19.1394   2
   2   2  -2 733.321 19.5210   5
   2   2  -2 745.518 19.5547   5
   2   2  -2 761.586 19.4911   1
  -2  -2   2 744.127 19.6237   5
  -2  -2   2 746.657 19.1217   2
  -2  -2   2 744.979 19.4525   1
  -2  -2   2 748.289 19.5401   5
  -2  -2   2 746.434 19.9705   4
   1   2  -2 178.281 5.68423   5
   1   2  -2 176.768 5.84786   4
   1   2  -2 175.773 5.59296   5
   1   2  -2 181.942 5.67481   3
   1   2  -2 187.086 5.53494   1
  -1  -2   2 187.903 5.90779   4
  -1  -2   2 181.996 5.61834   5
  -1  -2   2 182.896 5.16868   2
  -1  -2   2 189.128 5.75123   5
  -1  -2   2 189.731 5.60934   1
  -1  -2   2 182.171 5.64486   3
   0   2  -2 4.69328 0.82038   5
   0   2  -2 4.94739 0.86407   4
   0   2  -2 3.98806 0.93979   3
   0   2  -2 4.61627 0.89266   5
   0   2  -2 4.50443 0.71804   2
   0   2  -2 3.80083 0.76260   1
   0  -2   2 5.57357 0.86305   4
   0  -2   2 4.90818 0.87262   5
   0  -2   2 4.14659 0.70043   2
   0  -2   2 3.48019 1.00130   3
   0  -2   2 5.83909 0.92961   5
   0  -2   2 4.89896 0.81930   1
  -1   2  -2 920.427 24.3301   3
  -1   2  -2 957.120 23.9631   2
  -1   2  -2 944.923 23.3136   4
  -1   2  -2 938.087 23.9501   5
  -1   2  -2 925.146 24.0398   5
   1  -2   2 955.229 23.9933   5
   1  -2   2 967.380 23.8987   5
   1  -2   2 939.781 23.9723   2
   1  -2   2 962.722 23.3437   4
  -2   2  -2 28.6811 1.95259   5
  -2   2  -2 28.1776 1.87880   5
  -2   2  -2 27.5938 1.95760   3
  -2   2  -2 29.2985 2.11543   1
  -2   2  -2 30.3730 2.08036   2
   2  -2   2 30.4268 1.76509   5
   2  -2   2 30.3681 1.94072   5
   2  -2   2 31.8391 2.02106   3
   2  -2   2 31.1163 2.09901   2
  -3   2  -2 1763.80 43.4540   5
  -3   2  -2 1708.74 43.8829   2
  -3   2  -2 1703.97 43.6741   1
  -3   2  -2 1683.63 43.1692   5
   3  -2   2 1728.20 43.1871   5
   3  -2   2 1730.21 43.9027   2
   3  -2   2 1699.95 43.5780   1
   3  -2   2 1674.25 42.8807   5
   3  -2   2 1759.15 43.3535   3
  -4   2  -2 26.1768 2.31534   3
  -4   2  -2 29.5463 2.80567   1
  -4   2  -2 23.3761 2.95186   2
  -4   2  -2 24.8013 2.34223   5
  -4   2  -2 27.2799 2.77768   5
   4  -2   2 24.7503 2.78570   1
   4  -2   2 28.7741 3.20576   2
   4  -2   2 28.7139 2.59068   3
   4  -2   2 27.1813 2.64485   5
   4  -2   2 25.5531 1.55663   4
   4  -2   2 27.4662 2.47666   5
  -5   2  -2 218.722 9.90812   2
  -5   2  -2 203.935 7.71559   5
  -5   2  -2 204.551 7.31570   3
  -5   2  -2 208.177 8.35514   1
   5  -2   2 207.144 7.39456   3
   5  -2   2 199.248 11.2069   1
   5  -2   2 206.143 7.48834   5
   5  -2   2 210.775 8.65337   2
   5  -2   2 187.539 7.36612   5
   5  -2   2 201.270 6.23740   4
  -6   2  -2 45.3456 4.29523   5
  -6   2  -2 41.0782 3.96718   1
  -6   2  -2 38.3974 3.30579   3
   6  -2   2 42.6299 4.11359   5
   6  -2   2 43.6846 2.82826   4
   6  -2   2 52.0196 3.96318   3
   6  -2   2 38.5768 4.50131   2
  -7   2  -2 3.87120 1.93733   5
  -7   2  -2 4.60508 1.83166   3
  -7   2  -2 1.98973 1.95653   1
   7  -2   2 2.37899 2.15857   2
   7  -2   2 4.21750 1.60274   4
   7  -2   2 0.53177 2.70119   3
  -8   2  -2 2.85980 2.19777   3
  -8   2  -2 0.41612 2.54213   5
  -8   2  -2 1.15404 2.11144   1
   8  -2   2 -0.8129 2.59107   2
   8  -2   2 1.16041 1.82911   4
  -9   2  -2 -3.0234 3.09087   5
  -9   2  -2 -0.3671 2.74859   1
   9  -2   2 3.46312 3.72528   2
   9   1  -2 2.06091 3.42167   4
   9   1  -2 6.30436 4.35110   2
  -9  -1   2 7.19753 3.92596   5
  -9  -1   2 -1.4656 2.71302   1
   8   1  -2 5.31718 3.32049   2
   8   1  -2 8.15535 2.97551   4
  -8  -1   2 5.40581 2.67982   5
  -8  -1   2 3.77362 2.46089   1
   7   1  -2 34.4286 4.80145   4
   7   1  -2 29.5769 4.57995   5
   7   1  -2 23.8844 5.15141   2
  -7  -1   2 23.2453 6.42277   5
  -7  -1   2 31.5722 4.92333   5
  -7  -1   2 28.7301 4.22893   1
   6   1  -2 37.3290 4.23278   5
   6   1  -2 40.2696 4.23565   4
   6   1  -2 36.5849 4.42669   2
  -6  -1   2 45.6461 4.14245   1
  -6  -1   2 43.7836 4.14270   5
   5   1  -2 82.2248 5.06584   1
   5   1  -2 87.2389 4.82138   5
   5   1  -2 94.0654 5.28081   2
   5   1  -2 91.0642 4.85803   5
   5   1  -2 92.6629 5.29333   4
  -5  -1   2 92.5434 4.88131   5
  -5  -1   2 92.3486 4.85161   1
  -5  -1   2 95.5242 5.45436   4
  -5  -1   2 89.8882 5.28300   2
  -5  -1   2 92.6465 5.20352   5
   4   1  -2 20.3007 2.23938   5
   4   1  -2 18.7199 2.38740   4
   4   1  -2 17.5925 2.39876   2
   4   1  -2 20.6691 1.29720   3
   4   1  -2 21.2662 2.39125   1
   4   1  -2 20.8318 2.41754   5
  -4  -1   2 19.0492 2.52810   5
  -4  -1   2 22.4520 2.51583   5
  -4  -1   2 21.5792 2.97087   2
  -4  -1   2 21.2198 2.92827   4
  -4  -1   2 22.3999 2.23177   1
   3   1  -2 112.825 5.97652   2
   3   1  -2 128.204 4.78206   5
   3   1  -2 124.317 5.15076   4
   3   1  -2 127.171 3.84480   3
   3   1  -2 131.786 3.86285   3
   3   1  -2 136.994 4.92432   1
   3   1  -2 128.557 4.74807   5
  -3  -1   2 130.111 4.92777   2
  -3  -1   2 127.367 4.85238   1
  -3  -1   2 128.581 4.92176   5
  -3  -1   2 128.744 5.12738   4
  -3  -1   2 122.576 4.84419   5
   2   1  -2 435.470 11.6192   1
   2   1  -2 422.667 11.6700   5
   2   1  -2 418.570 12.1176   4
   2   1  -2 428.072 11.6549   5
   2   1  -2 426.144 11.7417   2
   2   1  -2 430.585 11.0802   3
  -2  -1   2 444.358 11.7562   2
  -2  -1   2 438.871 11.7707   5
  -2  -1   2 427.284 11.7339   5
  -2  -1   2 422.339 12.0884   4
  -2  -1   2 401.395 11.5428   1
   1   1  -2 47.4280 2.05095   5
   1   1  -2 45.8399 2.25989   4
   1   1  -2 48.2872 1.95486   3
   1   1  -2 49.9220 1.91223   1
  -1  -1   2 44.8004 1.85380   1
  -1  -1   2 48.2594 2.31178   4
  -1  -1   2 49.8667 2.14808   5
  -1  -1   2 48.0531 2.10251   5
  -1  -1   2 47.9860 1.93845   3
  -1  -1   2 47.6023 1.98693   2
   0   1  -2 7769.45 188.192   5
   0   1  -2 7536.00 186.869   1
   0   1  -2 7210.40 187.130   3
   0   1  -2 7684.16 187.446   4
   0   1  -2 7658.65 187.206   2
   0  -1   2 7426.38 186.441   1
   0  -1   2 7744.95 187.152   5
   0  -1   2 7681.83 188.335   5
   0  -1   2 7560.83 187.440   2
   0  -1   2 7787.51 186.850   4
   0  -1   2 7777.43 188.034   3
  -1   1  -2 44.3785 1.67282   4
  -1   1  -2 43.0431 1.90087   1
  -1   1  -2 47.7534 2.08484   2
  -1   1  -2 44.9227 1.95886   5
  -1   1  -2 45.5209 2.17831   3
   1  -1   2 46.6308 1.97173   5
   1  -1   2 43.5177 2.06053   2
   1  -1   2 44.1677 1.67061   4
   1  -1   2 46.9992 2.14292   3
   1  -1   2 43.7532 2.04742   5
  -2   1  -2 464.583 12.4641   5
  -2   1  -2 461.206 12.6340   3
  -2   1  -2 480.214 12.6482   5
  -2   1  -2 472.674 12.8557   2
  -2   1  -2 453.030 12.5710   1
   2  -1   2 473.321 12.8840   2
   2  -1   2 467.240 12.4077   5
   2  -1   2 475.368 11.7683   4
   2  -1   2 406.795 12.4051   1
   2  -1   2 470.352 12.6297   3
   2  -1   2 467.252 11.7608   4
   2  -1   2 468.051 12.5689   5
  -3   1  -2 74.6341 3.29065   3
  -3   1  -2 72.7585 3.50155   1
  -3   1  -2 76.0171 3.74030   2
  -3   1  -2 70.4534 3.30924   5
   3  -1   2 74.8244 3.26758   3
   3  -1   2 74.5421 3.33279   5
   3  -1   2 72.9252 2.69160   4
   3  -1   2 72.2765 3.47731   1
   3  -1   2 70.9098 3.81450   2
   3  -1   2 76.5269 3.25237   5
  -4   1  -2 15.9612 2.35584   5
  -4   1  -2 15.7762 2.10328   5
  -4   1  -2 16.8726 2.23309   1
  -4   1  -2 14.6883 1.58751   4
  -4   1  -2 16.7775 2.50650   2
  -4   1  -2 15.6785 1.94556   3
   4  -1   2 17.2758 1.62052   4
   4  -1   2 16.2825 1.96316   3
   4  -1   2 16.0755 2.22103   5
   4  -1   2 15.5651 2.26770   5
   4  -1   2 15.6825 2.58445   2
   4  -1   2 17.9743 2.25968   1
  -5   1  -2 20.5638 2.73117   1
  -5   1  -2 16.4479 3.26759   2
  -5   1  -2 18.0584 3.23389   5
  -5   1  -2 14.1123 2.61498   5
  -5   1  -2 17.6073 2.16632   4
  -5   1  -2 16.6629 2.23881   3
   5  -1   2 11.5449 3.01375   5
   5  -1   2 20.9269 2.52029   3
   5  -1   2 24.1692 3.13405   1
   5  -1   2 13.2675 2.92967   2
   5  -1   2 14.9287 2.12317   4
   5  -1   2 19.5079 2.61741   5
  -6   1  -2 114.753 6.79437   5
  -6   1  -2 117.932 5.23362   3
  -6   1  -2 123.465 6.32742   5
  -6   1  -2 119.794 5.35280   4
  -6   1  -2 118.656 6.38661   1
   6  -1   2 120.599 6.14066   5
   6  -1   2 116.753 5.46929   3
   6  -1   2 120.144 7.05092   2
   6  -1   2 117.330 4.99143   4
  -7   1  -2 67.7425 6.75939   5
  -7   1  -2 58.4822 5.01732   1
  -7   1  -2 58.0350 5.17750   5
  -7   1  -2 56.8969 4.76112   4
  -7   1  -2 62.7409 4.27942   3
   7  -1   2 56.2182 3.91763   4
   7  -1   2 64.4906 6.07499   2
   7  -1   2 61.9308 5.06910   5
   7  -1   2 60.9671 4.86773   3
  -8   1  -2 23.4618 4.85196   1
  -8   1  -2 27.6946 3.94716   3
  -8   1  -2 39.0887 6.21035   5
   8  -1   2 31.6237 6.14512   2
   8  -1   2 21.5853 3.76856   4
  -9   1  -2 2.23939 2.58149   1
  -9   1  -2 1.34540 3.16644   5
   9  -1   2 -4.4614 3.20139   2
   9   0  -2 17.5882 4.06760   4
   9   0  -2 36.0252 8.76472   2
  -9   0   2 13.9325 3.93506   5
  -9   0   2 10.5392 3.49542   1
   8   0  -2 -2.1649 2.62456   2
   8   0  -2 6.03686 2.88664   4
  -8   0   2 1.92000 2.25263   1
  -8   0   2 -1.9068 2.37467   5
   7   0  -2 0.52521 1.80569   4
   7   0  -2 -0.5000 2.20383   2
   7   0  -2 -0.3090 2.92937   5
  -7   0   2 -0.8443 1.75442   1
  -7   0   2 -0.7605 1.71125   5
  -7   0   2 4.95609 2.90229   5
   6   0  -2 4.47870 1.76619   2
   6   0  -2 11.9590 3.28965   5
   6   0  -2 3.03288 1.49143   4
  -6   0   2 4.28762 1.49721   5
  -6   0   2 3.81841 2.54313   4
  -6   0   2 10.9134 3.05940   1
  -6   0   2 6.71884 2.10780   5
   5   0  -2 56.7460 4.07874   4
   5   0  -2 55.8162 4.42256   2
   5   0  -2 56.0147 3.74102   5
   5   0  -2 45.1113 4.17565   1
   5   0  -2 46.5321 3.35411   5
  -5   0   2 55.8521 3.88505   5
  -5   0   2 45.8899 4.53176   2
  -5   0   2 56.6449 3.76712   5
  -5   0   2 53.4495 3.70529   1
  -5   0   2 58.6146 4.30527   4
   4   0  -2 84.5956 4.48652   2
   4   0  -2 85.4525 4.22021   1
   4   0  -2 88.5807 3.93489   5
   4   0  -2 85.1047 3.98608   5
   4   0  -2 82.9700 4.27146   4
  -4   0   2 76.9449 4.04206   1
  -4   0   2 87.7481 4.19511   5
  -4   0   2 87.0884 4.60348   2
  -4   0   2 88.5277 4.24256   5
  -4   0   2 83.5124 4.35765   4
   3   0  -2 99.7657 3.85141   5
   3   0  -2 102.806 4.50903   2
   3   0  -2 99.3588 4.34730   4
   3   0  -2 105.781 4.10924   1
   3   0  -2 100.141 3.92019   5
  -3   0   2 105.043 4.45184   2
  -3   0   2 107.470 4.42563   4
  -3   0   2 100.183 4.08330   5
  -3   0   2 88.0864 4.43388   1
  -3   0   2 98.8746 4.01424   5
   2   0  -2 32.4999 1.81414   1
   2   0  -2 33.5473 1.73312   5
   2   0  -2 30.0387 1.98735   2
   2   0  -2 34.7473 2.05691   4
  -2   0   2 33.4365 1.89390   5
  -2   0   2 31.8752 2.05402   4
  -2   0   2 32.4155 1.76152   1
  -2   0   2 33.8801 1.90473   5
  -2   0   2 32.0572 1.97172   2
   1   0  -2 2977.21 73.5862   1
   1   0  -2 3035.16 73.5625   3
   1   0  -2 3069.46 73.8078   4
   1   0  -2 2938.62 73.2858   5
   1   0  -2 2922.53 75.1777   2
  -1   0   2 3121.76 73.7877   4
  -1   0   2 2996.03 73.6214   1
  -1   0   2 2988.63 73.3377   3
  -1   0   2 3006.83 74.5279   5
  -1   0   2 3039.95 75.1309   2
  -1   0   2 3060.74 73.3712   5
   0   0  -2 1646.39 40.2035   3
   0   0  -2 1663.01 40.3453   4
   0   0  -2 1607.68 40.0393   5
   0   0  -2 1604.74 40.0989   5
   0   0  -2 1648.82 40.2793   2
   0   0   2 1618.40 40.4679   5
   0   0   2 1628.04 40.2705   4
   0   0   2 1678.12 40.1840   3
   0   0   2 1644.03 40.0505   5
   0   0   2 1628.98 40.6624   2
  -1   0  -2 4716.24 114.811   2
  -1   0  -2 4641.62 114.115   5
  -1   0  -2 4660.50 114.375   4
  -1   0  -2 4306.84 114.957   3
  -1   0  -2 4510.27 113.164   1
  -1   0  -2 4815.72 114.993   5
   1   0   2 4652.49 114.194   4
   1   0   2 4704.91 113.872   1
   1   0   2 4821.74 114.052   5
   1   0   2 4591.15 114.953   5
   1   0   2 4661.74 114.318   3
  -2   0  -2 3.13287 1.04939   2
  -2   0  -2 3.53975 0.93761   3
  -2   0  -2 4.54739 0.95554   5
  -2   0  -2 3.36668 0.86299   1
  -2   0  -2 4.97794 0.95421   5
   2   0   2 3.87382 0.80827   4
   2   0   2 3.27066 1.07245   2
   2   0   2 3.88457 1.02938   5
   2   0   2 3.10198 1.01321   5
   2   0   2 3.91204 0.87393   1
   2   0   2 4.00336 0.95461   3
  -3   0  -2 75.5355 3.27772   3
  -3   0  -2 68.5039 3.81145   1
  -3   0  -2 79.9550 3.74174   2
  -3   0  -2 75.5056 3.07612   4
  -3   0  -2 79.8840 3.52595   5
   3   0   2 79.6774 3.51061   5
   3   0   2 76.2854 3.37613   5
   3   0   2 81.1139 3.52137   1
   3   0   2 77.7637 3.09233   4
   3   0   2 79.1927 3.81912   2
   3   0   2 80.1835 3.30400   3
  -4   0  -2 55.0617 2.86240   4
  -4   0  -2 54.4000 3.37472   1
  -4   0  -2 54.1200 3.67567   2
  -4   0  -2 55.1491 3.39159   5
   4   0   2 59.4181 3.25351   1
   4   0   2 56.5935 2.98226   3
   4   0   2 54.3178 2.90730   4
   4   0   2 55.0593 3.63350   2
   4   0   2 54.8737 3.20162   5
   4   0   2 56.0851 3.15917   5
  -5   0  -2 144.265 5.58010   4
  -5   0  -2 141.482 6.65166   2
  -5   0  -2 142.829 6.14838   5
  -5   0  -2 139.641 6.24424   1
  -5   0  -2 138.550 6.38137   5
  -5   0  -2 146.138 5.57947   3
   5   0   2 150.294 6.13392   5
   5   0   2 135.100 6.24266   1
   5   0   2 144.183 5.60430   4
   5   0   2 151.248 5.57658   3
   5   0   2 143.295 5.98445   5
   5   0   2 149.956 6.75260   2
  -6   0  -2 332.732 12.0382   5
  -6   0  -2 334.685 10.9740   4
  -6   0  -2 344.774 11.7834   5
  -6   0  -2 334.108 10.6800   3
  -6   0  -2 342.547 12.0573   1
   6   0   2 342.893 10.9125   4
   6   0   2 324.277 10.5949   3
   6   0   2 355.549 12.0519   5
   6   0   2 351.871 12.5586   2
   6   0   2 345.100 11.6940   5
  -7   0  -2 165.299 6.76886   3
  -7   0  -2 158.808 8.00192   5
  -7   0  -2 164.027 8.14530   1
  -7   0  -2 157.713 7.43229   4
   7   0   2 164.839 7.08195   4
   7   0   2 162.819 8.53107   2
   7   0   2 160.877 6.88821   3
   7   0   2 166.841 7.69214   5
  -8   0  -2 19.3381 3.62871   3
  -8   0  -2 26.7887 4.82843   1
  -8   0  -2 26.9951 5.65864   5
   8   0   2 20.0552 4.25196   4
   8   0   2 20.5608 5.54059   2
  -9   0  -2 8.69071 3.44207   5
  -9   0  -2 3.95348 2.90767   1
   9   0   2 7.57874 2.76910   4
   9   0   2 6.20798 3.51515   2
   9  -1  -2 8.78050 4.36254   2
   9  -1  -2 9.60417 3.73458   4
  -9   1   2 1.92341 3.49533   5
  -9   1   2 1.71595 3.19036   1
   8  -1  -2 10.0145 3.12288   2
   8  -1  -2 19.9139 5.51234   4
  -8   1   2 19.6057 5.53437   1
  -8   1   2 14.2656 3.04052   5
   7  -1  -2 2.24727 2.31945   2
   7  -1  -2 -0.5011 2.23928   5
   7  -1  -2 1.63226 1.86882   4
  -7   1   2 1.99419 2.06099   5
  -7   1   2 1.89795 1.83808   1
  -7   1   2 0.48536 2.92238   5
   6  -1  -2 50.7716 3.99787   5
   6  -1  -2 49.6145 5.07306   2
   6  -1  -2 49.1448 4.26028   4
  -6   1   2 49.7413 4.96268   5
  -6   1   2 50.8316 4.29201   5
  -6   1   2 47.8400 4.30396   1
  -6   1   2 55.0428 5.18724   4
   5  -1  -2 10.8803 2.98455   2
   5  -1  -2 9.00118 2.17751   1
   5  -1  -2 11.9231 2.71033   4
   5  -1  -2 13.2956 2.35241   5
   5  -1  -2 17.7891 2.64900   5
  -5   1   2 11.7291 2.48103   5
  -5   1   2 14.0774 3.08227   4
  -5   1   2 13.5037 2.48128   1
  -5   1   2 15.5354 3.48777   2
  -5   1   2 13.4602 2.79632   5
   4  -1  -2 40.0783 2.52078   5
   4  -1  -2 38.8724 2.99297   4
   4  -1  -2 35.7104 3.15602   2
   4  -1  -2 42.5305 3.09805   1
   4  -1  -2 41.0481 2.46086   5
  -4   1   2 37.1987 2.75384   5
  -4   1   2 36.8736 2.89194   1
  -4   1   2 38.0863 2.72474   5
  -4   1   2 38.4000 3.45962   2
  -4   1   2 42.5461 3.24723   4
   3  -1  -2 1.41838 0.68636   1
   3  -1  -2 1.35438 0.62687   5
   3  -1  -2 1.17156 0.56961   5
   3  -1  -2 0.98579 0.86561   2
  -3   1   2 1.74670 0.90393   2
  -3   1   2 1.09424 0.76542   5
  -3   1   2 4.16885 1.45806   4
  -3   1   2 1.41659 0.70067   5
  -3   1   2 1.16553 0.64955   1
   2  -1  -2 535.588 14.5737   4
   2  -1  -2 539.942 13.8894   5
   2  -1  -2 577.831 14.3373   1
   2  -1  -2 541.425 14.8400   2
   2  -1  -2 541.502 13.8896   5
  -2   1   2 515.790 14.0498   5
  -2   1   2 535.134 14.7534   2
  -2   1   2 509.396 14.2174   1
  -2   1   2 540.737 14.0719   5
  -2   1   2 538.005 14.5262   4
   1  -1  -2 15.0385 0.98050   1
   1  -1  -2 14.7475 1.28488   4
   1  -1  -2 14.1105 0.83102   5
   1  -1  -2 15.5441 1.33466   2
   1  -1  -2 14.3183 0.85891   3
   1  -1  -2 13.3037 0.83110   5
  -1   1   2 14.5922 0.92330   5
  -1   1   2 15.1744 0.96613   1
  -1   1   2 14.7809 1.35051   2
  -1   1   2 13.6189 0.83542   3
  -1   1   2 13.5303 0.93902   5
  -1   1   2 14.3274 1.24715   4
   0  -1  -2 1216.89 30.3937   3
   0  -1  -2 1242.32 29.9429   5
   0  -1  -2 1259.65 29.9820   5
   0  -1  -2 1227.80 30.6748   4
   0   1   2 1201.84 29.9860   5
   0   1   2 1215.27 29.9948   1
   0   1   2 1191.34 30.2721   5
   0   1   2 1256.34 30.3741   3
   0   1   2 1246.61 30.6565   4
  -1  -1  -2 199.099 5.82502   2
  -1  -1  -2 197.942 5.35098   1
  -1  -1  -2 196.525 5.49017   5
  -1  -1  -2 187.222 5.75310   3
   1   1   2 189.297 5.75744   4
   1   1   2 192.385 5.45518   5
   1   1   2 191.454 5.80559   2
   1   1   2 201.108 5.34463   1
   1   1   2 197.667 5.77464   3
  -2  -1  -2 963.183 24.7997   5
  -2  -1  -2 1003.43 24.9260   5
  -2  -1  -2 989.085 24.8885   1
  -2  -1  -2 1024.16 25.2513   2
  -2  -1  -2 962.609 25.0116   3
   2   1   2 976.311 25.1959   2
   2   1   2 973.231 24.9787   3
   2   1   2 972.485 24.9184   5
   2   1   2 988.871 24.8613   1
   2   1   2 985.036 24.8453   5
   2   1   2 966.492 24.9458   4
  -3  -1  -2 340.768 9.94261   5
  -3  -1  -2 355.606 10.0785   5
  -3  -1  -2 311.139 9.77084   4
  -3  -1  -2 348.974 9.93530   3
  -3  -1  -2 339.457 10.2663   2
   3   1   2 346.401 10.0249   1
   3   1   2 321.616 10.4302   2
   3   1   2 340.471 10.0250   5
   3   1   2 353.758 9.98787   4
   3   1   2 356.868 9.94456   3
   3   1   2 346.514 9.93072   5
  -4  -1  -2 580.430 16.8794   2
  -4  -1  -2 596.000 16.3206   4
  -4  -1  -2 583.102 16.6939   1
  -4  -1  -2 578.748 16.5297   5
  -4  -1  -2 580.898 16.4292   5
   4   1   2 540.640 16.9559   4
   4   1   2 594.590 16.5787   5
   4   1   2 598.736 16.6488   1
   4   1   2 602.273 16.4224   5
   4   1   2 588.408 17.0065   2
   4   1   2 628.287 16.2988   3
  -5  -1  -2 8.28420 2.36435   4
  -5  -1  -2 16.4890 3.44525   5
  -5  -1  -2 9.80887 2.27730   1
  -5  -1  -2 9.12377 2.62841   5
  -5  -1  -2 12.4044 2.11047   3
  -5  -1  -2 13.5085 2.77944   2
   5   1   2 8.63359 2.42159   5
   5   1   2 10.2385 2.22392   4
   5   1   2 11.0963 2.84833   2
   5   1   2 6.80944 1.62304   5
   5   1   2 10.2784 2.41186   1
   5   1   2 11.4631 2.36750   3
  -6  -1  -2 267.248 10.0707   1
  -6  -1  -2 258.352 9.50775   4
  -6  -1  -2 270.785 9.00794   3
  -6  -1  -2 261.231 10.0031   5
  -6  -1  -2 270.975 10.0508   5
   6   1   2 265.611 9.44107   4
   6   1   2 269.271 9.87706   5
   6   1   2 265.126 9.70305   5
   6   1   2 268.293 9.00793   3
   6   1   2 272.711 10.4821   2
  -7  -1  -2 1.35890 1.77711   1
  -7  -1  -2 5.14561 1.80631   3
  -7  -1  -2 -2.4289 2.32394   5
  -7  -1  -2 -1.3812 2.39499   4
  -7  -1  -2 3.45961 2.04404   5
   7   1   2 2.54921 2.16848   2
   7   1   2 3.18061 2.08715   5
   7   1   2 3.24038 1.60760   4
   7   1   2 2.04880 1.81279   3
  -8  -1  -2 253.668 9.36487   3
  -8  -1  -2 263.432 11.5799   1
  -8  -1  -2 267.976 11.6274   5
   8   1   2 252.489 10.4247   4
   8   1   2 253.696 11.9039   2
  -9  -1  -2 10.8613 2.88555   3
  -9  -1  -2 6.32752 3.16909   5
  -9  -1  -2 7.06893 2.96078   1
   9   1   2 5.68736 3.26529   2
   9   1   2 11.5851 3.27949   4
 -10  -1  -2 8.29300 4.75657   5
 -10  -1  -2 6.15642 3.96416   1
  10   1   2 9.03148 4.82426   4
  10   1   2 5.32417 4.55064   2
   9  -2  -2 4.03546 3.47608   4
   9  -2  -2 -5.4966 3.93291   2
  -9   2   2 23.3016 7.47026   1
  -9   2   2 -1.3813 3.63850   5
   8  -2  -2 54.7417 7.35761   2
   8  -2  -2 49.3225 5.77778   4
  -8   2   2 50.9896 6.56222   5
  -8   2   2 49.2285 6.53081   1
   7  -2  -2 2.82352 2.35973   5
   7  -2  -2 0.96905 2.30797   2
   7  -2  -2 4.46851 2.03490   4
  -7   2   2 1.91341 2.04662   1
  -7   2   2 -2.3963 3.04531   5
  -7   2   2 4.47138 2.17121   5
   6  -2  -2 187.564 7.27291   5
   6  -2  -2 191.163 9.18962   2
   6  -2  -2 178.636 7.54556   4
  -6   2   2 172.949 8.46128   4
  -6   2   2 186.594 8.10697   5
  -6   2   2 176.533 8.11114   1
  -6   2   2 196.965 8.02785   5
   5  -2  -2 39.2698 3.07658   5
   5  -2  -2 35.3620 4.08270   2
   5  -2  -2 45.7946 4.13087   1
   5  -2  -2 33.4227 3.21591   4
  -5   2   2 36.7367 3.77836   4
  -5   2   2 35.7054 3.19547   5
  -5   2   2 38.2573 3.50057   1
  -5   2   2 40.1324 3.33666   5
   4  -2  -2 55.5892 2.91798   5
   4  -2  -2 53.4313 3.32694   4
   4  -2  -2 61.0423 3.72286   1
   4  -2  -2 59.0760 4.15412   2
   4  -2  -2 58.2032 2.93399   5
  -4   2   2 59.7131 3.26728   5
  -4   2   2 55.8610 3.18584   5
  -4   2   2 56.4152 3.59862   4
  -4   2   2 59.0573 3.60830   1
  -4   2   2 54.4760 4.23226   2
   3  -2  -2 189.531 5.59366   5
   3  -2  -2 187.763 5.62419   5
   3  -2  -2 176.910 6.46231   4
   3  -2  -2 191.249 6.55661   1
   3  -2  -2 181.306 6.90717   2
  -3   2   2 190.648 6.52186   1
  -3   2   2 192.915 6.10991   5
  -3   2   2 182.880 6.34187   4
  -3   2   2 190.471 6.95081   2
  -3   2   2 189.340 6.08729   5
   2  -2  -2 51.4241 1.77355   5
   2  -2  -2 47.8222 2.43334   1
   2  -2  -2 50.3436 2.58217   4
   2  -2  -2 50.6962 1.78434   5
  -2   2   2 49.5710 1.83160   3
  -2   2   2 47.9540 1.82070   3
  -2   2   2 50.7075 2.48324   1
  -2   2   2 50.2656 2.52413   4
  -2   2   2 49.7817 2.12894   5
  -2   2   2 43.5665 2.39808   5
  -2   2   2 51.0763 2.82262   2
   1  -2  -2 486.801 12.8449   3
   1  -2  -2 506.367 13.4162   4
   1  -2  -2 476.786 13.5035   2
  -1   2   2 502.370 12.4346   5
  -1   2   2 504.750 12.4607   5
  -1   2   2 505.290 13.5522   2
  -1   2   2 501.124 13.0602   1
  -1   2   2 508.969 12.8776   3
  -1   2   2 505.587 13.3700   4
   0  -2  -2 33.4028 1.88106   4
   0  -2  -2 35.0151 1.50948   1
   0  -2  -2 31.9287 1.71365   3
   0   2   2 34.0966 1.83451   4
   0   2   2 33.6878 1.68622   3
   0   2   2 36.9027 1.51103   1
  -1  -2  -2 1137.65 27.1585   5
  -1  -2  -2 1098.65 27.8631   3
  -1  -2  -2 1108.53 27.4282   1
  -1  -2  -2 1088.35 27.1017   5
  -1  -2  -2 1107.43 27.6940   2
   1   2   2 1126.34 27.4201   1
   1   2   2 1074.53 27.1997   5
   1   2   2 1068.73 27.2509   5
   1   2   2 1098.93 27.8319   3
   1   2   2 1122.17 27.7496   2
  -2  -2  -2 27.6563 1.72056   1
  -2  -2  -2 28.5988 1.79043   2
  -2  -2  -2 25.6113 1.81653   3
  -2  -2  -2 26.5005 1.62400   5
   2   2   2 24.6675 1.59001   5
   2   2   2 27.5312 1.76946   2
   2   2   2 28.2639 1.72732   1
   2   2   2 23.3341 1.69860   3
   2   2   2 25.5888 1.82480   4
   2   2   2 26.9685 1.68886   5
  -3  -2  -2 1.04714 0.73905   4
  -3  -2  -2 0.89397 0.65611   5
  -3  -2  -2 1.83155 0.76157   5
  -3  -2  -2 0.27804 0.74766   2
  -3  -2  -2 1.64921 0.79317   3
  -3  -2  -2 0.70982 0.59588   1
   3   2   2 0.71463 0.68858   5
   3   2   2 0.89406 0.70204   1
   3   2   2 0.35105 0.82652   3
   3   2   2 0.61162 0.64271   5
  -4  -2  -2 667.082 18.3902   2
  -4  -2  -2 653.188 18.0650   5
  -4  -2  -2 641.500 18.1247   4
  -4  -2  -2 648.528 18.2816   1
  -4  -2  -2 655.868 17.8720   3
  -4  -2  -2 630.118 17.9211   5
   4   2   2 638.320 18.1594   4
   4   2   2 653.606 18.2423   5
   4   2   2 653.865 17.7990   3
   4   2   2 661.401 18.4062   2
   4   2   2 653.120 18.1745   1
  -5  -2  -2 115.549 5.65293   5
  -5  -2  -2 111.973 5.27964   5
  -5  -2  -2 119.150 5.71060   2
  -5  -2  -2 108.035 5.29438   1
  -5  -2  -2 109.750 5.44164   4
  -5  -2  -2 110.880 4.84002   3
   5   2   2 93.1927 5.93992   5
   5   2   2 115.253 5.06910   3
   5   2   2 102.610 5.30236   1
   5   2   2 109.373 5.32564   4
   5   2   2 118.907 5.50421   5
   5   2   2 110.327 5.47477   2
  -6  -2  -2 -0.0318 1.22529   3
  -6  -2  -2 -3.1039 2.07322   5
  -6  -2  -2 -1.2682 1.66106   4
  -6  -2  -2 -0.5319 1.31596   1
  -6  -2  -2 -1.4014 1.20697   5
   6   2   2 0.44487 1.50789   2
   6   2   2 -2.0338 1.87193   5
   6   2   2 -1.0538 1.50757   5
   6   2   2 1.69320 1.44196   4
   6   2   2 2.67170 1.59721   3
  -7  -2  -2 0.91484 2.15401   5
  -7  -2  -2 1.16531 2.59698   5
  -7  -2  -2 2.50444 1.58945   1
  -7  -2  -2 1.96626 1.78454   3
   7   2   2 -1.7991 2.24574   5
   7   2   2 1.59334 1.83221   4
   7   2   2 1.82320 2.12744   2
   7   2   2 -0.3139 1.96368   3
  -8  -2  -2 2.97007 2.29388   5
  -8  -2  -2 -1.1610 1.96197   1
  -8  -2  -2 -1.4704 2.08166   3
   8   2   2 -0.8519 2.77325   5
   8   2   2 1.39437 2.57138   2
   8   2   2 14.5572 4.60422   4
  -9  -2  -2 2.90615 2.65016   1
  -9  -2  -2 15.7701 4.91741   3
  -9  -2  -2 5.12171 3.62052   5
   9   2   2 0.83893 3.34611   2
   9   2   2 6.46625 2.73197   4
 -10  -2  -2 23.8585 5.63588   5
 -10  -2  -2 47.5148 7.94500   1
  10   2   2 40.1524 9.05760   4
  10   2   2 37.4935 9.81970   2
   9  -3  -2 11.7848 4.66540   2
  -9   3   2 8.81468 3.72542   5
   8  -3  -2 20.2309 7.14542   2
   8  -3  -2 12.5695 2.81659   4
  -8   3   2 23.6408 5.89054   5
  -8   3   2 13.2223 3.73803   1
   7  -3  -2 9.67328 2.34500   4
   7  -3  -2 7.97631 2.63460   2
  -7   3   2 13.1696 4.30134   5
  -7   3   2 11.1842 3.91359   1
   6  -3  -2 2.73584 1.59640   5
   6  -3  -2 3.67886 1.70820   4
   6  -3  -2 -1.3094 1.76258   2
  -6   3   2 3.57690 2.28182   4
  -6   3   2 3.94479 1.83337   1
  -6   3   2 -0.4964 1.82427   5
  -6   3   2 0.51294 1.47621   5
   5  -3  -2 232.881 9.60703   2
   5  -3  -2 222.397 8.11774   4
   5  -3  -2 221.535 7.19986   5
  -5   3   2 231.311 8.41479   4
  -5   3   2 225.478 8.26479   5
  -5   3   2 226.172 8.25545   5
  -5   3   2 226.153 8.91027   1
   4  -3  -2 8.79120 1.63668   5
   4  -3  -2 9.30554 2.92162   1
   4  -3  -2 10.1311 2.08942   4
   4  -3  -2 5.42816 1.40237   2
   4  -3  -2 8.28286 1.56462   5
  -4   3   2 8.33638 2.02133   5
  -4   3   2 9.95396 1.96544   5
  -4   3   2 6.00330 1.46676   4
  -4   3   2 4.92378 1.79956   2
  -4   3   2 9.85565 2.18777   1
   3  -3  -2 91.9236 2.96372   5
   3  -3  -2 94.4563 2.95997   5
   3  -3  -2 95.3194 4.72236   2
   3  -3  -2 96.4686 4.07989   4
  -3   3   2 96.2384 3.24747   3
  -3   3   2 92.3951 4.66850   2
  -3   3   2 93.8861 4.01001   4
  -3   3   2 94.0212 3.75685   5
  -3   3   2 98.3753 3.32023   3
  -3   3   2 95.2419 4.35823   1
  -3   3   2 91.3450 3.63805   5
   2  -3  -2 267.978 8.72949   2
   2  -3  -2 284.687 8.26773   4
  -2   3   2 278.950 7.69427   3
  -2   3   2 283.008 7.70759   3
  -2   3   2 273.012 7.44731   5
  -2   3   2 228.887 7.94953   4
  -2   3   2 273.521 7.41544   5
  -2   3   2 283.815 8.76653   2
   1  -3  -2 804.979 21.3123   2
   1  -3  -2 795.260 21.0489   4
  -1   3   2 827.258 21.0037   1
  -1   3   2 815.859 20.8342   3
  -1   3   2 806.621 21.2577   2
  -1   3   2 822.267 21.0730   4
   0  -3  -2 233.616 7.03775   3
   0  -3  -2 235.215 6.84660   1
   0   3   2 240.401 7.12872   4
   0   3   2 245.122 6.87511   1
   0   3   2 222.413 6.94328   3
   0   3   2 232.358 6.93320   2
  -1  -3  -2 223.235 5.64415   5
  -1  -3  -2 220.896 6.46233   2
  -1  -3  -2 222.901 5.63913   5
  -1  -3  -2 218.680 6.47630   1
   1   3   2 217.050 6.41943   1
   1   3   2 222.197 6.80209   3
   1   3   2 217.294 6.44761   2
   1   3   2 208.897 5.93294   5
   1   3   2 213.491 5.90592   5
   1   3   2 206.930 6.81280   4
  -2  -3  -2 254.974 8.12354   3
  -2  -3  -2 260.339 7.86887   1
  -2  -3  -2 270.249 7.83794   2
  -2  -3  -2 264.970 7.44816   5
  -2  -3  -2 267.015 7.48686   5
   2   3   2 270.570 7.89195   1
   2   3   2 268.098 7.60581   5
   2   3   2 237.938 8.97852   4
   2   3   2 264.833 8.09290   3
   2   3   2 268.460 7.84491   2
   2   3   2 274.801 7.74415   5
  -3  -3  -2 74.2750 3.57622   2
  -3  -3  -2 73.6706 3.60779   3
  -3  -3  -2 73.5619 3.72000   4
  -3  -3  -2 75.5112 3.52798   1
  -3  -3  -2 77.6636 3.29824   5
  -3  -3  -2 76.0348 3.33404   5
   3   3   2 77.2589 3.57306   3
   3   3   2 72.5562 3.27731   5
   3   3   2 73.9213 3.83348   4
   3   3   2 64.6117 3.87883   2
   3   3   2 74.4883 3.49783   1
   3   3   2 73.9569 3.51744   5
  -4  -3  -2 17.5567 2.45300   4
  -4  -3  -2 18.8666 2.38010   5
  -4  -3  -2 10.9332 2.37821   2
  -4  -3  -2 13.6205 1.97554   1
  -4  -3  -2 14.1340 2.08884   3
  -4  -3  -2 13.3555 2.01597   5
   4   3   2 14.5972 2.49957   4
   4   3   2 16.9386 2.30581   5
   4   3   2 12.4293 2.05668   1
   4   3   2 15.1739 2.28753   2
   4   3   2 14.9348 2.15234   5
   4   3   2 15.8630 2.40315   3
  -5  -3  -2 1.47498 1.49163   2
  -5  -3  -2 3.12162 1.38371   5
  -5  -3  -2 3.74333 1.43448   3
  -5  -3  -2 5.55893 1.58719   5
  -5  -3  -2 3.44103 1.58331   4
  -5  -3  -2 3.54658 1.30994   1
   5   3   2 3.30901 1.31280   4
   5   3   2 8.10542 2.64290   2
   5   3   2 5.10107 1.73703   3
   5   3   2 5.05623 1.56037   5
   5   3   2 2.48132 1.35275   5
   5   3   2 2.51121 1.26843   1
  -6  -3  -2 152.504 7.49452   4
  -6  -3  -2 145.326 7.58195   5
  -6  -3  -2 154.544 7.26667   1
  -6  -3  -2 152.987 6.54262   3
  -6  -3  -2 151.528 7.36584   5
   6   3   2 156.696 7.55962   2
   6   3   2 153.048 6.51924   3
   6   3   2 150.296 7.13813   5
   6   3   2 163.955 7.43019   4
  -7  -3  -2 2.31161 1.79336   1
  -7  -3  -2 0.90245 1.84816   5
  -7  -3  -2 1.90055 1.90600   3
   7   3   2 4.98864 2.39200   3
   7   3   2 -1.6631 1.79202   5
   7   3   2 0.77934 1.88780   4
   7   3   2 -0.5237 1.90754   2
  -8  -3  -2 110.407 6.13799   3
  -8  -3  -2 95.9871 7.00163   1
  -8  -3  -2 109.868 7.73097   5
   8   3   2 86.7078 7.44333   5
   8   3   2 106.715 8.01811   2
   8   3   2 111.457 7.58203   4
  -9  -3  -2 -0.2468 2.57780   1
  -9  -3  -2 -2.5114 3.50451   5
   9   3   2 1.67791 3.71765   2
   9   3   2 -2.1202 4.59046   5
 -10  -3  -2 38.2115 8.16200   1
  10   3   2 54.9369 10.1374   2
  10   3   2 66.7670 9.88314   4
   8  -4  -2 -2.2020 3.39994   2
   8  -4  -2 2.92877 3.01574   4
  -8   4   2 0.30023 2.68419   5
  -8   4   2 1.74130 2.94939   1
   7  -4  -2 2.60114 1.98866   4
   7  -4  -2 0.01675 2.55958   2
  -7   4   2 -1.0677 1.99288   1
  -7   4   2 -2.2282 1.89683   5
   6  -4  -2 15.1493 4.59179   2
   6  -4  -2 14.8686 3.03145   5
   6  -4  -2 8.56518 1.93638   4
  -6   4   2 10.8594 2.25257   5
  -6   4   2 8.88509 2.36665   5
  -6   4   2 8.79135 2.46301   1
  -6   4   2 15.8127 4.32657   4
   5  -4  -2 73.2392 5.55870   2
   5  -4  -2 73.1986 3.33132   5
   5  -4  -2 77.8345 4.32101   4
  -5   4   2 81.6548 4.78928   4
  -5   4   2 72.6055 4.64324   5
  -5   4   2 80.1377 4.56199   5
  -5   4   2 78.7311 5.34959   1
   4  -4  -2 0.81318 0.97029   4
   4  -4  -2 0.96897 1.31131   2
  -4   4   2 1.81040 1.00081   5
  -4   4   2 -0.1301 1.17803   4
  -4   4   2 0.28344 0.84931   3
  -4   4   2 -0.4997 0.87255   3
  -4   4   2 0.84546 0.97121   5
  -4   4   2 0.39482 1.00147   1
  -4   4   2 -0.5961 1.99677   2
   3  -4  -2 42.8888 2.78503   4
   3  -4  -2 39.5551 3.34072   2
  -3   4   2 44.7333 2.71852   4
  -3   4   2 43.8338 2.41746   3
  -3   4   2 50.3914 3.67502   2
  -3   4   2 43.9196 2.41675   5
  -3   4   2 41.5901 2.54713   3
  -3   4   2 49.5358 3.35748   1
  -3   4   2 42.4808 2.43367   5
   2  -4  -2 863.872 23.8607   2
   2  -4  -2 887.792 23.1210   4
  -2   4   2 898.392 23.1085   4
  -2   4   2 903.471 23.6507   1
  -2   4   2 904.315 22.9630   3
  -2   4   2 878.417 23.8242   2
  -2   4   2 895.348 22.1244   5
  -2   4   2 868.802 22.9115   3
  -2   4   2 867.975 22.1787   5
   1  -4  -2 16.9423 2.26026   2
  -1   4   2 18.9669 1.93470   2
  -1   4   2 16.1447 1.61165   4
  -1   4   2 18.7744 1.79009   3
  -1   4   2 17.3211 1.71228   1
   0  -4  -2 1310.95 33.5540   1
   0   4   2 1329.49 33.5135   1
   0   4   2 1349.98 33.7371   4
   0   4   2 1314.34 33.7347   3
   0   4   2 1312.97 33.3518   2
  -1  -4  -2 219.253 6.76137   1
  -1  -4  -2 183.919 7.60911   3
   1   4   2 212.076 7.00303   3
   1   4   2 225.661 6.80817   1
   1   4   2 211.484 5.90654   5
   1   4   2 227.437 6.54492   2
  -2  -4  -2 75.7150 2.83147   5
  -2  -4  -2 68.2339 3.51528   3
  -2  -4  -2 76.0936 2.83080   5
  -2  -4  -2 80.0461 3.17338   2
  -2  -4  -2 74.3898 3.36013   1
   2   4   2 68.3234 3.01082   5
   2   4   2 76.4379 3.19561   2
   2   4   2 74.7709 3.63106   3
   2   4   2 74.4446 3.03888   5
   2   4   2 73.9115 3.37258   1
  -3  -4  -2 160.975 5.63974   2
  -3  -4  -2 161.050 6.33808   4
  -3  -4  -2 156.633 5.93466   1
  -3  -4  -2 159.988 6.17691   3
  -3  -4  -2 166.178 5.54868   5
   3   4   2 161.243 5.67795   5
   3   4   2 160.502 6.43432   4
   3   4   2 160.067 5.74875   5
   3   4   2 160.294 5.69928   2
   3   4   2 169.156 6.08983   1
   3   4   2 165.181 6.06672   3
  -4  -4  -2 2.12268 1.00082   5
  -4  -4  -2 -0.4435 1.20656   2
  -4  -4  -2 1.17052 1.15060   3
  -4  -4  -2 1.64522 0.96696   5
  -4  -4  -2 2.42033 1.24239   4
  -4  -4  -2 1.28651 0.86937   1
   4   4   2 0.00827 0.97069   5
   4   4   2 1.71782 1.19282   3
   4   4   2 0.28597 0.61756   5
   4   4   2 2.05534 1.03781   1
   4   4   2 0.34513 0.92467   2
  -5  -4  -2 248.909 8.65246   5
  -5  -4  -2 245.040 8.81507   5
  -5  -4  -2 250.854 9.07462   2
  -5  -4  -2 240.248 9.04197   1
  -5  -4  -2 244.909 8.77292   3
  -5  -4  -2 232.213 9.24852   4
   5   4   2 240.462 8.70502   5
   5   4   2 220.784 8.84033   1
   5   4   2 243.392 8.80823   3
   5   4   2 249.285 8.89332   2
   5   4   2 241.294 9.31852   4
   5   4   2 250.156 9.04473   5
  -6  -4  -2 37.7417 5.40220   2
  -6  -4  -2 60.6507 6.32157   5
  -6  -4  -2 46.4664 4.10944   5
  -6  -4  -2 43.5256 3.68266   3
  -6  -4  -2 44.9046 4.21147   1
   6   4   2 48.9069 4.70172   2
   6   4   2 45.0894 4.68296   5
   6   4   2 42.3984 4.54559   3
   6   4   2 43.5839 4.25486   4
   6   4   2 45.2607 4.33348   5
  -7  -4  -2 -0.4455 2.22001   5
  -7  -4  -2 1.39923 1.83124   3
  -7  -4  -2 2.08886 1.72840   1
   7   4   2 1.89369 1.95669   2
   7   4   2 4.58058 3.15986   5
   7   4   2 2.35088 1.80425   5
   7   4   2 3.26104 1.87298   4
   7   4   2 2.95515 2.47297   3
  -8  -4  -2 7.37832 2.38525   1
  -8  -4  -2 6.42010 3.00103   5
   8   4   2 17.7397 5.92610   2
   8   4   2 5.65230 3.19360   5
   8   4   2 8.79467 2.89929   4
  -9  -4  -2 0.96732 2.80572   1
  -9  -4  -2 -0.2365 3.85870   5
   9   4   2 3.66191 3.95025   5
   9   4   2 -0.8777 3.47986   2
   8  -5  -2 1.74797 4.33983   2
  -8   5   2 -4.7051 3.13753   1
  -8   5   2 -1.2083 2.82880   5
   7  -5  -2 3.13580 3.02105   2
   7  -5  -2 -0.3620 2.03372   4
  -7   5   2 3.25311 2.41046   1
  -7   5   2 3.47305 2.49426   5
   6  -5  -2 2.66597 1.63294   4
   6  -5  -2 0.57196 2.01802   2
  -6   5   2 3.86176 2.20371   4
  -6   5   2 4.52961 2.23721   1
  -6   5   2 1.92647 2.10354   5
  -6   5   2 2.32424 1.56623   5
   5  -5  -2 304.587 11.9523   2
   5  -5  -2 307.849 9.92261   4
  -5   5   2 306.381 9.05104   3
  -5   5   2 286.251 11.2154   1
  -5   5   2 296.863 10.0347   4
  -5   5   2 307.904 10.2134   5
  -5   5   2 311.618 9.26720   3
  -5   5   2 310.106 10.3109   5
   4  -5  -2 59.8169 3.63070   4
   4  -5  -2 59.2540 4.84297   2
  -4   5   2 60.0764 4.34136   1
  -4   5   2 60.4411 3.37912   5
  -4   5   2 56.1237 3.76006   4
  -4   5   2 57.3530 3.48370   3
  -4   5   2 58.1818 3.55933   5
   3  -5  -2 214.896 8.31514   2
  -3   5   2 216.248 7.22134   3
  -3   5   2 211.636 6.73241   5
  -3   5   2 218.455 7.23542   3
  -3   5   2 214.572 6.61559   5
  -3   5   2 215.395 7.21817   4
  -3   5   2 217.595 8.08753   1
  -3   5   2 206.044 8.46331   2
   2  -5  -2 10.6213 2.25175   2
  -2   5   2 5.83549 1.98999   3
  -2   5   2 8.21218 1.85570   4
  -2   5   2 10.4764 1.23258   5
  -2   5   2 7.73350 1.07102   5
  -2   5   2 12.1231 2.18155   1
  -2   5   2 9.11549 2.56873   2
  -2   5   2 9.72218 1.89169   1
  -2   5   2 10.4286 1.71640   3
   1  -5  -2 1166.17 30.3089   2
  -1   5   2 1140.90 30.2483   3
  -1   5   2 1186.03 30.3240   3
  -1   5   2 1129.49 30.3312   1
  -1   5   2 1200.71 30.1927   4
  -1   5   2 1174.39 30.2451   2
   0  -5  -2 1772.67 43.3838   1
   0   5   2 1801.26 43.3710   1
   0   5   2 1578.95 43.3833   4
   0   5   2 1701.65 43.4446   3
   0   5   2 1687.48 42.7716   2
   0   5   2 1698.83 43.2572   4
  -1  -5  -2 39.9415 2.55753   1
   1   5   2 37.6128 2.80131   3
   1   5   2 37.2904 1.88439   5
   1   5   2 38.2459 1.79131   5
   1   5   2 39.0374 2.17141   2
   1   5   2 38.4074 2.22394   2
   1   5   2 38.7620 2.86311   4
   1   5   2 39.3135 2.43601   1
  -2  -5  -2 26.6279 2.05025   2
  -2  -5  -2 27.6339 2.23709   1
  -2  -5  -2 26.5600 2.57396   3
  -2  -5  -2 27.7858 1.59154   5
   2   5   2 25.1818 2.22891   1
   2   5   2 27.6232 2.05992   5
   2   5   2 27.5902 2.59432   4
   2   5   2 28.4866 2.44404   3
   2   5   2 27.2865 1.95863   2
   2   5   2 26.5794 1.99753   5
  -3  -5  -2 522.319 14.3646   2
  -3  -5  -2 513.588 15.3664   3
  -3  -5  -2 504.657 15.0950   1
  -3  -5  -2 521.234 15.5408   4
  -3  -5  -2 533.696 14.2652   5
  -3  -5  -2 522.523 14.2187   5
   3   5   2 538.572 15.1458   1
   3   5   2 528.806 15.3438   3
   3   5   2 517.199 14.4730   5
   3   5   2 520.688 14.4131   2
   3   5   2 507.584 15.6730   4
   3   5   2 495.396 14.5993   5
  -4  -5  -2 185.104 7.26491   1
  -4  -5  -2 180.370 7.21047   3
  -4  -5  -2 179.216 6.65255   5
  -4  -5  -2 180.689 7.52267   4
  -4  -5  -2 188.045 6.82509   2
   4   5   2 181.012 7.10189   1
   4   5   2 188.537 6.82298   2
   4   5   2 190.726 7.41411   3
   4   5   2 187.043 6.95711   5
   4   5   2 177.488 7.63916   4
   4   5   2 174.776 6.98670   5
  -5  -5  -2 18.9550 2.80893   1
  -5  -5  -2 19.6617 3.02147   3
  -5  -5  -2 23.1173 3.58265   2
  -5  -5  -2 22.6457 3.63809   5
  -5  -5  -2 17.0314 3.09760   5
   5   5   2 17.1425 3.08769   5
   5   5   2 14.9637 3.50333   3
   5   5   2 15.7817 2.96902   5
   5   5   2 14.5414 3.00689   2
   5   5   2 17.8629 3.07559   4
  -6  -5  -2 52.1768 4.53906   3
  -6  -5  -2 55.2525 5.26792   2
  -6  -5  -2 39.2069 4.41355   1
  -6  -5  -2 44.5375 4.52798   5
   6   5   2 46.4394 5.08959   5
   6   5   2 45.4481 4.64338   4
   6   5   2 46.5603 4.52007   2
   6   5   2 45.5175 4.44306   5
   6   5   2 40.9390 5.38694   3
  -7  -5  -2 1.74134 2.36292   5
  -7  -5  -2 4.42702 2.02515   1
   7   5   2 5.91368 2.52266   4
   7   5   2 4.16075 2.23456   2
   7   5   2 4.09161 2.35248   5
   7   5   2 3.69030 2.79934   5
  -8  -5  -2 9.70588 3.42143   5
  -8  -5  -2 2.61689 2.45613   1
   8   5   2 17.7997 6.12032   2
   8   5   2 5.81781 3.17006   5
   8   5   2 3.24235 2.73812   4
  -9  -5  -2 14.4648 3.59177   1
   9   5   2 35.7590 10.1610   5
   9   5   2 12.9759 4.21479   2
   9   5   2 20.2379 4.33854   4
   8  -6  -2 11.2307 5.32916   2
  -8   6   2 -1.9725 3.27570   5
  -8   6   2 1.26321 3.48838   1
   7  -6  -2 82.6199 8.87258   2
  -7   6   2 86.7449 6.45098   5
  -7   6   2 68.1858 7.36611   1
   6  -6  -2 38.3891 4.12492   4
   6  -6  -2 42.9950 6.60959   2
  -6   6   2 45.9514 5.60436   1
  -6   6   2 31.3637 5.68668   5
  -6   6   2 38.6689 4.38260   5
   5  -6  -2 94.1741 6.88539   2
  -5   6   2 95.9021 4.59661   3
  -5   6   2 100.308 5.30030   3
  -5   6   2 97.1720 5.37265   4
  -5   6   2 97.9737 6.17692   1
  -5   6   2 91.7034 5.36617   5
  -5   6   2 96.8590 5.00668   5
   4  -6  -2 2.10478 1.62915   2
  -4   6   2 3.27494 1.42613   4
  -4   6   2 3.42815 1.78448   3
  -4   6   2 1.63318 1.36003   3
  -4   6   2 1.46284 1.36322   5
  -4   6   2 1.24928 1.13108   5
  -4   6   2 1.02182 1.37491   1
   3  -6  -2 122.146 6.20547   2
  -3   6   2 125.287 5.30715   3
  -3   6   2 126.731 7.73074   1
  -3   6   2 105.932 5.15573   5
  -3   6   2 122.841 4.43151   5
  -3   6   2 118.408 5.14725   4
  -3   6   2 130.842 6.21744   1
  -3   6   2 116.916 6.64688   2
  -3   6   2 121.393 5.60389   3
   2  -6  -2 702.267 20.0231   2
  -2   6   2 705.268 19.1567   4
  -2   6   2 698.834 18.0786   5
  -2   6   2 690.088 20.1134   1
  -2   6   2 740.433 20.3280   1
  -2   6   2 720.078 17.9965   5
  -2   6   2 700.503 19.6816   3
  -2   6   2 703.169 19.7045   3
  -2   6   2 693.279 19.9937   2
   1  -6  -2 1064.84 28.0749   2
  -1   6   2 1070.63 28.5372   1
  -1   6   2 1069.85 28.0467   2
  -1   6   2 1050.40 28.3762   3
  -1   6   2 1074.22 27.9409   4
  -1   6   2 1061.48 27.9593   4
  -1   6   2 1049.81 28.2869   3
   0  -6  -2 111.461 5.00572   1
   0   6   2 113.869 3.56748   5
   0   6   2 113.105 4.99437   4
   0   6   2 115.398 5.00341   4
   0   6   2 112.187 3.49412   5
   0   6   2 115.879 5.22716   3
   0   6   2 115.330 4.57425   2
   0   6   2 115.588 5.10338   1
  -1  -6  -2 20.6362 2.19906   1
   1   6   2 23.4910 2.32459   1
   1   6   2 21.8347 1.67122   5
   1   6   2 23.5104 1.91445   2
   1   6   2 20.9122 2.60487   4
   1   6   2 29.0167 2.72329   3
   1   6   2 21.1690 1.92470   2
   1   6   2 22.2715 1.59870   5
  -2  -6  -2 107.802 4.93686   1
  -2  -6  -2 118.370 3.60089   5
  -2  -6  -2 114.548 3.57817   5
   2   6   2 113.683 4.24347   2
   2   6   2 112.787 5.44683   3
   2   6   2 108.940 4.30226   5
   2   6   2 109.296 5.00517   1
   2   6   2 113.645 5.45714   4
   2   6   2 114.966 4.25408   5
  -3  -6  -2 21.1572 2.28103   2
  -3  -6  -2 16.2937 2.31041   5
  -3  -6  -2 21.8694 2.01739   5
  -3  -6  -2 17.5856 2.43935   1
   3   6   2 21.4946 2.19974   2
   3   6   2 17.4525 2.80982   1
   3   6   2 19.7055 3.13269   4
   3   6   2 19.5650 2.33414   5
   3   6   2 21.8018 2.37489   5
   3   6   2 26.3413 3.02022   3
  -4  -6  -2 47.1257 3.58840   5
  -4  -6  -2 51.0530 3.81848   1
  -4  -6  -2 54.5026 3.47822   5
  -4  -6  -2 55.7142 4.85981   4
  -4  -6  -2 51.3487 3.58636   2
   4   6   2 43.1066 4.53956   3
   4   6   2 51.9086 3.70189   5
   4   6   2 48.0722 3.81772   5
   4   6   2 43.0496 3.27601   2
   4   6   2 44.9926 4.49045   4
   4   6   2 46.5257 4.11337   1
  -5  -6  -2 26.4812 3.73617   2
  -5  -6  -2 25.5473 3.51418   1
   5   6   2 22.5804 3.57300   5
   5   6   2 37.0520 5.54701   3
   5   6   2 20.4063 3.67153   4
   5   6   2 28.5360 3.25084   2
   5   6   2 27.0744 4.09306   5
  -6  -6  -2 2.92642 1.76382   1
  -6  -6  -2 -0.7566 2.26010   2
  -6  -6  -2 3.15014 1.92123   5
   6   6   2 1.57983 2.02530   5
   6   6   2 4.11086 1.90605   2
   6   6   2 3.04094 2.83316   5
   6   6   2 3.88424 2.18033   4
  -7  -6  -2 4.89058 2.16955   1
  -7  -6  -2 4.54821 2.14421   5
   7   6   2 4.01996 2.43239   2
   7   6   2 1.88335 2.47154   5
   7   6   2 -0.2093 2.14885   4
   7   6   2 0.79446 2.74240   5
  -8  -6  -2 26.1359 5.54676   1
   8   6   2 14.4729 3.57228   4
   8   6   2 20.5711 6.17081   2
   8   6   2 22.3980 4.44041   5
  -9  -6  -2 5.67835 3.33219   1
   9   6   2 13.1986 4.39086   4
   9   6   2 -5.4621 4.43142   5
   9   6   2 -1.1319 3.87117   2
   7  -7  -2 6.55132 3.98477   2
  -7   7   2 10.4173 3.73743   1
  -7   7   2 11.4545 3.12575   5
   6  -7  -2 12.7826 3.57973   2
  -6   7   2 16.4150 3.70278   3
  -6   7   2 22.1603 5.56639   1
  -6   7   2 25.5449 4.19283   5
   5  -7  -2 12.4529 2.94927   2
  -5   7   2 14.2985 4.53415   1
  -5   7   2 13.2129 3.12639   3
   4  -7  -2 -0.1886 1.89716   2
  -4   7   2 -2.3403 1.70165   4
  -4   7   2 -1.1344 1.70206   1
  -4   7   2 0.60461 1.54033   3
  -4   7   2 1.31594 1.12770   5
  -4   7   2 -0.1958 2.35841   3
   3  -7  -2 8.03578 2.09484   2
  -3   7   2 13.8390 1.87052   5
  -3   7   2 6.54089 2.42285   3
  -3   7   2 12.3178 2.88205   3
  -3   7   2 12.0840 3.35567   1
  -3   7   2 12.0631 2.67974   4
   2  -7  -2 190.891 7.71252   2
  -2   7   2 197.015 5.99227   5
  -2   7   2 189.681 7.83096   3
  -2   7   2 196.423 5.85300   5
  -2   7   2 188.526 7.03355   4
  -2   7   2 200.381 7.67729   3
  -2   7   2 198.910 7.99997   2
  -2   7   2 185.680 6.95312   4
  -2   7   2 188.304 7.93028   1
  -1   7   2 46.7705 3.59917   3
  -1   7   2 50.6767 3.38728   4
  -1   7   2 47.8611 2.17951   5
  -1   7   2 49.1714 3.49019   4
  -1   7   2 49.9231 2.13045   5
  -1   7   2 43.9822 3.97336   3
  -1   7   2 45.0948 4.09143   1
  -1   7   2 48.7366 3.81673   2
   0  -7  -2 29.8136 2.82020   1
   0   7   2 31.7225 3.15273   3
   0   7   2 27.2978 2.96323   1
   0   7   2 31.6781 1.86619   5
   0   7   2 33.2327 3.64610   3
   0   7   2 32.8216 3.24090   4
   0   7   2 33.1454 3.12444   4
   0   7   2 27.6991 1.80688   5
   0   7   2 25.8163 2.79543   2
  -1  -7  -2 115.574 5.54024   1
   1   7   2 118.846 4.39370   5
   1   7   2 124.425 5.65401   1
   1   7   2 123.497 4.62248   2
   1   7   2 126.519 5.82073   4
   1   7   2 125.033 4.41703   5
   1   7   2 125.094 4.68896   2
   1   7   2 129.119 6.05425   3
  -2  -7  -2 21.5269 2.70293   1
   2   7   2 24.6499 2.31041   5
   2   7   2 28.6402 3.51530   3
   2   7   2 29.4056 3.42437   4
   2   7   2 26.6921 2.26220   2
   2   7   2 28.0469 2.14333   2
   2   7   2 24.8961 2.30702   5
  -3  -7  -2 1509.15 37.4232   5
  -3  -7  -2 1462.33 37.3730   5
  -3  -7  -2 1514.73 39.5828   1
   3   7   2 1506.88 39.8928   3
   3   7   2 1504.83 38.4318   5
   3   7   2 1503.72 38.2789   5
   3   7   2 1532.18 37.6902   2
   3   7   2 1353.96 39.1158   1
   3   7   2 1508.98 40.1214   4
  -4  -7  -2 474.081 13.6616   2
  -4  -7  -2 464.614 15.1870   1
  -4  -7  -2 487.301 13.7935   5
   4   7   2 468.080 14.2892   5
   4   7   2 471.833 14.5010   5
   4   7   2 468.271 15.9177   4
   4   7   2 470.266 13.6143   2
  -5  -7  -2 118.441 5.98410   5
  -5  -7  -2 113.164 5.96355   2
  -5  -7  -2 118.437 6.49362   1
   5   7   2 118.589 6.41435   5
   5   7   2 120.015 5.57372   2
   5   7   2 117.720 6.44090   5
   5   7   2 117.999 7.11683   4
  -6  -7  -2 1.54284 2.51139   2
  -6  -7  -2 1.40930 1.97919   1
   6   7   2 0.16899 1.85693   5
   6   7   2 -2.7447 1.70122   2
   6   7   2 0.85449 2.06845   4
   6   7   2 -3.1048 2.53276   5
  -7  -7  -2 21.0349 6.23436   5
  -7  -7  -2 26.8256 5.44646   1
   7   7   2 23.1318 6.22360   5
   7   7   2 21.3510 5.10420   2
   7   7   2 26.6796 5.43064   4
  -8  -7  -2 58.1830 8.07214   1
   8   7   2 39.9882 8.50640   5
   8   7   2 47.8525 8.05125   4
   8   7   2 41.1075 7.23170   2
  -9  -7  -2 91.3114 10.5296   1
   9   7   2 88.3840 13.0671   5
   9   7   2 68.0534 8.98881   4
   9   7   2 68.8386 10.4034   2
   7  -8  -2 14.8902 5.36326   2
  -7   8   2 24.6902 4.89673   1
  -7   8   2 21.5713 3.98591   5
   6  -8  -2 9.18196 4.04143   2
  -6   8   2 4.93688 2.89914   1
  -6   8   2 6.71808 2.61002   5
   5  -8  -2 8.73744 3.26650   2
  -5   8   2 18.1733 4.35857   5
  -5   8   2 7.22077 2.47182   1
  -5   8   2 16.3496 3.95723   3
  -5   8   2 10.8319 2.17511   5
   4  -8  -2 53.8325 5.72092   2
  -4   8   2 67.4961 5.99376   1
  -4   8   2 61.1371 4.89571   3
  -4   8   2 55.0198 3.63424   5
  -4   8   2 59.5156 4.43202   5
  -4   8   2 59.7789 7.30064   3
  -4   8   2 52.9417 4.56457   4
  -4   8   2 56.6181 4.09862   4
   3  -8  -2 -0.5640 1.60848   2
  -3   8   2 0.14037 1.41051   4
  -3   8   2 1.01708 3.27660   3
  -3   8   2 10.9915 3.64537   3
  -3   8   2 1.61135 1.87216   1
  -3   8   2 1.34349 1.27915   5
  -3   8   2 0.30169 0.89032   5
  -3   8   2 -0.9618 1.76966   4
   2  -8  -2 258.727 9.79969   2
  -2   8   2 272.076 10.4309   1
  -2   8   2 257.898 7.95370   5
  -2   8   2 271.395 7.84677   5
  -2   8   2 251.847 9.82753   3
  -2   8   2 300.946 12.2773   3
  -2   8   2 247.334 10.3520   2
  -2   8   2 271.339 7.84677   5
  -2   8   2 264.433 9.10114   4
  -2   8   2 270.871 9.27230   4
  -1   8   2 481.955 14.4095   4
  -1   8   2 479.474 12.5156   5
  -1   8   2 459.940 14.2465   2
  -1   8   2 466.326 12.5833   5
  -1   8   2 444.736 14.0758   4
  -1   8   2 474.306 15.0775   3
   0   8   2 83.4226 4.19133   2
   0   8   2 90.9624 3.55599   5
   0   8   2 86.7263 5.32339   3
   0   8   2 89.8971 4.59509   2
   0   8   2 90.9920 5.29863   4
   0   8   2 94.3082 3.60541   5
   0   8   2 97.3003 5.25447   4
  -1  -8  -2 72.4230 4.68342   1
   1   8   2 65.3975 3.59345   2
   1   8   2 71.0174 3.42160   5
   1   8   2 71.0759 3.48041   2
   1   8   2 70.5556 3.38036   5
   1   8   2 70.5451 4.93004   4
   1   8   2 69.7537 4.84083   3
  -2  -8  -2 448.945 14.6823   1
   2   8   2 459.103 12.5701   2
   2   8   2 453.633 13.0538   5
   2   8   2 461.561 15.1176   4
   2   8   2 444.442 13.1278   5
   2   8   2 453.759 12.5191   2
  -3  -8  -2 500.146 13.2925   5
  -3  -8  -2 508.940 15.8887   1
   3   8   2 476.240 16.2026   4
   3   8   2 498.291 13.6550   2
   3   8   2 492.176 14.6507   5
   3   8   2 489.877 14.7832   5
  -4  -8  -2 0.84942 1.38207   5
  -4  -8  -2 2.37489 1.56515   1
   4   8   2 -1.0277 1.37856   5
   4   8   2 0.72227 1.77727   5
   4   8   2 -2.0232 1.49055   4
  -5  -8  -2 100.063 6.47428   1
  -5  -8  -2 109.146 5.78740   2
  -5  -8  -2 113.234 6.17286   5
   5   8   2 110.432 6.57837   5
   5   8   2 105.739 6.84240   5
   5   8   2 115.410 7.51844   4
   5   8   2 105.773 5.30975   2
  -6  -8  -2 8.37052 2.93099   5
  -6  -8  -2 2.62828 2.97395   2
  -6  -8  -2 3.45146 1.93919   1
   6   8   2 6.95148 3.17225   5
   6   8   2 3.40609 2.44224   4
   6   8   2 8.71630 3.03597   5
   6   8   2 14.3438 3.88277   2
  -7  -8  -2 86.1818 7.35491   1
   7   8   2 72.7470 7.79132   5
   7   8   2 76.9718 6.61067   2
   7   8   2 73.5161 7.75704   4
  -8  -8  -2 -1.7871 2.96196   1
   8   8   2 6.28766 4.16332   4
   8   8   2 5.73807 4.47290   5
   8   8   2 -0.9007 3.19562   2
  -9  -8  -2 -7.9941 3.94165   1
   9   8   2 -5.2525 4.09284   4
   9   8   2 -6.2034 4.22342   2
   6  -9  -2 8.23981 4.41026   2
  -6   9   2 4.87058 3.45829   1
  -6   9   2 0.41173 2.57542   5
   5  -9  -2 22.5862 6.69675   2
  -5   9   2 28.2262 5.10195   3
  -5   9   2 27.5130 4.02227   5
  -5   9   2 30.9719 6.46343   1
   4  -9  -2 27.6485 5.62711   2
  -4   9   2 28.0863 5.80029   1
  -4   9   2 22.1498 4.00888   5
  -4   9   2 27.3698 3.36126   5
  -4   9   2 24.8066 4.94061   3
  -4   9   2 31.0604 5.22458   4
   3  -9  -2 114.699 7.11173   2
  -3   9   2 109.003 6.37817   4
  -3   9   2 118.980 6.91754   3
  -3   9   2 121.912 6.05483   4
  -3   9   2 117.017 4.88408   5
  -3   9   2 123.846 7.62566   1
  -3   9   2 120.182 5.26959   5
  -2   9   2 29.8937 4.04914   4
  -2   9   2 30.9616 2.68836   5
  -2   9   2 29.3343 4.07332   4
  -2   9   2 32.2554 4.40677   3
  -2   9   2 30.7078 2.52543   5
  -2   9   2 25.3433 4.26733   1
  -2   9   2 32.2621 6.80355   2
  -1   9   2 54.6951 2.97551   5
  -1   9   2 54.2338 4.51528   4
  -1   9   2 44.7666 4.55414   3
  -1   9   2 52.2287 2.83845   5
  -1   9   2 46.5485 5.14603   2
  -1   9   2 42.6674 4.51859   4
   0   9   2 60.6847 3.16832   5
   0   9   2 60.2739 3.19946   5
   0   9   2 53.9404 4.64659   3
   0   9   2 56.6443 4.35914   2
   0   9   2 62.1998 4.90289   4
   0   9   2 61.7825 3.62076   2
   0   9   2 56.7631 5.17103   4
  -1  -9  -2 22.8944 3.63188   1
   1   9   2 27.5712 3.10583   2
   1   9   2 29.7515 4.39859   4
   1   9   2 24.7920 2.52223   2
   1   9   2 16.2530 2.71627   5
   1   9   2 24.4919 2.57887   5
   1   9   2 24.2404 3.93359   3
  -2  -9  -2 58.6743 4.82115   1
   2   9   2 55.6634 3.09831   2
   2   9   2 52.3677 3.85737   5
   2   9   2 57.0792 3.98719   5
   2   9   2 56.7728 3.24178   2
   2   9   2 60.6019 5.55320   4
   2   9   2 60.6026 5.35636   3
  -3  -9  -2 22.6827 4.16817   1
   3   9   2 20.0006 2.54445   2
   3   9   2 20.1879 3.00102   5
   3   9   2 20.4210 2.38385   2
   3   9   2 18.7901 3.37482   5
   3   9   2 19.7652 4.77035   4
  -4  -9  -2 76.6655 4.71408   5
  -4  -9  -2 89.4020 6.05631   1
   4   9   2 90.5116 5.77165   5
   4   9   2 91.1565 5.79347   5
   4   9   2 83.8879 4.06322   2
   4   9   2 93.5663 6.84514   4
  -5  -9  -2 19.6035 4.45505   1
   5   9   2 16.3072 5.27678   5
   5   9   2 10.3954 2.68246   5
   5   9   2 16.9600 3.33630   2
  -6  -9  -2 46.2817 5.78181   1
   6   9   2 52.0902 6.40677   4
   6   9   2 48.8666 4.93415   2
   6   9   2 47.3182 6.79634   5
  -7  -9  -2 123.729 8.79553   1
   7   9   2 132.514 9.98848   4
   7   9   2 127.639 7.72817   2
   7   9   2 145.822 10.2970   5
  -8  -9  -2 2.02292 3.93355   1
   8   9   2 -2.6156 4.16789   4
   8   9   2 3.18165 3.86592   5
   5 -10  -2 39.2248 8.49037   2
  -5  10   2 51.6720 7.89199   1
  -5  10   2 47.3148 4.98908   5
  -5  10   2 52.6969 6.88720   3
   4 -10  -2 60.7966 7.59037   2
  -4  10   2 39.9847 4.64901   5
  -4  10   2 43.5299 7.28532   1
  -4  10   2 43.8737 4.10058   5
  -4  10   2 42.2090 5.91744   3
  -3  10   2 2.14974 1.47985   5
  -3  10   2 0.20892 1.46654   5
  -3  10   2 3.65509 2.32792   4
  -3  10   2 5.43640 3.15295   3
  -3  10   2 -0.5713 2.55735   1
  -2  10   2 2.81877 1.44933   5
  -2  10   2 2.78167 1.50384   5
  -2  10   2 6.11726 2.79666   3
  -2  10   2 2.64999 2.12942   4
  -2  10   2 1.18634 2.11858   1
  -1  10   2 60.1451 5.53074   4
  -1  10   2 55.0089 3.31569   5
  -1  10   2 52.9537 3.47028   5
  -1  10   2 54.3390 5.67089   3
  -1  10   2 56.1042 5.69271   4
  -1  10   2 58.1601 6.41777   2
   0  10   2 6.31242 2.35579   4
   0  10   2 6.77355 2.34461   3
   0  10   2 4.61017 1.48375   5
   0  10   2 15.2897 4.37280   2
   0  10   2 3.31988 1.61063   2
   0  10   2 8.33997 2.54792   5
  -1 -10  -2 9.40846 2.37938   1
   1  10   2 17.4164 2.79887   5
   1  10   2 14.0557 4.34391   3
   1  10   2 14.3821 4.70941   4
   1  10   2 14.4368 2.96345   5
   1  10   2 11.1922 2.50648   2
   1  10   2 10.5774 3.49009   2
  -2 -10  -2 100.653 6.30333   1
   2  10   2 91.1881 3.80505   2
   2  10   2 93.9782 6.53003   3
   2  10   2 92.3330 5.00118   5
   2  10   2 94.3476 5.12735   5
   2  10   2 84.9800 6.76559   4
  -3 -10  -2 71.7216 6.02976   1
   3  10   2 65.8769 5.82789   3
   3  10   2 71.0641 5.07307   5
   3  10   2 68.8916 6.50330   4
   3  10   2 71.9405 5.07241   5
  -4 -10  -2 17.1871 4.61017   1
   4  10   2 7.03570 2.89343   4
   4  10   2 14.7012 5.06391   3
   4  10   2 8.73157 2.13385   5
   4  10   2 9.93872 2.65589   5
  -5 -10  -2 103.499 7.65870   1
   5  10   2 117.449 7.86838   3
   5  10   2 115.789 7.51207   5
   5  10   2 104.645 8.59111   4
   5  10   2 106.864 4.97218   2
  -6 -10  -2 38.3963 6.36285   1
   6  10   2 56.9366 7.45593   3
   6  10   2 61.8558 8.08756   4
   6  10   2 61.5588 7.54585   5
  -7 -10  -2 193.641 11.1244   1
   7  10   2 196.468 12.7572   4
   7  10   2 202.164 11.9292   5
   7  10   2 198.764 11.8897   3
  -4  11   2 8.39479 3.94545   1
  -4  11   2 3.52415 2.15786   5
  -4  11   2 2.67324 3.98609   3
  -3  11   2 -3.3206 1.89366   5
  -3  11   2 -5.3802 3.08937   3
  -3  11   2 -0.8329 3.24157   1
  -3  11   2 0.37234 1.60580   5
  -2  11   2 1.52425 2.88317   3
  -2  11   2 3.94299 1.73573   5
  -2  11   2 2.22700 2.72804   1
  -2  11   2 1.72922 1.54809   5
  -1  11   2 11.1865 3.21667   5
  -1  11   2 6.39049 3.25322   3
   0  11   2 -0.9975 2.39895   3
   0  11   2 1.05084 1.62760   2
   0  11   2 -0.2658 1.55297   5
  -1 -11  -2 3.15810 2.22614   1
   1  11   2 3.90431 1.59134   5
   1  11   2 0.21425 1.56017   5
   1  11   2 3.07233 1.39383   2
   1  11   2 1.10114 2.69930   4
   1  11   2 6.29928 3.06059   3
  -2 -11  -2 4.99213 2.34927   1
   2  11   2 4.95544 2.60250   3
   2  11   2 7.20834 3.07215   4
   2  11   2 13.6752 3.72189   5
   2  11   2 4.97064 2.06407   5
   3  11   2 48.5666 5.56598   5
   3  11   2 50.2003 5.07896   5
   3  11   2 48.3148 6.22797   3
   3  11   2 49.9501 6.22249   4
  -4 -11  -2 12.4933 3.30499   1
   4  11   2 17.8056 5.11831   5
   4  11   2 10.2714 3.47533   4
   4  11   2 8.93145 3.19330   3
  -5 -11  -2 7.61544 3.33957   1
   5  11   2 5.70671 2.96306   5
   5  11   2 12.8289 4.22153   3
   5  11   2 7.00812 3.58437   4
  -6 -11  -2 8.31387 4.23403   1
   6  11   2 14.4175 4.93335   3
   6  11   2 9.97289 4.02533   5
   6  11   2 7.19543 4.28201   4
  -7 -11  -2 34.4770 9.29019   1
   7  11   2 12.6864 5.04259   4
   7  11   2 31.6535 9.67107   5
   7  11   2 11.3087 5.45228   3
  -3  12   2 7.64560 4.80673   3
  -3  12   2 1.28993 1.97076   5
  -3  12   2 6.44951 4.44663   1
  -2  12   2 0.59714 4.22181   3
  -2  12   2 -4.1614 3.05792   1
  -2  12   2 -1.0272 1.87091   5
  -1  12   2 0.53105 2.08635   5
  -1  12   2 1.62988 3.35988   3
  -1  12   2 2.05668 1.69500   5
  -1  12   2 3.24778 3.43341   4
  -1  12   2 -0.5584 2.35168   2
   0  12   2 -2.3648 1.95090   5
   0  12   2 1.21745 3.50672   4
   0  12   2 -1.0161 1.70953   5
   0  12   2 -1.1780 3.23789   3
   1  12   2 -0.1549 2.18410   5
   1  12   2 0.29727 3.02726   3
   1  12   2 6.56789 2.35147   5
   1  12   2 -0.2795 3.16940   4
  -2 -12  -2 3.19007 3.02941   1
   2  12   2 -0.7486 1.90125   5
   2  12   2 1.54791 3.29772   4
   2  12   2 -1.8547 3.07135   3
   2  12   2 1.40693 2.87156   5
  -3 -12  -2 29.2842 6.47855   1
   3  12   2 17.3684 5.12319   5
   3  12   2 15.2488 4.19488   3
  -4 -12  -2 3.20449 3.53338   1
   4  12   2 0.59532 4.06910   4
   4  12   2 -0.8093 2.64280   5
   4  12   2 -3.1513 3.82846   3
  -5 -12  -2 3.13523 3.78311   1
   5  12   2 2.10288 3.31368   5
   5  12   2 4.61562 4.30284   3
   5  12   2 8.89810 4.54023   4
  -6 -12  -2 7.36407 4.51982   1
   6  12   2 5.07153 3.97177   5
   6  12   2 1.28873 4.66196   4
   6  12   2 1.13432 4.65716   3
  -1  13   2 0.52763 4.37785   3
  -1  13   2 0.23149 2.16294   5
   0  13   2 10.0866 4.33362   4
   0  13   2 25.7505 8.18766   3
   0  13   2 7.67487 2.24864   5
   1  13   2 15.0532 4.82749   5
   1  13   2 -2.9026 4.06827   3
   1  13   2 -4.3287 3.80720   4
  -2 -13  -2 1.32376 3.29966   1
   2  13   2 0.37939 4.15400   4
   2  13   2 -6.5607 3.66915   3
  -3 -13  -2 28.7886 8.35177   1
   3  13   2 21.5955 6.20000   5
   3  13   2 28.0727 9.41221   4
  -4 -13  -2 24.7635 8.43186   1
   4  13   2 12.5084 5.15460   4
   4  13   2 25.1470 7.21262   5
   4  13   2 8.77664 5.11923   3
   4  12  -3 13.4403 5.76927   3
   4  12  -3 11.6760 4.65473   5
   4  12  -3 15.7279 5.81128   4
  -4 -12   3 29.0125 8.51027   1
   3  12  -3 3.76437 4.02918   5
   3  12  -3 10.7464 5.29539   4
   3  12  -3 8.63061 5.30838   3
  -3 -12   3 5.53578 4.12369   1
   2  12  -3 32.0429 7.73374   5
   2  12  -3 19.9678 6.19072   3
   2  12  -3 18.2719 4.77349   4
  -2 -12   3 23.2077 6.96952   1
   1  12  -3 7.45295 3.17402   5
   1  12  -3 10.5643 4.80399   3
   1  12  -3 25.4616 8.42398   4
   0  12  -3 8.11950 4.85786   3
   0  12  -3 6.00750 2.86738   5
  -1  12  -3 5.59838 3.30838   5
  -1  12  -3 -2.9199 4.33316   3
  -2  12  -3 1.71501 2.66708   5
  -2  12  -3 4.60777 5.39309   3
  -2  12  -3 0.71865 4.30177   1
   5  11  -3 42.0189 10.8781   3
   5  11  -3 14.8896 4.96192   5
   5  11  -3 12.4880 5.44778   4
  -5 -11   3 31.2841 8.63910   1
   4  11  -3 25.7787 9.16702   4
   4  11  -3 37.6162 9.48456   3
   3  11  -3 9.03783 4.94765   3
   3  11  -3 7.46625 3.30543   5
   3  11  -3 9.66603 4.15703   4
  -3 -11   3 11.9896 3.81105   1
   2  11  -3 158.961 9.12433   5
   2  11  -3 150.287 10.0676   4
   2  11  -3 133.602 10.2123   3
  -2 -11   3 130.649 9.34334   1
   1  11  -3 104.913 9.25027   3
   1  11  -3 97.7806 7.93962   4
   1  11  -3 104.892 7.01567   5
   0  11  -3 0.43543 2.83239   4
   0  11  -3 3.90379 2.59312   5
   0  11  -3 5.69756 4.02566   3
  -1  11  -3 7.75189 4.07986   3
  -1  11  -3 17.3616 4.81481   5
  -2  11  -3 3.12379 3.72057   3
  -2  11  -3 -0.0946 2.53746   5
  -2  11  -3 0.89287 3.24713   1
  -3  11  -3 -2.2812 2.37480   5
  -3  11  -3 0.11575 3.81435   1
  -3  11  -3 -1.0672 3.93085   3
  -4  11  -3 11.8827 3.27602   5
  -4  11  -3 28.6975 9.38070   3
  -4  11  -3 19.4432 5.10790   1
   6  10  -3 33.0085 9.90495   3
   6  10  -3 7.53085 5.13109   5
   6  10  -3 12.2493 4.75821   4
  -6 -10   3 11.3055 4.05188   1
   5  10  -3 46.1309 8.03858   5
   5  10  -3 45.4665 8.04619   3
   5  10  -3 44.5031 9.05169   4
  -5 -10   3 38.6246 7.61647   1
   4  10  -3 9.52453 3.71970   5
   4  10  -3 -4.0068 3.04975   4
   4  10  -3 3.79678 3.59958   3
  -4 -10   3 10.6967 3.53393   1
   3  10  -3 20.9355 6.35583   3
   3  10  -3 8.71300 3.03109   5
   2  10  -3 67.8415 6.29026   5
   2  10  -3 76.1670 7.82932   3
   2  10  -3 54.4173 6.41481   4
  -2 -10   3 55.3629 5.92151   1
   1  10  -3 2.60118 2.63473   4
   1  10  -3 4.66247 2.37308   5
   1  10  -3 5.44034 3.25458   3
   1  10  -3 1.14064 3.86886   5
  -1 -10   3 -1.4706 2.09279   1
   0  10  -3 15.2982 4.79782   4
   0  10  -3 7.47961 2.78197   5
   0  10  -3 5.22925 3.18818   3
   0  10  -3 6.43649 2.38392   5
  -1  10  -3 6.65780 2.33739   5
  -1  10  -3 7.70901 3.37153   3
  -1  10  -3 8.91930 2.27747   4
  -2  10  -3 -0.3961 2.92926   3
  -2  10  -3 -0.7912 2.59405   1
  -2  10  -3 -2.0295 2.00136   5
   2 -10   3 1.18760 2.09268   2
  -3  10  -3 40.6790 6.77072   3
  -3  10  -3 31.5022 5.23817   5
  -3  10  -3 51.0441 7.63974   1
   3 -10   3 43.8069 6.02537   2
  -4  10  -3 43.6182 7.64400   3
  -4  10  -3 34.3971 8.60877   1
  -4  10  -3 48.4538 5.74879   5
   4 -10   3 56.9286 7.76077   2
  -5  10  -3 -4.6075 3.88497   1
  -5  10  -3 1.14829 5.16971   3
  -5  10  -3 2.24452 3.13224   5
   5 -10   3 -6.4681 3.82031   2
   7   9  -3 17.2037 5.37334   4
   7   9  -3 14.7663 5.56237   5
   7   9  -3 32.1994 10.2851   3
  -7  -9   3 22.7407 7.93694   1
   6   9  -3 66.4539 9.21643   5
   6   9  -3 61.2898 9.33950   4
   6   9  -3 64.7911 8.29753   3
  -6  -9   3 70.3417 8.16459   1
   5   9  -3 7.60032 3.64235   3
   5   9  -3 -1.5421 3.30480   4
  -5  -9   3 1.03206 2.80994   1
   4   9  -3 17.0598 5.56574   3
   4   9  -3 4.31808 2.79597   5
  -4  -9   3 4.75091 2.66680   1
   3   9  -3 65.1651 7.26612   5
   3   9  -3 76.4733 6.54931   3
   3   9  -3 74.5468 6.98549   4
   3   9  -3 75.1643 6.55917   5
  -3  -9   3 62.0643 5.78548   1
  -3  -9   3 73.2437 6.31987   5
   2   9  -3 225.393 10.1547   4
   2   9  -3 218.126 9.39953   5
   2   9  -3 219.085 9.63599   5
   2   9  -3 236.321 10.8824   3
  -2  -9   3 227.061 9.86194   1
  -2  -9   3 209.336 8.75845   5
   1   9  -3 0.60807 1.87155   5
   1   9  -3 -1.4617 2.07268   5
   1   9  -3 0.77896 2.08805   3
   1   9  -3 -2.3135 1.85503   4
  -1  -9   3 -1.0138 1.70423   1
  -1  -9   3 -2.5564 2.11341   5
   0   9  -3 35.9180 5.09508   3
   0   9  -3 39.8173 4.60817   5
   0   9  -3 47.3640 4.47708   4
   0   9  -3 41.8752 4.13117   5
   0  -9   3 33.3222 4.62193   5
   0  -9   3 45.1903 5.33601   4
  -1   9  -3 97.8944 5.12473   4
  -1   9  -3 99.7149 7.14726   3
  -1   9  -3 94.9758 5.69516   5
  -1   9  -3 86.2478 4.07773   2
  -1   9  -3 85.9421 6.14103   5
   1  -9   3 91.6094 3.94373   2
   1  -9   3 86.0705 5.43645   5
  -2   9  -3 172.813 8.26541   5
  -2   9  -3 184.078 9.39068   3
  -2   9  -3 167.805 7.88549   2
  -2   9  -3 190.170 9.42345   1
  -2   9  -3 177.531 7.88964   5
   2  -9   3 181.627 7.15131   2
   2  -9   3 144.518 9.04913   5
  -3   9  -3 12.8254 3.56059   3
  -3   9  -3 8.07510 2.25545   5
  -3   9  -3 20.6084 5.61469   1
  -4   9  -3 2.37685 3.15363   1
  -4   9  -3 -2.7833 2.68453   3
  -4   9  -3 5.89293 2.32376   5
   4  -9   3 3.81436 2.88554   2
  -5   9  -3 0.81700 2.48238   5
  -5   9  -3 -0.7873 3.68280   3
  -5   9  -3 -3.3254 3.03459   1
   5  -9   3 1.91138 3.77834   2
  -6   9  -3 3.63035 5.15079   3
  -6   9  -3 4.66056 4.32880   1
  -6   9  -3 5.75740 3.46267   5
   6  -9   3 7.59054 5.12990   2
   8   8  -3 48.0629 10.2003   4
   7   8  -3 2.53683 3.98155   5
   7   8  -3 2.04243 4.47438   3
   7   8  -3 6.19157 4.16840   4
  -7  -8   3 1.86040 3.53574   1
   6   8  -3 1.63553 3.37566   5
   6   8  -3 6.64041 3.47345   4
  -6  -8   3 4.25656 2.54978   1
   5   8  -3 29.8537 6.00820   5
   5   8  -3 27.0472 5.74155   3
   5   8  -3 14.9851 3.53489   4
  -5  -8   3 21.4745 4.69609   1
  -5  -8   3 10.9899 3.63171   5
   4   8  -3 106.902 7.27386   3
   4   8  -3 97.4562 7.28460   5
   4   8  -3 93.1032 6.70579   5
   4   8  -3 102.004 7.57147   4
  -4  -8   3 105.229 6.81270   1
  -4  -8   3 97.0999 6.33473   5
   3   8  -3 317.474 12.0030   5
   3   8  -3 315.443 11.6835   5
   3   8  -3 324.437 12.7410   4
   3   8  -3 322.327 12.4949   3
  -3  -8   3 308.931 11.3787   5
  -3  -8   3 318.299 12.1244   1
   2   8  -3 16.0686 3.99751   5
   2   8  -3 15.0290 3.99324   3
   2   8  -3 20.3075 4.35210   4
   2   8  -3 17.2481 3.66038   5
  -2  -8   3 11.8009 3.68594   5
  -2  -8   3 15.3265 3.53060   1
   1   8  -3 100.762 5.52378   5
   1   8  -3 91.4577 5.60488   5
   1   8  -3 105.740 5.90598   4
   1   8  -3 98.0358 6.59579   3
  -1  -8   3 98.0376 5.28684   5
  -1  -8   3 94.3755 5.82541   1
  -1  -8   3 108.592 6.44083   4
   0   8  -3 1.00784 1.55771   5
   0   8  -3 3.18397 1.70066   4
   0   8  -3 1.86066 1.43447   5
   0   8  -3 0.87141 2.02165   3
   0  -8   3 3.45270 1.85667   4
   0  -8   3 0.36839 1.78507   5
  -1   8  -3 0.58717 1.32652   5
  -1   8  -3 3.83624 1.60169   4
  -1   8  -3 0.25525 1.30116   2
  -1   8  -3 1.86250 1.83416   3
  -1   8  -3 1.73489 1.52035   5
   1  -8   3 2.45839 1.18898   2
  -2   8  -3 0.18233 1.12044   5
  -2   8  -3 12.8652 4.15256   2
  -2   8  -3 3.41617 2.21159   3
  -2   8  -3 2.50314 1.64436   5
   2  -8   3 4.59207 1.79533   2
   2  -8   3 -0.0759 1.81119   5
  -3   8  -3 6.08177 2.42959   3
  -3   8  -3 5.97281 2.39727   1
  -3   8  -3 5.26101 2.12294   5
  -3   8  -3 1.82879 3.07013   2
  -3   8  -3 3.83013 1.94683   5
   3  -8   3 4.25886 1.88538   2
   3  -8   3 4.28011 2.11118   5
  -4   8  -3 -1.3925 2.55465   3
  -4   8  -3 3.57636 2.45320   5
  -4   8  -3 0.86236 2.39532   1
  -4   8  -3 1.24531 1.81518   5
   4  -8   3 2.72546 2.35010   2
  -5   8  -3 -0.4536 2.42139   1
  -5   8  -3 5.94823 2.48598   5
  -5   8  -3 -0.6877 2.94324   3
   5  -8   3 0.45590 2.83521   2
  -6   8  -3 7.40081 3.80848   3
  -6   8  -3 7.02445 3.90568   1
  -6   8  -3 10.9243 3.15536   5
   6  -8   3 30.9653 8.30871   2
   8   7  -3 6.82887 4.38249   4
  -8  -7   3 -1.5868 3.35761   1
   7   7  -3 -0.2639 2.71101   2
   7   7  -3 7.66044 3.95266   5
   7   7  -3 1.90711 3.65123   4
   7   7  -3 1.28651 3.46471   3
  -7  -7   3 -0.5951 2.43870   1
   6   7  -3 4.57409 3.10444   5
   6   7  -3 -0.5278 2.85838   4
   6   7  -3 4.78960 3.10602   3
  -6  -7   3 -0.7955 1.90377   1
   5   7  -3 23.1152 5.34729   5
   5   7  -3 12.0374 3.58449   5
   5   7  -3 14.1011 3.43409   4
   5   7  -3 13.7905 4.46029   3
  -5  -7   3 10.2534 2.59787   1
  -5  -7   3 9.97899 3.18412   2
  -5  -7   3 16.1161 4.80651   5
   4   7  -3 0.76543 1.90754   5
   4   7  -3 -0.3681 1.99778   3
   4   7  -3 1.12190 2.19869   5
   4   7  -3 -1.5271 1.85915   4
  -4  -7   3 -2.6158 1.80158   5
  -4  -7   3 2.10669 1.65960   1
   3   7  -3 8.90910 2.52183   3
   3   7  -3 18.6460 4.21535   4
   3   7  -3 6.65494 1.94894   5
   3   7  -3 12.9502 3.42939   5
  -3  -7   3 9.71373 3.03349   1
  -3  -7   3 6.76479 1.84848   5
   2   7  -3 113.119 5.93404   5
   2   7  -3 121.678 6.52155   4
   2   7  -3 111.846 6.19791   3
   2   7  -3 105.844 5.83124   5
  -2  -7   3 110.904 6.61706   4
  -2  -7   3 109.551 5.90132   1
   1   7  -3 118.052 5.93544   4
   1   7  -3 116.100 5.75001   5
   1   7  -3 119.924 6.60714   3
   1   7  -3 122.369 5.88208   5
  -1  -7   3 123.903 6.08422   4
  -1  -7   3 111.777 5.92708   1
  -1  -7   3 113.871 5.42220   5
   0   7  -3 31.3859 3.10981   5
   0   7  -3 27.9249 2.87715   5
   0   7  -3 26.7668 3.83599   3
   0   7  -3 36.5421 3.37638   4
   0  -7   3 31.9210 3.44049   1
   0  -7   3 36.7497 3.65053   4
   0  -7   3 29.2649 3.26054   5
  -1   7  -3 -1.1185 1.21653   4
  -1   7  -3 0.16668 1.51092   3
  -1   7  -3 0.04865 1.11315   2
  -1   7  -3 -1.2822 0.91325   5
  -1   7  -3 -0.1622 1.53602   5
   1  -7   3 0.60337 1.25034   4
   1  -7   3 2.53210 1.25022   5
   1  -7   3 -0.3939 0.99660   2
  -2   7  -3 136.081 6.23175   2
  -2   7  -3 135.444 6.42567   5
  -2   7  -3 137.587 7.04430   3
  -2   7  -3 138.300 5.97251   5
   2  -7   3 136.727 5.82308   2
   2  -7   3 141.903 5.76533   5
  -3   7  -3 22.1128 3.81180   3
  -3   7  -3 23.0183 5.09187   2
  -3   7  -3 27.1511 4.40041   1
  -3   7  -3 27.9028 3.68988   5
  -3   7  -3 15.3660 3.58689   5
   3  -7   3 21.2834 3.89010   2
   3  -7   3 18.1977 3.65451   5
  -4   7  -3 -1.5694 1.85942   5
  -4   7  -3 -0.5330 1.78624   1
  -4   7  -3 0.16764 1.41336   5
  -4   7  -3 2.82289 2.28844   3
   4  -7   3 -1.4807 1.98810   5
   4  -7   3 -3.2350 1.83545   2
  -5   7  -3 3.15806 2.06576   5
  -5   7  -3 1.75727 2.83976   3
  -5   7  -3 0.33389 2.34231   1
   5  -7   3 1.24403 2.51765   2
  -6   7  -3 0.57707 2.50159   1
  -6   7  -3 3.72519 3.17050   3
  -6   7  -3 1.12422 2.24311   5
   6  -7   3 4.24552 2.87324   2
  -7   7  -3 24.3456 7.35171   1
  -7   7  -3 24.6342 5.99941   5
  -7   7  -3 17.4263 4.73308   3
   7  -7   3 11.3158 4.43258   2
   8   6  -3 70.9260 10.2916   4
   8   6  -3 58.3274 10.4026   5
   8   6  -3 70.2010 8.91653   2
  -8  -6   3 51.1667 8.33215   1
   7   6  -3 35.9128 6.91014   4
   7   6  -3 22.0352 4.23909   5
   7   6  -3 43.3031 6.21432   3
   7   6  -3 46.8617 6.29151   2
  -7  -6   3 31.6956 6.30421   1
  -7  -6   3 28.9061 7.19583   5
   6   6  -3 24.8120 4.67961   3
   6   6  -3 19.8802 4.89867   4
   6   6  -3 22.2516 5.09112   3
   6   6  -3 14.0550 3.99282   2
  -6  -6   3 22.2726 5.61361   2
  -6  -6   3 27.9933 5.88361   5
  -6  -6   3 24.6900 4.70204   1
   5   6  -3 -1.4993 2.63127   5
   5   6  -3 -1.0049 2.79254   3
   5   6  -3 0.93993 2.05692   5
   5   6  -3 3.62588 2.36642   4
   5   6  -3 -0.6222 1.93227   3
   5   6  -3 1.51629 1.41750   2
  -5  -6   3 0.32122 1.69201   2
  -5  -6   3 0.37415 1.58267   1
  -5  -6   3 0.79397 2.05117   5
   4   6  -3 55.6220 4.52901   3
   4   6  -3 50.4041 4.90486   4
   4   6  -3 53.9019 5.40537   5
   4   6  -3 60.3992 5.06127   3
   4   6  -3 61.3736 5.07661   5
  -4  -6   3 60.1629 4.59353   1
  -4  -6   3 60.1628 3.19046   2
  -4  -6   3 54.4113 4.64787   5
   3   6  -3 27.4264 4.04503   5
   3   6  -3 27.8020 3.83513   5
   3   6  -3 35.1965 4.06886   4
   3   6  -3 22.7580 4.08119   1
   3   6  -3 25.7251 3.52053   3
  -3  -6   3 20.2999 4.10531   5
  -3  -6   3 27.9588 3.23868   1
  -3  -6   3 25.3737 3.33446   5
   2   6  -3 18.6523 3.20998   4
   2   6  -3 14.2578 2.87741   5
   2   6  -3 19.1780 3.01081   3
   2   6  -3 15.2285 2.70306   5
   2   6  -3 9.61473 3.02754   1
  -2  -6   3 17.2931 2.66709   1
  -2  -6   3 19.2101 3.18540   5
  -2  -6   3 13.6865 2.84559   5
  -2  -6   3 9.77443 2.34051   4
   1   6  -3 1.44845 1.03897   5
   1   6  -3 -0.7510 1.05302   4
   1   6  -3 -0.0176 1.24367   1
   1   6  -3 1.61645 1.34142   5
   1   6  -3 3.25231 1.64691   3
  -1  -6   3 3.11427 1.25138   5
  -1  -6   3 2.79763 1.48063   4
  -1  -6   3 1.94567 1.05691   1
   0   6  -3 64.0029 3.62528   4
   0   6  -3 64.3954 3.71259   5
   0   6  -3 61.2457 4.37613   3
   0   6  -3 63.4907 2.42865   2
   0   6  -3 56.6457 4.06414   1
   0   6  -3 65.0973 3.81197   5
   0  -6   3 61.1950 4.56029   3
   0  -6   3 62.3298 3.97121   1
   0  -6   3 61.4320 3.59978   5
   0  -6   3 63.6041 2.41625   2
   0  -6   3 62.3663 3.36421   5
   0  -6   3 60.2551 3.84720   4
  -1   6  -3 88.4875 3.90624   2
  -1   6  -3 88.1870 3.76351   4
  -1   6  -3 87.7294 5.13201   1
  -1   6  -3 81.9264 5.03987   3
  -1   6  -3 82.8227 4.49980   5
  -1   6  -3 87.3063 4.24339   5
   1  -6   3 95.7081 4.36962   5
   1  -6   3 91.7890 3.79712   2
   1  -6   3 83.3441 5.42688   3
   1  -6   3 94.2437 3.90494   4
   1  -6   3 75.3062 4.02680   5
  -2   6  -3 61.7551 4.37133   1
  -2   6  -3 65.1962 4.18858   2
  -2   6  -3 62.8177 3.77211   5
  -2   6  -3 62.9591 4.06503   5
  -2   6  -3 60.4667 4.35329   3
   2  -6   3 69.1416 3.96755   5
   2  -6   3 63.5865 3.84135   2
  -3   6  -3 48.2244 5.12663   2
  -3   6  -3 64.4645 4.30364   5
  -3   6  -3 62.5144 4.73353   3
  -3   6  -3 57.8200 3.97702   5
  -3   6  -3 55.3359 4.50529   1
   3  -6   3 63.7269 4.01260   5
   3  -6   3 60.3287 4.33744   2
  -4   6  -3 121.806 6.01323   5
  -4   6  -3 111.174 6.49131   5
  -4   6  -3 119.295 6.55016   3
  -4   6  -3 120.229 6.87356   1
   4  -6   3 117.756 5.71207   5
   4  -6   3 113.136 6.53530   2
  -5   6  -3 31.2689 4.69337   1
  -5   6  -3 23.6068 4.84428   5
  -5   6  -3 27.2061 4.59868   3
  -5   6  -3 27.2730 3.89490   5
   5  -6   3 28.5465 4.76799   2
   5  -6   3 34.4023 4.17460   5
  -6   6  -3 13.8583 3.31949   3
  -6   6  -3 10.3921 2.60487   5
  -6   6  -3 17.6881 5.21415   1
   6  -6   3 11.2638 3.16571   2
  -7   6  -3 3.26414 3.15610   3
  -7   6  -3 -0.4962 2.23378   5
  -7   6  -3 0.84785 3.13515   1
   7  -6   3 -5.3170 2.82382   2
  -8   6  -3 4.62546 4.25817   1
  -8   6  -3 -1.0593 3.46669   5
   8  -6   3 8.62204 4.53270   2
   9   5  -3 -3.2216 3.96357   4
   9   5  -3 -6.7285 4.84966   2
  -9  -5   3 -3.7439 3.75608   1
   8   5  -3 10.5197 3.70355   4
   8   5  -3 6.82035 5.48408   5
   8   5  -3 27.4463 7.84466   2
  -8  -5   3 8.48845 3.20037   1
  -8  -5   3 9.95195 4.35411   5
   7   5  -3 47.8337 6.29066   2
   7   5  -3 44.9531 5.49275   3
   7   5  -3 56.7404 8.08611   5
   7   5  -3 36.6541 6.08396   4
  -7  -5   3 35.7534 5.59025   1
  -7  -5   3 42.0372 7.28639   5
   6   5  -3 25.7396 3.95394   3
   6   5  -3 32.2591 6.03661   5
   6   5  -3 15.1441 3.26118   3
   6   5  -3 22.5035 5.14241   4
   6   5  -3 20.3216 4.36126   2
  -6  -5   3 17.6390 3.49205   5
  -6  -5   3 18.9509 5.87425   2
  -6  -5   3 22.6120 4.49691   1
   5   5  -3 1.81883 2.14045   5
   5   5  -3 1.60315 1.67101   4
   5   5  -3 2.09219 1.58058   2
   5   5  -3 1.03207 1.57276   3
   5   5  -3 3.00684 1.89438   5
  -5  -5   3 0.40043 1.78083   5
  -5  -5   3 2.40446 1.72604   1
  -5  -5   3 1.14621 1.81414   2
   4   5  -3 0.20656 1.37142   5
   4   5  -3 1.88850 1.60908   5
   4   5  -3 0.58849 1.34825   2
   4   5  -3 0.97499 1.54592   4
   4   5  -3 -1.8015 1.90076   1
   4   5  -3 0.09286 1.39764   3
   4   5  -3 2.30249 1.79507   3
  -4  -5   3 0.58823 1.26624   2
  -4  -5   3 2.55407 2.11988   5
  -4  -5   3 0.40668 1.05965   1
  -4  -5   3 0.01517 1.32191   5
   3   5  -3 4.88970 1.54405   5
   3   5  -3 0.87674 1.32859   3
   3   5  -3 2.07013 1.43367   1
   3   5  -3 4.07162 1.45759   5
   3   5  -3 1.06597 1.30494   4
  -3  -5   3 6.35960 1.69685   2
  -3  -5   3 2.88103 1.10618   5
  -3  -5   3 11.5287 3.68526   4
  -3  -5   3 4.07567 1.42406   1
  -3  -5   3 4.44826 1.61414   5
   2   5  -3 9.60923 2.19668   3
   2   5  -3 4.57145 1.36690   5
   2   5  -3 3.84610 1.32909   5
   2   5  -3 2.37248 1.03569   4
   2   5  -3 4.60776 1.32731   1
  -2  -5   3 4.91118 1.31528   5
  -2  -5   3 2.83331 1.06911   1
  -2  -5   3 7.40466 2.38205   5
  -2  -5   3 5.52882 1.76601   4
   1   5  -3 16.9465 2.39769   4
   1   5  -3 17.1094 2.37037   5
   1   5  -3 18.8932 2.64671   3
   1   5  -3 17.5690 2.45751   1
   1   5  -3 16.9155 2.40292   5
  -1  -5   3 21.6365 2.85343   4
  -1  -5   3 23.0617 2.31264   5
  -1  -5   3 18.7186 2.64780   3
  -1  -5   3 18.9959 2.35907   5
  -1  -5   3 17.0067 2.14708   1
   0   5  -3 -1.0726 0.94092   3
   0   5  -3 0.66644 0.56677   2
   0   5  -3 0.81944 0.96272   1
   0   5  -3 -0.0920 0.77525   5
   0   5  -3 1.08422 0.72947   5
   0  -5   3 6.27080 1.94935   4
   0  -5   3 0.90622 0.79794   5
   0  -5   3 0.97010 0.57049   2
   0  -5   3 -0.0777 0.73889   1
   0  -5   3 -0.3443 1.32595   3
  -1   5  -3 81.1213 3.38893   4
  -1   5  -3 78.6381 4.52568   3
  -1   5  -3 78.9518 3.85941   5
  -1   5  -3 93.7512 4.60703   1
   1  -5   3 83.8761 3.58038   2
   1  -5   3 81.3979 3.97418   5
   1  -5   3 82.6357 3.44477   4
   1  -5   3 77.6570 3.67375   5
   1  -5   3 86.3219 4.56693   3
  -2   5  -3 -0.3020 1.14129   2
  -2   5  -3 0.81378 1.01555   5
  -2   5  -3 1.38426 1.07293   1
  -2   5  -3 0.64439 1.16753   3
  -2   5  -3 0.32262 0.91208   5
  -2   5  -3 -0.1704 1.16579   1
   2  -5   3 -1.2059 0.91478   2
   2  -5   3 0.62080 0.85608   5
   2  -5   3 0.76245 1.50702   3
  -3   5  -3 151.569 7.06720   1
  -3   5  -3 152.392 6.97996   2
  -3   5  -3 161.654 6.53208   5
  -3   5  -3 166.852 7.07082   1
  -3   5  -3 160.719 6.36611   5
  -3   5  -3 157.084 6.92724   3
   3  -5   3 155.713 6.63517   2
   3  -5   3 144.145 7.32455   3
   3  -5   3 155.506 6.09166   5
  -4   5  -3 6.94375 2.04198   5
  -4   5  -3 2.04991 2.66279   2
  -4   5  -3 8.28309 2.12660   1
  -4   5  -3 11.5120 3.28886   3
  -4   5  -3 6.22334 1.67635   5
   4  -5   3 9.84777 3.13927   5
   4  -5   3 9.70886 3.23369   2
   4  -5   3 7.56675 2.99879   3
  -5   5  -3 53.8019 5.03463   1
  -5   5  -3 59.3930 5.41386   5
  -5   5  -3 58.2937 4.68546   5
  -5   5  -3 53.0097 4.76026   3
   5  -5   3 60.5978 5.42919   2
   5  -5   3 61.3467 4.52303   5
  -6   5  -3 16.1833 4.01992   3
  -6   5  -3 13.4186 4.30145   5
  -6   5  -3 10.2427 3.26144   5
  -6   5  -3 11.4622 2.95241   1
   6  -5   3 17.6900 5.29588   2
  -7   5  -3 1.42182 2.22890   5
  -7   5  -3 6.95739 3.10304   1
  -7   5  -3 6.98032 3.27405   3
   7  -5   3 6.31258 3.49407   2
  -8   5  -3 1.42782 2.97721   1
  -8   5  -3 0.68344 3.14306   5
  -8   5  -3 1.67298 3.34626   3
   8  -5   3 0.61869 3.73877   2
   9   4  -3 5.89959 4.81758   2
   9   4  -3 6.11912 4.51989   4
  -9  -4   3 12.1753 3.89700   1
  -9  -4   3 14.1850 5.68518   5
   8   4  -3 68.0394 8.24693   2
   8   4  -3 47.5445 8.02887   4
  -8  -4   3 65.4176 6.86950   1
  -8  -4   3 54.5475 8.59018   5
   7   4  -3 -0.1315 2.09885   3
   7   4  -3 2.95471 2.85042   4
   7   4  -3 5.24444 2.57087   2
   7   4  -3 3.58044 2.78998   5
  -7  -4   3 2.34535 2.08569   1
  -7  -4   3 2.96684 2.78051   5
   6   4  -3 1.45466 1.85636   5
   6   4  -3 1.49331 1.71205   3
   6   4  -3 1.78531 1.97364   2
   6   4  -3 2.43576 1.72496   3
   6   4  -3 1.29905 1.80511   4
  -6  -4   3 2.09710 1.64668   1
  -6  -4   3 -5.1255 3.13726   5
  -6  -4   3 -2.5269 1.69315   5
   5   4  -3 47.3750 4.87767   5
   5   4  -3 48.5121 3.89486   2
   5   4  -3 48.8601 3.63060   3
   5   4  -3 42.1377 4.62127   4
   5   4  -3 47.7342 3.86016   3
   5   4  -3 51.4131 4.84328   5
  -5  -4   3 46.3353 4.72185   5
  -5  -4   3 45.5558 4.05232   1
  -5  -4   3 46.2385 4.67078   5
  -5  -4   3 49.0967 4.56261   2
   4   4  -3 247.559 8.32980   2
   4   4  -3 249.746 8.55468   3
   4   4  -3 243.937 9.68434   4
   4   4  -3 255.256 9.29907   5
   4   4  -3 238.596 9.12178   1
   4   4  -3 244.911 9.08987   5
   4   4  -3 251.660 8.47917   3
  -4  -4   3 297.812 12.6617   4
  -4  -4   3 247.414 9.31300   5
  -4  -4   3 247.723 8.28158   2
  -4  -4   3 248.871 9.03477   1
   3   4  -3 20.3076 2.63948   5
   3   4  -3 19.3862 2.93270   4
   3   4  -3 23.0025 2.57433   1
   3   4  -3 23.4466 2.89768   5
   3   4  -3 20.7949 2.43723   3
  -3  -4   3 18.3544 2.55985   5
  -3  -4   3 20.9224 2.11833   2
  -3  -4   3 23.0785 2.79158   5
  -3  -4   3 20.9081 2.24646   1
  -3  -4   3 19.7359 3.08307   4
   2   4  -3 72.2570 4.17748   4
   2   4  -3 69.0494 3.77182   5
   2   4  -3 71.7181 3.78499   3
   2   4  -3 66.4846 3.69420   1
   2   4  -3 72.7513 3.85577   5
  -2  -4   3 70.7724 2.76782   2
  -2  -4   3 74.0683 3.73278   1
  -2  -4   3 76.7299 4.30604   4
  -2  -4   3 69.9248 3.80750   5
  -2  -4   3 69.9416 2.75506   2
  -2  -4   3 72.7347 3.81844   5
   1   4  -3 6.62896 1.81849   5
   1   4  -3 2.75423 0.91162   4
   1   4  -3 5.79655 1.79818   3
   1   4  -3 6.75248 1.50247   1
   1   4  -3 5.52466 1.77516   5
  -1  -4   3 3.70829 1.05083   5
  -1  -4   3 6.53732 0.96467   2
  -1  -4   3 4.06857 1.31268   4
  -1  -4   3 5.44242 0.93812   2
  -1  -4   3 4.90652 1.13716   5
  -1  -4   3 3.69151 0.91446   1
  -1  -4   3 4.39708 1.26695   3
   0   4  -3 19.0043 1.87952   4
   0   4  -3 20.7559 2.03943   5
   0   4  -3 18.8773 1.48366   2
   0   4  -3 18.4823 1.92873   5
   0   4  -3 19.2932 2.08192   1
   0   4  -3 22.0531 2.45658   3
   0  -4   3 17.6947 1.90004   5
   0  -4   3 21.2815 2.07383   5
   0  -4   3 17.2505 2.44984   3
   0  -4   3 21.9181 2.08453   4
   0  -4   3 19.1498 1.97643   1
   0  -4   3 17.6900 1.38326   2
  -1   4  -3 376.788 11.0760   5
  -1   4  -3 359.085 10.2602   4
  -1   4  -3 371.654 10.6604   2
  -1   4  -3 386.745 11.4180   1
  -1   4  -3 362.941 11.6431   3
  -1   4  -3 389.288 11.3045   5
   1  -4   3 381.048 10.3446   4
   1  -4   3 385.823 10.8523   5
   1  -4   3 375.737 10.6635   2
   1  -4   3 381.919 11.6637   3
  -2   4  -3 96.8374 4.49269   2
  -2   4  -3 94.8141 4.58142   1
  -2   4  -3 94.3877 4.64243   3
  -2   4  -3 104.706 4.46841   5
  -2   4  -3 100.738 4.67327   1
  -2   4  -3 95.3871 4.22990   5
   2  -4   3 83.2433 5.59605   5
   2  -4   3 94.1766 4.00548   5
   2  -4   3 99.4475 4.36366   2
   2  -4   3 104.426 4.82166   3
  -3   4  -3 78.3296 4.39216   3
  -3   4  -3 82.8890 4.69063   2
  -3   4  -3 77.2214 4.28206   5
  -3   4  -3 76.9959 3.95193   5
  -3   4  -3 80.8282 4.57772   1
   3  -4   3 74.8135 3.60020   5
   3  -4   3 74.9983 4.68339   3
   3  -4   3 75.8267 4.34915   2
   3  -4   3 77.9400 3.97221   5
  -4   4  -3 1.96267 1.30579   5
  -4   4  -3 -2.3410 1.90623   2
  -4   4  -3 1.01056 1.44403   3
  -4   4  -3 -0.8400 1.15046   1
  -4   4  -3 1.08298 1.56310   5
   4  -4   3 1.24114 1.63637   2
   4  -4   3 1.27435 1.37604   5
   4  -4   3 -3.3891 1.79158   3
  -5   4  -3 -3.0612 1.85488   5
  -5   4  -3 1.17536 1.57782   1
  -5   4  -3 -1.1784 1.30812   3
  -5   4  -3 -0.3379 1.15121   5
   5  -4   3 3.24695 2.21764   3
   5  -4   3 2.25358 1.71921   5
   5  -4   3 3.02345 2.05250   2
  -6   4  -3 3.96439 2.33262   5
  -6   4  -3 3.53724 2.16369   1
  -6   4  -3 0.71730 1.73540   3
  -6   4  -3 1.55454 1.66129   5
   6  -4   3 4.32707 2.49783   5
   6  -4   3 4.00649 2.31485   2
  -7   4  -3 29.7139 4.71761   3
  -7   4  -3 25.1487 5.24138   5
  -7   4  -3 21.8079 5.28376   1
   7  -4   3 27.5612 6.34680   2
  -8   4  -3 1.27047 2.81439   1
  -8   4  -3 6.34795 3.55587   5
  -8   4  -3 8.07315 3.17213   3
   8  -4   3 6.56503 3.80847   2
   9   3  -3 41.3749 8.89741   4
   9   3  -3 37.0121 9.97407   2
  -9  -3   3 38.4638 7.93642   1
  -9  -3   3 54.1513 9.74589   5
   8   3  -3 1.65035 3.27424   2
   8   3  -3 7.95058 3.34789   4
  -8  -3   3 3.53820 3.36231   5
  -8  -3   3 3.93905 2.71094   1
   7   3  -3 -0.0904 2.37589   4
   7   3  -3 2.52457 2.50387   2
  -7  -3   3 2.00444 2.60580   5
  -7  -3   3 -2.6415 1.73853   1
  -7  -3   3 5.71794 3.71869   5
   6   3  -3 4.33338 2.30612   4
   6   3  -3 13.4867 3.93592   2
   6   3  -3 3.55819 2.65470   5
   6   3  -3 3.52448 1.46449   3
   6   3  -3 4.32269 1.58276   3
  -6  -3   3 4.50633 1.74927   1
  -6  -3   3 0.89472 1.97683   5
  -6  -3   3 7.66150 2.41105   5
   5   3  -3 9.99262 3.32011   5
   5   3  -3 4.08651 1.54925   4
   5   3  -3 5.07954 1.79148   3
   5   3  -3 10.2318 2.81993   2
   5   3  -3 6.38651 2.28693   1
   5   3  -3 8.11991 2.22016   3
   5   3  -3 3.70240 1.55610   5
  -5  -3   3 8.62272 2.59375   1
  -5  -3   3 2.77796 1.73803   5
  -5  -3   3 3.28599 1.53066   5
  -5  -3   3 3.64648 1.93517   2
   4   3  -3 549.214 17.2598   4
   4   3  -3 568.748 16.6056   5
   4   3  -3 571.056 16.4982   1
   4   3  -3 567.047 15.4622   3
   4   3  -3 564.750 16.1211   2
   4   3  -3 560.441 16.5268   5
  -4  -3   3 573.016 16.5211   1
  -4  -3   3 566.225 16.1410   2
  -4  -3   3 542.242 17.2841   4
  -4  -3   3 575.434 16.6257   5
  -4  -3   3 547.444 16.5812   5
   3   3  -3 187.336 6.25528   2
   3   3  -3 174.982 7.22083   4
   3   3  -3 175.345 6.74125   5
   3   3  -3 180.029 6.69979   5
   3   3  -3 198.519 6.69061   1
  -3  -3   3 187.150 6.87753   5
  -3  -3   3 193.036 7.46640   4
  -3  -3   3 181.204 6.18329   2
  -3  -3   3 176.262 6.82960   5
  -3  -3   3 175.721 6.55422   1
   2   3  -3 234.276 7.31011   1
   2   3  -3 226.485 7.38029   5
   2   3  -3 215.489 7.78652   4
  -2  -3   3 221.796 7.45394   5
  -2  -3   3 230.362 7.83923   4
  -2  -3   3 217.400 7.19746   3
  -2  -3   3 224.601 6.68191   2
  -2  -3   3 215.596 7.32818   5
  -2  -3   3 220.231 7.25276   1
   1   3  -3 17.0219 1.76885   5
   1   3  -3 16.1162 1.58369   1
   1   3  -3 15.2221 1.78153   5
   1   3  -3 13.9600 1.81846   3
  -1  -3   3 17.4448 1.76172   5
  -1  -3   3 15.3778 1.50085   1
  -1  -3   3 15.7264 1.90696   4
  -1  -3   3 17.0081 1.85310   3
  -1  -3   3 14.8727 1.25683   2
  -1  -3   3 16.7961 1.28230   2
   0   3  -3 0.07242 0.59394   4
   0   3  -3 -0.0022 0.50387   2
   0   3  -3 0.02925 0.69814   3
   0   3  -3 -0.3652 0.56671   5
   0   3  -3 0.07195 0.56648   5
   0   3  -3 -0.6045 0.47471   1
   0  -3   3 -0.0999 0.63663   4
   0  -3   3 -0.3260 0.52437   5
   0  -3   3 -0.3289 0.75845   3
   0  -3   3 0.46113 0.51679   2
   0  -3   3 0.90796 0.61938   5
   0  -3   3 0.30948 0.50575   1
  -1   3  -3 0.08587 0.53095   4
  -1   3  -3 2.59175 0.79813   1
  -1   3  -3 0.27310 0.72150   3
  -1   3  -3 0.60837 0.63485   2
   1  -3   3 0.53068 0.55435   4
   1  -3   3 0.33145 0.71195   5
   1  -3   3 0.44448 0.57201   2
   1  -3   3 0.88252 0.79772   3
   1  -3   3 0.15990 0.53351   5
  -2   3  -3 827.552 21.9339   2
  -2   3  -3 807.103 22.2192   3
  -2   3  -3 826.857 21.9543   5
  -2   3  -3 821.465 22.0061   1
  -2   3  -3 824.736 21.7566   5
   2  -3   3 793.595 22.0930   2
   2  -3   3 832.744 21.5693   5
   2  -3   3 829.770 22.2356   3
   2  -3   3 831.662 21.7679   5
  -3   3  -3 0.89845 1.04792   3
  -3   3  -3 1.32959 1.19980   2
  -3   3  -3 2.97954 1.03205   5
  -3   3  -3 1.85942 0.92745   5
  -3   3  -3 0.74953 0.87795   1
   3  -3   3 1.05746 0.96455   5
   3  -3   3 1.74313 1.06891   5
   3  -3   3 0.91395 1.08994   2
   3  -3   3 2.98113 1.40931   3
  -4   3  -3 135.448 6.16843   1
  -4   3  -3 129.678 6.01461   5
  -4   3  -3 119.335 6.47758   2
  -4   3  -3 132.135 5.76579   3
  -4   3  -3 142.912 5.90986   5
   4  -3   3 136.821 6.05057   3
   4  -3   3 128.375 5.34751   5
   4  -3   3 128.075 6.07020   5
   4  -3   3 138.126 6.41254   2
  -5   3  -3 26.4031 3.50463   1
  -5   3  -3 21.6706 2.88090   3
  -5   3  -3 26.0209 4.10280   5
  -5   3  -3 20.4655 2.93967   5
   5  -3   3 21.8986 3.93074   2
   5  -3   3 19.1611 3.78148   3
  -6   3  -3 7.24038 2.40865   5
  -6   3  -3 6.78674 2.15751   3
  -6   3  -3 16.2746 3.91441   1
  -6   3  -3 6.51212 1.92973   5
   6  -3   3 3.91659 2.89619   3
   6  -3   3 12.7662 4.49697   2
  -7   3  -3 0.60326 1.99453   1
  -7   3  -3 0.66327 2.00505   3
  -7   3  -3 -2.7648 1.90237   5
   7  -3   3 -0.4963 2.38647   2
   7  -3   3 2.71533 2.39756   5
  -8   3  -3 51.7511 5.31346   3
  -8   3  -3 36.5101 6.32208   5
  -8   3  -3 31.6647 6.12968   1
   8  -3   3 48.0095 7.49264   2
  -9   3  -3 6.77757 4.40871   5
  -9   3  -3 6.03568 3.36976   1
   9  -3   3 -5.6705 3.83903   2
   9   2  -3 -2.8416 3.54844   4
   9   2  -3 3.47907 4.47246   2
  -9  -2   3 -0.8887 3.41227   1
  -9  -2   3 -2.6895 3.88464   5
   8   2  -3 40.9222 6.82071   4
   8   2  -3 58.9517 7.72122   2
  -8  -2   3 40.8583 6.96859   5
  -8  -2   3 31.4501 5.52934   1
   7   2  -3 6.16882 2.61030   4
   7   2  -3 1.12360 2.57095   5
   7   2  -3 4.30303 2.56259   2
  -7  -2   3 2.60221 2.16167   5
  -7  -2   3 4.35784 2.91671   5
  -7  -2   3 3.26087 2.05383   1
   6   2  -3 29.1738 4.13511   5
   6   2  -3 30.0389 4.45648   4
   6   2  -3 27.5130 4.00973   2
  -6  -2   3 26.7931 4.15435   5
  -6  -2   3 22.9978 5.07134   5
  -6  -2   3 25.0165 3.64245   1
   5   2  -3 1.14442 1.25483   5
   5   2  -3 -0.2804 0.85344   3
   5   2  -3 -0.4088 0.88782   3
   5   2  -3 -0.8550 1.64098   1
   5   2  -3 -2.2920 1.75405   5
   5   2  -3 0.37971 1.26091   4
   5   2  -3 -0.1496 1.28274   2
  -5  -2   3 1.28395 1.21013   1
  -5  -2   3 0.11761 1.89536   2
  -5  -2   3 0.72702 1.59664   5
  -5  -2   3 0.00703 1.31305   5
   4   2  -3 7.23979 2.37784   5
   4   2  -3 13.1391 2.33516   2
   4   2  -3 11.2093 2.38146   5
   4   2  -3 13.6192 1.66282   3
   4   2  -3 12.6135 2.84598   4
   4   2  -3 14.7821 1.77512   3
   4   2  -3 17.2245 2.63427   1
  -4  -2   3 13.1583 2.95235   2
  -4  -2   3 13.8393 2.62224   5
  -4  -2   3 13.0891 2.87393   4
  -4  -2   3 11.0932 2.00876   1
  -4  -2   3 10.0689 2.59151   5
   3   2  -3 92.6861 4.23134   5
   3   2  -3 84.9725 4.20081   2
   3   2  -3 93.3886 4.17480   1
   3   2  -3 93.1433 4.24184   5
   3   2  -3 93.7092 4.78266   4
   3   2  -3 98.5775 3.65040   3
  -3  -2   3 86.8049 4.31064   5
  -3  -2   3 91.8509 4.06785   1
  -3  -2   3 96.8233 4.24024   2
  -3  -2   3 95.7771 4.65190   4
   2   2  -3 97.1171 4.00407   5
   2   2  -3 97.1641 4.07003   5
   2   2  -3 98.4369 3.81041   2
   2   2  -3 99.8272 3.88934   1
   2   2  -3 94.5760 4.43684   4
   2   2  -3 98.5313 3.80391   3
  -2  -2   3 101.484 3.82333   3
  -2  -2   3 104.830 3.92241   1
  -2  -2   3 100.884 4.16785   5
  -2  -2   3 99.5841 3.86005   2
   1   2  -3 866.681 22.9746   3
   1   2  -3 808.100 22.5238   1
   1   2  -3 871.471 23.3016   4
   1   2  -3 869.547 23.0060   5
   1   2  -3 925.190 23.1877   5
  -1  -2   3 885.707 22.6038   2
  -1  -2   3 892.086 23.3221   4
  -1  -2   3 951.285 22.7799   1
  -1  -2   3 893.779 22.9896   3
  -1  -2   3 908.215 22.5933   2
  -1  -2   3 899.782 23.0444   5
   0   2  -3 78.3154 2.97139   2
   0   2  -3 73.3473 3.29741   3
   0   2  -3 77.4100 2.95285   1
   0   2  -3 75.9889 3.13280   4
   0   2  -3 81.2512 3.29909   5
   0   2  -3 77.1362 3.15691   5
   0  -2   3 79.4809 3.33582   3
   0  -2   3 85.9550 3.23614   5
   0  -2   3 80.5793 3.23469   4
   0  -2   3 81.4995 2.99472   1
   0  -2   3 78.9058 3.24548   5
   0  -2   3 76.1475 2.92336   2
  -1   2  -3 124.476 4.34357   1
  -1   2  -3 124.174 4.03067   4
  -1   2  -3 124.994 4.41242   2
  -1   2  -3 118.215 4.39465   5
  -1   2  -3 126.359 4.52259   5
   1  -2   3 127.501 4.53221   5
   1  -2   3 129.389 4.07080   4
   1  -2   3 122.060 4.38895   2
   1  -2   3 129.516 4.74002   3
   1  -2   3 127.647 4.42890   5
  -2   2  -3 0.22268 0.68808   3
  -2   2  -3 -0.4985 0.72108   2
  -2   2  -3 0.42868 0.61317   5
  -2   2  -3 1.66200 0.72400   5
   2  -2   3 0.25796 0.38081   4
   2  -2   3 1.11683 0.74955   3
   2  -2   3 0.55582 0.58059   5
   2  -2   3 0.84963 0.71475   5
  -3   2  -3 22.1451 2.54253   2
  -3   2  -3 22.1604 2.19920   3
  -3   2  -3 18.2428 2.09681   5
  -3   2  -3 27.5840 2.33160   1
  -3   2  -3 22.1047 2.25616   5
   3  -2   3 23.1978 2.57749   2
   3  -2   3 22.0584 2.38426   3
   3  -2   3 25.0901 2.05950   5
   3  -2   3 24.5966 2.40147   5
   3  -2   3 23.1828 2.27752   1
  -4   2  -3 73.7133 4.14363   1
  -4   2  -3 67.5522 4.51273   2
  -4   2  -3 79.8657 4.35625   5
  -4   2  -3 71.9973 3.98858   3
  -4   2  -3 75.0510 4.04111   5
   4  -2   3 74.3941 4.26279   3
   4  -2   3 73.4506 4.51799   2
   4  -2   3 76.6209 4.33079   1
   4  -2   3 77.1994 4.07474   5
   4  -2   3 67.0645 3.89529   5
  -5   2  -3 12.5085 2.74945   5
  -5   2  -3 10.7873 3.25624   5
  -5   2  -3 17.6699 3.12114   1
  -5   2  -3 14.4554 2.60598   3
   5  -2   3 20.3570 3.05673   3
   5  -2   3 15.1387 3.39177   2
   5  -2   3 14.6886 3.19076   5
   5  -2   3 17.1588 1.63928   4
   5  -2   3 17.2101 1.80683   4
   5  -2   3 18.0759 3.19169   5
  -6   2  -3 13.2281 3.35744   5
  -6   2  -3 11.4320 3.12613   1
  -6   2  -3 19.5751 4.23092   5
  -6   2  -3 14.7577 3.14529   3
   6  -2   3 10.2289 3.36870   5
   6  -2   3 11.2583 1.89163   4
   6  -2   3 13.8113 3.60203   3
   6  -2   3 8.92372 2.49136   2
  -7   2  -3 4.49522 2.33212   1
  -7   2  -3 6.93144 2.98223   5
  -7   2  -3 3.62960 2.04773   3
  -7   2  -3 4.11604 2.07594   5
   7  -2   3 2.84419 2.01932   2
   7  -2   3 7.33897 2.53346   4
   7  -2   3 3.54291 2.61166   5
  -8   2  -3 33.0935 4.78786   3
  -8   2  -3 37.5474 6.49153   5
  -8   2  -3 25.6823 5.44948   1
   8  -2   3 19.8901 6.19241   2
  -9   2  -3 0.46677 3.45283   5
  -9   2  -3 -3.7348 2.89392   1
   9  -2   3 0.40383 3.49777   2
   9   1  -3 1.32852 3.98806   4
   9   1  -3 -0.8051 4.23956   2
  -9  -1   3 -5.6135 3.01308   1
  -9  -1   3 -5.4703 2.89429   5
   8   1  -3 5.95550 2.87509   4
   8   1  -3 7.42833 3.35191   2
  -8  -1   3 0.44731 2.35746   1
  -8  -1   3 3.98054 3.21361   5
   7   1  -3 67.4385 6.33834   5
   7   1  -3 78.0134 6.40615   2
   7   1  -3 79.2570 6.46768   4
  -7  -1   3 68.5849 5.52275   1
  -7  -1   3 76.8867 6.11214   5
   6   1  -3 343.941 12.5309   2
   6   1  -3 325.541 12.2296   4
   6   1  -3 339.817 11.5444   5
  -6  -1   3 344.231 12.1432   1
  -6  -1   3 325.500 11.8477   5
  -6  -1   3 314.491 11.9649   5
   5   1  -3 38.5575 3.98875   4
   5   1  -3 36.5290 3.52407   2
   5   1  -3 36.9354 3.78516   1
   5   1  -3 39.2176 3.34645   5
  -5  -1   3 35.5006 3.31229   1
  -5  -1   3 29.2509 4.76712   4
  -5  -1   3 37.0206 3.55353   5
  -5  -1   3 32.0097 4.67835   2
  -5  -1   3 36.7799 3.72627   5
   4   1  -3 132.181 6.11707   4
   4   1  -3 142.973 6.08234   2
   4   1  -3 134.406 5.57346   5
   4   1  -3 144.459 5.70512   5
   4   1  -3 139.855 5.70403   1
  -4  -1   3 136.595 6.18467   2
  -4  -1   3 134.962 5.72560   5
  -4  -1   3 139.114 5.77217   5
  -4  -1   3 140.707 6.21169   4
  -4  -1   3 128.717 5.58320   1
   3   1  -3 65.4535 3.29341   1
   3   1  -3 62.7822 3.73315   4
   3   1  -3 69.1001 2.51423   3
   3   1  -3 68.9268 3.58231   2
   3   1  -3 69.9729 3.35597   5
   3   1  -3 66.9405 3.35674   5
  -3  -1   3 71.9109 3.77166   4
  -3  -1   3 65.8630 3.41119   5
  -3  -1   3 70.5736 3.58815   2
  -3  -1   3 64.6187 3.57277   5
  -3  -1   3 66.8087 3.24857   1
   2   1  -3 11.3593 1.77435   4
   2   1  -3 13.7841 1.38400   1
   2   1  -3 12.2080 1.53639   5
   2   1  -3 12.2260 1.58481   2
   2   1  -3 10.5169 1.09357   3
   2   1  -3 12.0214 1.55241   5
  -2  -1   3 11.6998 1.80387   4
  -2  -1   3 12.3650 1.31537   1
  -2  -1   3 10.2773 1.14952   3
  -2  -1   3 12.5715 1.65113   5
  -2  -1   3 13.4615 1.60038   2
   1   1  -3 1282.12 31.9174   1
   1   1  -3 1309.33 32.4887   5
   1   1  -3 1283.59 32.8495   4
   1   1  -3 1268.40 32.3853   5
   1   1  -3 1287.49 32.2699   3
  -1  -1   3 1281.17 32.2379   3
  -1  -1   3 1320.01 32.4253   2
  -1  -1   3 1297.62 32.5869   5
  -1  -1   3 1279.62 32.4324   5
  -1  -1   3 1322.61 31.9664   1
  -1  -1   3 1255.44 32.7638   4
   0   1  -3 1697.15 42.9787   4
   0   1  -3 1747.65 42.9959   5
   0   1  -3 1805.69 42.9230   2
   0   1  -3 1701.94 43.0259   3
   0   1  -3 1680.32 42.2976   1
   0   1  -3 1692.76 42.8281   5
   0  -1   3 1760.93 42.8636   5
   0  -1   3 1749.77 43.0072   5
   0  -1   3 1717.32 42.3154   1
   0  -1   3 1699.39 42.8521   2
   0  -1   3 1764.08 42.9977   4
   0  -1   3 1739.44 43.0159   3
  -1   1  -3 1064.71 27.0779   1
  -1   1  -3 1053.53 27.7194   3
  -1   1  -3 1090.37 27.5962   2
  -1   1  -3 1078.97 27.2184   4
   1  -1   3 1106.75 27.1949   4
   1  -1   3 1110.13 27.4528   5
   1  -1   3 1099.41 27.6315   2
   1  -1   3 1089.56 27.5930   5
   1  -1   3 1069.16 27.6939   3
  -2   1  -3 194.538 6.17252   5
  -2   1  -3 192.268 6.44481   2
  -2   1  -3 197.748 6.31578   5
  -2   1  -3 189.787 6.03052   1
  -2   1  -3 168.436 6.90327   3
   2  -1   3 193.681 6.26212   5
   2  -1   3 192.564 5.53422   4
   2  -1   3 184.418 5.98982   5
   2  -1   3 201.940 6.37621   3
   2  -1   3 190.379 6.61515   2
   2  -1   3 192.777 6.02738   1
  -3   1  -3 -0.4609 0.56278   5
  -3   1  -3 -0.7409 0.78518   2
  -3   1  -3 -0.2563 0.71442   3
  -3   1  -3 2.00180 0.86653   1
  -3   1  -3 0.06547 0.58946   5
   3  -1   3 0.47561 0.78717   1
   3  -1   3 0.21549 0.50649   4
   3  -1   3 0.78981 0.74708   5
   3  -1   3 0.86094 0.73322   5
   3  -1   3 0.45069 0.78826   3
   3  -1   3 -0.0870 0.50561   4
   3  -1   3 0.56233 0.84020   2
  -4   1  -3 -0.8452 1.08746   2
  -4   1  -3 0.27660 0.94071   1
  -4   1  -3 -0.0816 0.83271   5
  -4   1  -3 -0.1564 0.84212   5
  -4   1  -3 -0.0049 0.92362   3
   4  -1   3 0.31381 0.87297   5
   4  -1   3 0.38390 1.00483   3
   4  -1   3 0.16923 0.98962   5
   4  -1   3 -0.5597 1.01064   1
   4  -1   3 0.19644 0.63929   4
   4  -1   3 -0.3700 1.03892   2
  -5   1  -3 139.492 6.67337   5
  -5   1  -3 126.430 6.72611   2
  -5   1  -3 137.671 6.24125   1
  -5   1  -3 142.263 5.94427   3
  -5   1  -3 145.774 6.25850   5
   5  -1   3 140.717 6.20667   5
   5  -1   3 143.527 5.10646   4
   5  -1   3 142.839 5.93934   3
   5  -1   3 127.922 6.38594   1
   5  -1   3 141.471 6.90453   2
   5  -1   3 130.834 6.09149   5
  -6   1  -3 28.7330 3.32728   3
  -6   1  -3 26.9764 3.81699   1
  -6   1  -3 32.4353 4.22831   5
  -6   1  -3 29.2304 4.79178   5
   6  -1   3 26.8717 3.63700   5
   6  -1   3 22.6691 4.14388   2
   6  -1   3 33.4827 2.90286   4
   6  -1   3 32.3810 3.83582   3
  -7   1  -3 31.9795 3.66813   3
  -7   1  -3 34.2874 4.58492   1
  -7   1  -3 29.8871 4.51840   5
  -7   1  -3 33.2632 6.43102   5
   7  -1   3 35.5705 5.50597   2
   7  -1   3 31.1764 3.38962   4
   7  -1   3 33.6213 5.05884   5
   7  -1   3 22.8494 4.82277   3
  -8   1  -3 12.6832 3.19683   5
  -8   1  -3 15.1545 4.33150   3
  -8   1  -3 7.50076 2.50565   1
   8  -1   3 18.6933 5.94859   2
  -9   1  -3 -0.0154 3.22591   5
  -9   1  -3 -3.9658 3.72074   3
  -9   1  -3 2.31656 2.66216   1
   9  -1   3 -0.7391 3.66413   2
   9   0  -3 6.29678 4.33894   4
   9   0  -3 -2.3186 4.15823   2
  -9   0   3 -4.3714 3.09103   1
  -9   0   3 2.02468 3.42130   5
   8   0  -3 6.91937 3.03426   4
   8   0  -3 6.54902 3.18517   2
  -8   0   3 9.54828 3.01750   5
  -8   0   3 3.74110 2.54657   1
   7   0  -3 0.78304 1.96479   4
   7   0  -3 -2.1684 1.92102   2
   7   0  -3 0.01740 2.48548   5
  -7   0   3 0.32634 2.09868   5
  -7   0   3 -3.1725 1.59994   1
  -7   0   3 0.36578 2.34423   5
   6   0  -3 138.186 7.33110   2
   6   0  -3 122.076 6.81406   4
  -6   0   3 127.356 6.74489   1
  -6   0   3 135.668 6.92373   5
  -6   0   3 120.197 6.66300   5
   5   0  -3 2.99590 1.85514   1
   5   0  -3 8.17794 2.87002   2
   5   0  -3 4.80249 1.68701   4
  -5   0   3 5.68537 1.68268   5
  -5   0   3 2.95002 2.10670   4
  -5   0   3 3.92257 1.85499   5
  -5   0   3 7.09454 2.47502   1
   4   0  -3 408.322 12.8927   2
   4   0  -3 392.706 12.6414   4
   4   0  -3 415.518 12.2866   1
   4   0  -3 394.334 11.7802   5
  -4   0   3 396.419 12.2247   5
  -4   0   3 390.848 12.6332   2
  -4   0   3 420.798 12.3121   1
  -4   0   3 405.137 12.8732   4
  -4   0   3 399.893 12.2473   5
   3   0  -3 63.8537 3.10663   5
   3   0  -3 63.5430 3.61678   4
   3   0  -3 66.9898 3.71119   2
   3   0  -3 70.5751 3.25167   1
  -3   0   3 67.6306 3.39869   5
  -3   0   3 66.3092 3.31101   5
  -3   0   3 68.8283 3.86344   2
  -3   0   3 70.3106 3.36157   1
  -3   0   3 65.9606 3.77364   4
   2   0  -3 15.1354 1.41366   1
   2   0  -3 16.1162 1.02743   3
   2   0  -3 15.6804 1.39678   5
   2   0  -3 15.1529 2.20735   4
   2   0  -3 14.4375 1.92562   2
  -2   0   3 14.4969 1.02869   3
  -2   0   3 15.9830 1.72785   4
  -2   0   3 16.9323 1.77959   2
  -2   0   3 14.1028 1.71781   5
  -2   0   3 14.7895 1.44442   5
  -2   0   3 15.4463 1.36516   1
   1   0  -3 13.7824 1.13249   3
   1   0  -3 12.6325 1.45024   4
   1   0  -3 13.0705 0.94365   1
   1   0  -3 13.0428 1.16769   5
  -1   0   3 13.6643 1.08683   3
  -1   0   3 13.2991 1.20282   5
  -1   0   3 13.6210 1.28954   2
  -1   0   3 13.0449 0.90519   1
  -1   0   3 12.0925 1.20532   5
  -1   0   3 15.7804 1.44659   4
   0   0  -3 285.527 8.07737   5
   0   0  -3 278.648 8.28408   3
   0   0  -3 303.029 8.23367   5
   0   0  -3 295.637 8.50282   4
   0   0   3 304.544 8.32196   3
   0   0   3 301.241 8.49540   4
   0   0   3 300.924 8.28068   5
   0   0   3 302.648 8.18292   5
  -1   0  -3 38.6156 2.20435   3
  -1   0  -3 44.6296 2.12874   4
  -1   0  -3 46.3264 2.14341   5
  -1   0  -3 46.1137 1.75274   1
  -1   0  -3 44.4040 2.12596   5
  -1   0  -3 45.3340 2.35047   2
   1   0   3 45.7185 2.30392   2
   1   0   3 44.7932 2.08502   5
   1   0   3 46.1673 2.21207   5
   1   0   3 43.6538 2.24207   3
   1   0   3 44.9644 1.72838   1
   1   0   3 45.6446 2.11604   4
  -2   0  -3 103.890 4.10705   3
  -2   0  -3 110.704 3.95362   5
  -2   0  -3 110.224 4.06520   5
  -2   0  -3 108.725 4.25436   2
  -2   0  -3 106.843 3.79826   1
   2   0   3 111.157 4.19654   3
   2   0   3 107.492 4.08746   5
   2   0   3 106.509 4.30114   2
   2   0   3 109.642 3.76779   4
   2   0   3 109.648 3.80839   1
  -3   0  -3 88.3037 3.95108   3
  -3   0  -3 89.5281 3.80071   5
  -3   0  -3 83.9248 3.84948   1
   3   0   3 91.2269 4.29691   2
   3   0   3 91.4255 3.90249   5
   3   0   3 90.8248 3.50974   4
   3   0   3 89.7366 3.82239   1
   3   0   3 93.8162 3.94914   3
   3   0   3 93.4279 4.03579   5
  -4   0  -3 144.447 5.87064   1
  -4   0  -3 140.541 5.63237   3
  -4   0  -3 155.556 6.19970   5
  -4   0  -3 149.308 6.22560   2
   4   0   3 150.952 5.90909   1
   4   0   3 154.099 5.77972   5
   4   0   3 149.485 5.28654   4
   4   0   3 150.763 6.43518   2
   4   0   3 145.719 5.88585   5
   4   0   3 151.461 5.71953   3
  -5   0  -3 40.7832 3.24272   3
  -5   0  -3 32.9437 4.03802   2
  -5   0  -3 45.2751 3.48698   1
  -5   0  -3 42.2151 3.46488   5
   5   0   3 45.1995 2.99872   4
   5   0   3 50.2452 3.36005   3
   5   0   3 43.2849 3.80559   5
   5   0   3 45.1226 3.75607   1
   5   0   3 46.1436 3.94674   2
   5   0   3 44.3949 3.50982   5
  -6   0  -3 104.171 5.87480   1
  -6   0  -3 103.897 5.13227   3
  -6   0  -3 107.829 5.85025   5
   6   0   3 102.642 4.95773   4
   6   0   3 102.022 5.27201   3
   6   0   3 113.611 6.33379   5
   6   0   3 99.6320 6.34151   2
   6   0   3 106.023 5.62900   5
  -7   0  -3 46.7859 4.17359   3
  -7   0  -3 43.6819 4.58577   1
  -7   0  -3 42.7444 4.86563   5
   7   0   3 42.7962 4.78812   3
   7   0   3 50.5569 5.22399   5
   7   0   3 52.8314 5.75183   2
   7   0   3 54.9070 4.06298   4
  -8   0  -3 -0.2278 1.83421   1
  -8   0  -3 -1.4415 1.97780   3
  -8   0  -3 4.33129 2.91084   5
   8   0   3 5.95595 2.83353   5
   8   0   3 4.14620 1.88731   4
   8   0   3 -3.2263 2.34791   2
  -9   0  -3 18.7415 4.45017   5
  -9   0  -3 11.2743 3.30354   1
   9   0   3 18.2549 4.89743   4
   9   0   3 34.8837 7.89866   2
   9  -1  -3 2.71403 4.50126   2
  -9   1   3 4.51878 3.37057   5
  -9   1   3 4.89692 3.67450   1
   8  -1  -3 5.39331 3.66876   2
   8  -1  -3 0.94816 2.55546   4
  -8   1   3 5.16206 2.89863   1
  -8   1   3 2.70333 3.09090   5
   7  -1  -3 15.3045 4.80663   4
   7  -1  -3 8.71440 2.73229   2
   7  -1  -3 16.2953 4.49809   5
  -7   1   3 11.1650 4.06464   5
  -7   1   3 10.2366 2.41170   5
  -7   1   3 22.0359 4.41686   1
   6  -1  -3 44.4890 4.30535   4
   6  -1  -3 47.5254 4.33407   5
   6  -1  -3 46.7039 4.93642   2
  -6   1   3 45.2098 4.64102   5
  -6   1   3 42.1282 4.34493   5
  -6   1   3 45.7178 4.34524   1
   5  -1  -3 3.39664 1.30589   5
   5  -1  -3 2.21648 1.48004   2
   5  -1  -3 2.45571 1.47294   4
   5  -1  -3 1.78499 1.82845   1
  -5   1   3 3.75187 1.41970   1
  -5   1   3 3.22023 1.31001   5
  -5   1   3 2.46985 2.04964   4
  -5   1   3 3.21041 1.19425   5
   4  -1  -3 1.70832 0.75601   5
   4  -1  -3 2.49373 1.16066   4
   4  -1  -3 1.02416 1.26204   2
   4  -1  -3 1.75841 0.91844   5
   4  -1  -3 2.00964 1.18984   1
  -4   1   3 2.02716 0.88912   1
  -4   1   3 2.15170 1.26131   4
  -4   1   3 1.79117 0.90849   5
  -4   1   3 1.54996 0.95667   5
  -4   1   3 2.46147 1.44577   2
   3  -1  -3 122.027 5.13505   4
   3  -1  -3 127.333 4.35655   5
   3  -1  -3 119.542 4.64707   1
   3  -1  -3 122.529 5.35767   2
  -3   1   3 118.262 4.65693   1
  -3   1   3 116.178 4.56093   5
  -3   1   3 123.993 5.06440   4
  -3   1   3 116.730 4.58578   5
  -3   1   3 122.959 5.34857   2
   2  -1  -3 123.642 4.10401   1
   2  -1  -3 117.173 4.79452   2
   2  -1  -3 117.322 3.87232   5
   2  -1  -3 113.555 3.83427   5
  -2   1   3 113.828 4.09130   5
  -2   1   3 122.248 4.70964   2
  -2   1   3 116.088 4.05897   1
  -2   1   3 115.041 4.58112   4
  -2   1   3 116.874 4.03026   5
   1  -1  -3 619.068 16.0800   3
   1  -1  -3 620.576 15.9751   5
   1  -1  -3 627.042 15.8896   1
   1  -1  -3 626.932 16.9695   4
   1  -1  -3 627.749 16.0147   5
  -1   1   3 623.092 16.2259   5
  -1   1   3 638.568 16.9385   2
  -1   1   3 637.451 16.1768   5
  -1   1   3 639.484 16.0914   3
  -1   1   3 639.981 16.9213   4
  -1   1   3 657.506 15.9460   1
   0  -1  -3 47.5852 2.15658   3
   0  -1  -3 49.8428 1.87752   5
   0  -1  -3 47.8706 1.85793   5
   0  -1  -3 47.3405 2.39710   4
   0   1   3 49.6658 1.94732   5
   0   1   3 49.2910 1.99491   5
   0   1   3 48.6904 2.35248   4
   0   1   3 46.6635 2.37514   2
   0   1   3 49.9585 2.18261   3
  -1  -1  -3 1097.19 26.3246   1
  -1  -1  -3 1052.35 27.1876   4
  -1  -1  -3 1088.09 26.7615   5
  -1  -1  -3 1049.37 27.1544   3
  -1  -1  -3 1047.83 27.2304   2
   1   1   3 1081.18 27.1933   3
   1   1   3 1050.55 27.1361   4
   1   1   3 1074.36 26.8581   5
   1   1   3 1063.28 26.2907   1
   1   1   3 1063.21 26.7138   5
   1   1   3 1091.67 27.3083   2
  -2  -1  -3 231.080 7.19202   3
  -2  -1  -3 227.293 7.28788   2
  -2  -1  -3 226.329 6.84125   5
  -2  -1  -3 212.790 6.83652   5
  -2  -1  -3 233.932 6.73754   1
   2   1   3 232.645 7.30594   2
   2   1   3 236.309 7.20378   3
   2   1   3 229.484 6.83906   5
   2   1   3 236.852 7.06321   4
   2   1   3 233.848 6.72332   1
  -3  -1  -3 102.245 4.40076   3
  -3  -1  -3 106.160 4.24633   5
  -3  -1  -3 110.713 4.76031   2
  -3  -1  -3 106.662 4.33584   5
   3   1   3 107.214 4.39850   5
   3   1   3 108.938 4.65305   2
   3   1   3 107.435 4.23675   1
   3   1   3 115.093 4.47158   3
   3   1   3 111.771 4.27486   5
   3   1   3 107.696 4.28615   4
  -4  -1  -3 135.611 5.53689   1
  -4  -1  -3 139.171 5.50528   3
  -4  -1  -3 138.840 5.61167   5
  -4  -1  -3 144.683 5.97174   2
   4   1   3 140.950 5.62753   5
   4   1   3 137.745 5.57601   5
   4   1   3 142.211 5.59015   1
   4   1   3 142.234 5.60967   3
   4   1   3 141.799 6.14460   2
   4   1   3 135.576 5.35933   4
  -5  -1  -3 21.9642 3.32067   5
  -5  -1  -3 18.8661 2.44577   3
  -5  -1  -3 20.0262 2.79139   1
  -5  -1  -3 17.6068 3.07768   2
  -5  -1  -3 19.0496 2.72630   5
   5   1   3 21.7017 3.27780   2
   5   1   3 17.7281 2.35765   4
   5   1   3 20.7704 2.84950   5
   5   1   3 25.8844 2.77406   3
   5   1   3 23.6536 3.04091   5
   5   1   3 23.7155 2.91478   1
  -6  -1  -3 3.46362 1.34782   1
  -6  -1  -3 3.43224 1.93399   5
  -6  -1  -3 2.55971 1.52316   5
  -6  -1  -3 8.34825 2.58627   3
   6   1   3 4.04611 2.09533   2
   6   1   3 5.53591 2.04133   5
   6   1   3 4.49046 1.64488   3
   6   1   3 2.82365 1.32230   4
  -7  -1  -3 -2.5120 1.56602   3
  -7  -1  -3 1.49714 2.11731   5
  -7  -1  -3 8.20294 3.15749   5
  -7  -1  -3 0.67975 1.81810   1
   7   1   3 2.52944 1.98360   3
   7   1   3 -3.9778 1.98965   2
   7   1   3 0.48129 2.07325   5
   7   1   3 -0.7730 1.54444   4
  -8  -1  -3 1.95179 2.29854   1
  -8  -1  -3 3.23471 2.30062   3
  -8  -1  -3 6.47208 2.87931   5
   8   1   3 1.18523 2.48569   5
   8   1   3 2.54789 2.88787   2
  -9  -1  -3 -3.4999 3.00004   3
  -9  -1  -3 4.44540 2.97303   1
  -9  -1  -3 4.23658 3.66090   5
   9   1   3 -3.5597 3.07942   2
   9   1   3 1.58225 2.77443   4
 -10  -1  -3 -3.1152 3.61290   1
  10   1   3 0.87350 4.37087   2
   9  -2  -3 9.66762 5.30438   2
   9  -2  -3 5.10161 4.29308   4
  -9   2   3 -0.0591 4.08084   5
  -9   2   3 3.43517 3.73740   1
   8  -2  -3 9.91584 3.71485   2
   8  -2  -3 5.50850 2.97137   4
  -8   2   3 5.65321 2.59390   1
  -8   2   3 4.35750 2.83368   5
   7  -2  -3 36.4657 6.10871   2
   7  -2  -3 31.8008 4.84042   4
  -7   2   3 21.2803 4.44793   1
  -7   2   3 29.5148 4.50651   5
   6  -2  -3 10.0886 3.34697   4
   6  -2  -3 8.37585 2.34735   2
   6  -2  -3 5.77301 2.02752   5
  -6   2   3 14.3201 4.73787   4
  -6   2   3 11.7311 3.22966   1
  -6   2   3 16.0899 3.46913   5
  -6   2   3 11.7179 3.86575   5
   5  -2  -3 3.89498 1.46791   4
   5  -2  -3 5.14700 1.97789   1
   5  -2  -3 2.09689 1.38726   2
   5  -2  -3 2.89545 1.27108   5
  -5   2   3 2.48117 1.21864   1
  -5   2   3 3.77095 2.10901   4
  -5   2   3 2.51664 1.13029   5
  -5   2   3 3.93447 1.55155   5
   4  -2  -3 201.881 7.55329   4
   4  -2  -3 205.387 6.53724   5
   4  -2  -3 208.278 7.57556   1
   4  -2  -3 202.068 8.28285   2
   4  -2  -3 205.153 6.45872   5
  -4   2   3 194.524 8.13868   2
  -4   2   3 209.613 7.65885   4
  -4   2   3 211.855 7.57646   1
  -4   2   3 208.124 7.22166   5
  -4   2   3 201.155 7.18822   5
   3  -2  -3 81.5907 4.40917   2
   3  -2  -3 78.4404 3.96048   4
   3  -2  -3 86.1106 3.06285   5
   3  -2  -3 81.5835 3.09494   5
   3  -2  -3 81.8965 3.88260   1
  -3   2   3 82.7067 4.15738   4
  -3   2   3 81.9055 3.52411   5
  -3   2   3 84.2500 4.53563   2
  -3   2   3 82.6042 3.84373   1
  -3   2   3 83.0353 3.57825   5
   2  -2  -3 227.363 6.09381   5
   2  -2  -3 228.589 6.89609   1
   2  -2  -3 225.654 7.71067   2
   2  -2  -3 236.614 6.12671   5
  -2   2   3 219.776 6.56026   5
  -2   2   3 225.064 7.39255   4
  -2   2   3 226.490 6.15256   3
  -2   2   3 227.797 6.91477   1
  -2   2   3 218.756 6.59193   5
   1  -2  -3 48.3372 2.09022   3
  -1   2   3 50.3165 1.88517   5
  -1   2   3 49.0825 2.60457   4
  -1   2   3 50.6871 2.15295   3
  -1   2   3 50.0261 2.08048   1
  -1   2   3 48.5092 1.90404   5
   0  -2  -3 3799.53 93.3822   4
   0  -2  -3 3901.49 93.0036   3
   0   2   3 3906.64 93.7515   1
   0   2   3 3889.73 94.4730   5
   0   2   3 3290.60 93.1280   4
   0   2   3 4057.85 93.0284   3
   0   2   3 3873.08 92.4617   5
   0   2   3 3771.36 95.8018   2
  -1  -2  -3 1113.90 28.0032   5
  -1  -2  -3 1139.30 27.9766   5
  -1  -2  -3 1099.66 28.8062   3
  -1  -2  -3 1149.79 28.0404   1
  -1  -2  -3 1150.82 28.8581   2
   1   2   3 1165.69 28.0449   1
   1   2   3 1069.23 28.8313   4
   1   2   3 1147.72 28.2147   5
   1   2   3 1148.45 28.1303   5
   1   2   3 1133.68 28.8841   2
  -2  -2  -3 376.743 10.3811   5
  -2  -2  -3 382.922 10.4327   1
  -2  -2  -3 359.977 10.9024   3
  -2  -2  -3 384.317 10.9255   2
   2   2   3 365.101 10.4936   5
   2   2   3 389.271 10.9958   2
   2   2   3 379.053 10.8838   3
   2   2   3 373.096 10.4063   5
   2   2   3 397.991 10.4418   1
   2   2   3 371.897 10.9097   4
  -3  -2  -3 62.7657 3.73873   1
  -3  -2  -3 72.7124 3.53830   2
  -3  -2  -3 69.3402 3.17346   5
  -3  -2  -3 69.9866 3.33168   5
  -3  -2  -3 67.1226 3.41111   3
   3   2   3 63.7886 3.58348   4
   3   2   3 65.0906 3.19392   1
   3   2   3 66.6143 3.38384   3
   3   2   3 65.5421 3.20732   5
   3   2   3 66.1097 3.50347   2
  -4  -2  -3 304.574 9.72429   3
  -4  -2  -3 317.686 10.1566   2
  -4  -2  -3 311.681 9.62044   5
  -4  -2  -3 300.778 9.72680   1
   4   2   3 304.686 9.80233   5
   4   2   3 308.172 10.1509   2
   4   2   3 307.055 9.76765   1
   4   2   3 316.116 9.73570   3
   4   2   3 306.456 9.83110   4
   4   2   3 257.860 9.31779   5
  -5  -2  -3 281.760 9.68822   5
  -5  -2  -3 271.100 9.20825   3
  -5  -2  -3 273.104 9.90095   2
  -5  -2  -3 261.066 9.45112   1
  -5  -2  -3 256.391 9.35340   4
  -5  -2  -3 283.425 9.42505   5
   5   2   3 277.277 9.97854   2
   5   2   3 281.808 9.40184   3
   5   2   3 257.965 9.39160   1
   5   2   3 260.760 9.27865   4
   5   2   3 262.193 9.47365   5
   5   2   3 287.080 9.44285   5
  -6  -2  -3 -3.7292 1.84740   4
  -6  -2  -3 -1.3811 1.06270   1
  -6  -2  -3 -0.0823 2.21169   5
  -6  -2  -3 1.01939 1.45066   3
  -6  -2  -3 -0.8751 1.39761   5
   6   2   3 0.81984 1.95768   5
   6   2   3 -1.0668 1.74585   3
   6   2   3 -0.0779 1.56202   2
   6   2   3 1.01327 1.66895   5
   6   2   3 -0.3310 1.28371   4
  -7  -2  -3 2.26296 1.82039   1
  -7  -2  -3 -0.7329 1.93441   5
  -7  -2  -3 2.25469 1.84345   3
  -7  -2  -3 3.59544 3.33131   5
   7   2   3 1.14695 2.28522   3
   7   2   3 -0.7146 2.10258   2
   7   2   3 -1.1670 1.46608   4
   7   2   3 0.28412 1.98066   5
  -8  -2  -3 9.23295 2.69150   1
  -8  -2  -3 12.8361 3.57052   5
  -8  -2  -3 13.2351 4.19595   3
   8   2   3 9.56805 3.20384   2
   8   2   3 13.9552 4.44495   4
   8   2   3 6.18147 2.90764   5
  -9  -2  -3 -0.9353 2.66895   3
  -9  -2  -3 -0.6966 2.54582   1
  -9  -2  -3 22.3453 7.37242   5
   9   2   3 -3.5708 2.49807   4
   9   2   3 1.98370 3.41001   2
 -10  -2  -3 10.9388 4.05089   1
  10   2   3 4.94500 3.69239   4
  10   2   3 3.99301 4.35740   2
   8  -3  -3 6.26902 3.37530   2
   8  -3  -3 7.50391 3.29869   4
  -8   3   3 0.34053 2.56640   5
  -8   3   3 2.97446 2.75467   1
   7  -3  -3 47.9618 6.78749   2
   7  -3  -3 37.8368 5.02269   4
  -7   3   3 37.4531 5.25884   1
  -7   3   3 36.4951 4.95706   5
   6  -3  -3 6.63038 2.02318   4
   6  -3  -3 8.02086 2.54112   2
   6  -3  -3 16.7927 3.32476   5
  -6   3   3 8.76054 2.16705   5
  -6   3   3 5.54040 3.05436   4
  -6   3   3 5.35451 2.18787   5
  -6   3   3 6.94607 2.27494   1
   5  -3  -3 -0.6300 1.23594   4
   5  -3  -3 3.78162 1.91940   2
   5  -3  -3 -1.4352 1.15945   5
  -5   3   3 -0.1468 1.14958   1
  -5   3   3 -0.2605 1.15325   5
  -5   3   3 -0.0923 1.78508   4
  -5   3   3 -0.4306 1.11743   5
   4  -3  -3 89.3217 4.55528   4
   4  -3  -3 84.5483 3.28735   5
   4  -3  -3 80.8669 3.24208   5
   4  -3  -3 88.5894 5.03135   1
   4  -3  -3 83.7385 5.22842   2
  -4   3   3 84.5977 4.10247   5
  -4   3   3 88.8814 5.30566   2
  -4   3   3 93.1864 4.68000   1
  -4   3   3 86.6793 4.62827   4
  -4   3   3 88.9060 4.16597   5
   3  -3  -3 21.4345 2.32497   4
   3  -3  -3 21.2556 2.62662   2
  -3   3   3 21.8125 1.89521   5
  -3   3   3 26.1945 2.84619   2
  -3   3   3 22.9185 2.26033   1
  -3   3   3 19.5788 2.53891   4
  -3   3   3 22.2803 1.39450   3
  -3   3   3 24.1806 1.93641   5
  -3   3   3 21.5269 1.34262   3
   2  -3  -3 58.3521 3.53256   2
   2  -3  -3 56.9111 3.60818   4
  -2   3   3 61.8959 2.45259   5
  -2   3   3 59.7385 2.47989   3
  -2   3   3 60.2076 3.22687   4
  -2   3   3 63.6972 3.46203   2
  -2   3   3 58.0358 2.33839   5
   1  -3  -3 238.268 8.32777   2
   1  -3  -3 237.284 7.18174   3
   1  -3  -3 239.295 7.70245   4
  -1   3   3 242.681 7.66326   4
  -1   3   3 245.443 7.18646   3
  -1   3   3 255.173 7.25177   1
  -1   3   3 251.443 7.87060   2
  -1   3   3 241.618 6.31416   5
  -1   3   3 237.902 7.16591   1
   0  -3  -3 186.098 6.20091   4
   0  -3  -3 186.202 5.47270   1
   0  -3  -3 178.220 5.85026   3
   0   3   3 186.243 6.15578   4
   0   3   3 184.710 5.43125   1
   0   3   3 177.611 4.70734   5
   0   3   3 184.436 5.99615   2
   0   3   3 158.358 5.68237   3
  -1  -3  -3 11.1148 0.75672   5
  -1  -3  -3 9.57984 1.43086   3
  -1  -3  -3 10.6027 0.70330   5
  -1  -3  -3 9.10469 1.33232   2
  -1  -3  -3 9.55812 1.09686   1
   1   3   3 9.16129 1.04808   1
   1   3   3 9.30052 0.94388   5
   1   3   3 9.23113 0.92972   5
   1   3   3 10.1911 1.30805   2
   1   3   3 9.75191 1.41650   4
   1   3   3 10.1155 1.42756   3
  -2  -3  -3 44.9515 2.32881   1
  -2  -3  -3 42.6538 2.11338   5
  -2  -3  -3 47.1762 2.15286   5
  -2  -3  -3 44.7923 2.74943   3
  -2  -3  -3 45.4746 2.62804   2
   2   3   3 44.2514 2.36855   1
   2   3   3 43.5790 2.21166   5
   2   3   3 45.5315 2.58296   2
   2   3   3 47.2180 2.67714   3
   2   3   3 45.0130 2.90775   4
   2   3   3 43.5877 2.35282   5
  -3  -3  -3 90.9574 3.96108   1
  -3  -3  -3 90.8661 4.27441   3
  -3  -3  -3 95.2071 4.01116   5
  -3  -3  -3 94.0067 4.17875   2
  -3  -3  -3 92.6334 3.86055   5
   3   3   3 87.8067 3.78645   5
   3   3   3 95.9533 4.31534   3
   3   3   3 91.7913 3.99722   1
   3   3   3 92.9642 4.16384   2
   3   3   3 86.2148 4.24161   4
   3   3   3 86.9385 3.94965   5
  -4  -3  -3 16.7519 2.34331   5
  -4  -3  -3 23.9548 2.51257   5
  -4  -3  -3 12.6646 2.85663   2
  -4  -3  -3 16.5240 2.04716   1
  -4  -3  -3 16.8795 2.34296   3
   4   3   3 18.0891 2.19799   5
   4   3   3 18.8802 2.40565   2
   4   3   3 20.8095 2.50082   4
   4   3   3 18.1814 2.46778   5
   4   3   3 19.2981 2.65312   3
   4   3   3 22.8069 2.50908   1
  -5  -3  -3 9.96688 2.38816   1
  -5  -3  -3 9.85082 2.55092   3
  -5  -3  -3 6.09623 1.87953   5
  -5  -3  -3 13.3069 3.73321   2
  -5  -3  -3 7.49487 2.09268   4
  -5  -3  -3 11.4370 2.52089   5
   5   3   3 12.6480 2.65303   3
   5   3   3 10.4829 2.87495   5
   5   3   3 8.67042 2.75154   1
   5   3   3 11.0903 2.94776   2
   5   3   3 7.11690 1.96698   5
   5   3   3 10.4545 2.73990   4
  -6  -3  -3 27.4348 3.74312   5
  -6  -3  -3 23.3576 3.27188   1
  -6  -3  -3 30.6636 3.46335   3
  -6  -3  -3 18.9674 4.67322   4
  -6  -3  -3 23.6294 4.84869   5
   6   3   3 19.3030 4.26111   5
   6   3   3 24.5639 3.53216   4
   6   3   3 23.4768 3.64912   5
   6   3   3 25.6246 3.85228   3
   6   3   3 30.8419 4.06849   2
  -7  -3  -3 54.7530 4.92197   1
  -7  -3  -3 48.2783 5.04005   5
  -7  -3  -3 63.3616 4.85940   3
   7   3   3 63.3853 6.83114   5
   7   3   3 61.3568 5.62025   3
   7   3   3 50.1014 4.79279   4
   7   3   3 57.7934 5.70826   5
   7   3   3 57.6063 6.01264   2
  -8  -3  -3 24.2000 5.46982   5
  -8  -3  -3 14.3060 4.53734   3
  -8  -3  -3 25.9398 4.83257   1
   8   3   3 17.1797 5.76383   2
   8   3   3 24.8670 6.29703   5
   8   3   3 13.6252 3.12141   4
  -9  -3  -3 0.57455 2.64845   1
  -9  -3  -3 6.00443 3.33258   3
  -9  -3  -3 5.89925 3.36062   5
   9   3   3 -3.2984 3.60443   5
   9   3   3 3.70654 3.34659   2
   9   3   3 0.56558 2.76922   4
 -10  -3  -3 1.15011 3.83253   1
  10   3   3 -1.9575 3.72277   4
  10   3   3 -3.1662 4.54934   2
   8  -4  -3 2.34719 2.91248   4
   8  -4  -3 2.33538 3.95228   2
  -8   4   3 5.58488 3.14771   1
  -8   4   3 7.00356 2.91837   5
   7  -4  -3 5.56881 2.88044   2
   7  -4  -3 4.43415 2.32976   4
  -7   4   3 7.67538 2.43265   5
  -7   4   3 1.34631 2.25765   1
   6  -4  -3 4.24886 2.45235   2
   6  -4  -3 5.28604 1.86454   4
  -6   4   3 6.88791 2.25001   5
  -6   4   3 3.29458 1.66213   1
  -6   4   3 0.71953 1.66963   5
  -6   4   3 2.70861 2.84959   4
   5  -4  -3 148.326 6.59615   4
   5  -4  -3 147.462 7.86730   2
  -5   4   3 148.441 6.92304   4
  -5   4   3 151.846 7.33135   1
  -5   4   3 148.102 6.57435   5
  -5   4   3 148.451 6.34247   5
   4  -4  -3 172.710 7.84109   2
   4  -4  -3 165.830 6.62929   4
  -4   4   3 161.789 6.14674   5
  -4   4   3 170.050 6.73471   4
  -4   4   3 171.083 6.18416   5
  -4   4   3 161.607 6.87240   1
   3  -4  -3 147.471 5.95339   4
   3  -4  -3 150.640 6.70172   2
  -3   4   3 150.464 6.66647   2
  -3   4   3 154.023 5.01389   3
  -3   4   3 153.487 5.13633   5
  -3   4   3 144.702 4.91776   3
  -3   4   3 148.602 5.11058   5
  -3   4   3 153.135 6.10697   1
  -3   4   3 149.150 5.96012   4
   2  -4  -3 14.7403 2.23509   2
   2  -4  -3 15.3518 2.09247   4
  -2   4   3 13.7159 1.78364   3
  -2   4   3 17.1780 1.23389   5
  -2   4   3 15.0744 2.41515   2
  -2   4   3 15.1085 1.90759   1
  -2   4   3 15.2629 2.10922   4
  -2   4   3 17.2493 1.28289   5
   1  -4  -3 592.304 17.5180   4
  -1   4   3 641.814 17.3536   4
  -1   4   3 657.903 17.0169   1
  -1   4   3 638.927 16.9834   3
  -1   4   3 622.940 17.4499   2
   0  -4  -3 2421.04 59.4227   1
   0   4   3 2447.63 59.4024   1
   0   4   3 2397.69 59.9793   4
   0   4   3 2349.75 59.7121   3
   0   4   3 2391.86 59.7270   2
  -1  -4  -3 5113.08 130.462   1
  -1  -4  -3 5238.97 131.141   3
   1   4   3 5560.68 131.359   4
   1   4   3 5687.22 131.253   3
   1   4   3 5303.57 131.896   2
   1   4   3 5317.49 129.639   5
   1   4   3 5301.63 132.849   1
  -2  -4  -3 0.32162 0.95919   3
  -2  -4  -3 -1.0155 0.46919   5
  -2  -4  -3 0.23210 0.68154   2
  -2  -4  -3 0.48087 0.51644   5
   2   4   3 0.32913 0.55734   5
   2   4   3 -0.1544 0.66346   1
   2   4   3 0.94036 0.87374   4
   2   4   3 -0.9263 0.54050   5
   2   4   3 -0.5430 0.89935   3
   2   4   3 0.02845 0.65961   2
  -3  -4  -3 55.4063 3.07556   1
  -3  -4  -3 60.0657 3.35695   2
  -3  -4  -3 55.2522 2.83035   5
  -3  -4  -3 52.2810 3.35171   3
  -3  -4  -3 55.0122 2.92781   5
   3   4   3 52.2312 2.95075   5
   3   4   3 55.7374 3.23021   1
   3   4   3 57.3643 3.36855   3
   3   4   3 54.9631 3.68326   4
   3   4   3 56.8858 3.23263   2
   3   4   3 51.8439 3.00028   5
  -4  -4  -3 237.572 7.82353   5
  -4  -4  -3 233.618 7.88527   5
  -4  -4  -3 242.768 8.37508   1
  -4  -4  -3 238.018 8.38271   2
  -4  -4  -3 221.881 8.32009   3
   4   4   3 234.074 7.98320   5
   4   4   3 228.983 8.70824   4
   4   4   3 237.447 8.42844   3
   4   4   3 236.116 8.37286   1
   4   4   3 233.653 8.20348   5
   4   4   3 232.113 8.29943   2
  -5  -4  -3 57.5157 4.47163   5
  -5  -4  -3 59.1360 4.17107   3
  -5  -4  -3 58.7362 4.04992   1
  -5  -4  -3 59.2658 3.89895   5
  -5  -4  -3 42.6909 4.74764   4
  -5  -4  -3 59.5787 4.81280   2
   5   4   3 55.6882 4.18845   5
   5   4   3 57.3081 4.56387   4
   5   4   3 58.2710 4.11083   5
   5   4   3 53.2833 4.28967   3
   5   4   3 58.1058 4.30091   2
   5   4   3 60.2034 4.43159   1
  -6  -4  -3 45.4869 3.91963   5
  -6  -4  -3 40.4742 3.97842   1
  -6  -4  -3 41.6435 4.03851   3
   6   4   3 37.3623 4.59692   3
   6   4   3 44.0526 4.62740   2
   6   4   3 51.7338 4.88375   5
   6   4   3 43.2165 4.49261   4
  -7  -4  -3 5.46457 1.96180   1
  -7  -4  -3 5.20617 2.14807   3
  -7  -4  -3 9.64025 3.18552   5
   7   4   3 19.2314 5.35902   5
   7   4   3 8.30109 2.48090   4
   7   4   3 7.07494 2.50322   2
   7   4   3 4.22502 2.14361   5
  -8  -4  -3 27.1304 4.94287   3
  -8  -4  -3 18.1570 5.68326   5
  -8  -4  -3 19.5692 4.42553   1
   8   4   3 32.2019 5.99741   2
   8   4   3 31.3419 5.92558   4
   8   4   3 18.3799 3.83693   5
  -9  -4  -3 73.1145 7.48075   3
  -9  -4  -3 74.1984 7.58826   1
  -9  -4  -3 68.8909 11.0513   5
   9   4   3 54.4401 9.07773   5
   9   4   3 80.8513 8.18136   4
   9   4   3 81.1475 8.64249   2
   8  -5  -3 29.2955 8.87663   2
  -8   5   3 -0.7555 2.95701   5
  -8   5   3 5.63731 3.23313   1
   7  -5  -3 0.53378 3.10527   2
   7  -5  -3 3.44776 2.28309   4
  -7   5   3 1.14807 2.08591   5
  -7   5   3 5.72324 2.96126   1
   6  -5  -3 2.27034 2.45085   2
   6  -5  -3 6.04479 1.94555   4
  -6   5   3 5.98341 1.83487   5
  -6   5   3 3.77350 2.05389   1
  -6   5   3 7.01303 2.45476   5
   5  -5  -3 58.9430 4.31049   4
   5  -5  -3 52.8921 5.56511   2
  -5   5   3 54.1089 3.91554   5
  -5   5   3 41.8105 4.97581   4
  -5   5   3 51.2338 4.11578   5
  -5   5   3 50.4962 4.49493   1
   4  -5  -3 334.329 10.9380   4
   4  -5  -3 336.003 12.3381   2
  -4   5   3 325.912 10.9980   4
  -4   5   3 333.641 9.73773   3
  -4   5   3 354.303 11.8667   1
  -4   5   3 331.523 9.80584   3
  -4   5   3 330.770 10.3953   5
  -4   5   3 349.239 10.3382   5
   3  -5  -3 -0.6669 1.18422   2
   3  -5  -3 1.45204 1.13205   4
  -3   5   3 1.67328 0.91342   5
  -3   5   3 1.27473 1.80549   2
  -3   5   3 1.83713 1.14271   1
  -3   5   3 1.96059 1.33661   3
  -3   5   3 0.03212 1.31048   4
  -3   5   3 1.70052 0.77804   5
   2  -5  -3 92.5962 4.82494   2
   2  -5  -3 90.0342 4.42980   4
  -2   5   3 86.7018 4.28328   4
  -2   5   3 87.5681 4.06514   3
  -2   5   3 90.5334 4.78674   2
  -2   5   3 101.672 4.66547   1
  -2   5   3 88.5724 3.94257   3
  -2   5   3 92.5185 4.44711   1
  -2   5   3 89.0696 2.95895   5
  -1   5   3 420.233 12.5416   3
  -1   5   3 432.909 12.6421   1
  -1   5   3 440.861 12.8277   4
  -1   5   3 434.375 12.8980   2
   0  -5  -3 371.500 10.8697   1
   0   5   3 359.040 10.8064   2
   0   5   3 357.973 10.7647   1
   0   5   3 358.333 11.0084   3
   0   5   3 376.953 11.2155   4
  -1  -5  -3 -0.7220 0.81963   3
  -1  -5  -3 0.39344 0.60863   1
   1   5   3 0.74592 0.52465   5
   1   5   3 0.53551 0.46726   5
   1   5   3 0.71557 0.67038   2
   1   5   3 1.01908 0.79347   4
   1   5   3 0.07745 0.66502   1
   1   5   3 1.69498 1.00263   3
   1   5   3 0.39378 0.87474   4
  -2  -5  -3 22.8989 2.38437   3
  -2  -5  -3 19.8477 1.30271   5
  -2  -5  -3 22.1230 2.13605   1
  -2  -5  -3 23.4441 2.19767   2
  -2  -5  -3 20.7942 1.39850   5
   2   5   3 26.9459 2.66117   3
   2   5   3 21.8000 1.85433   5
   2   5   3 22.3098 2.73726   4
   2   5   3 20.7053 1.79598   5
   2   5   3 25.0573 2.12542   1
  -3  -5  -3 7.87182 1.59871   5
  -3  -5  -3 5.39091 1.35457   2
  -3  -5  -3 7.53886 1.57222   5
  -3  -5  -3 5.25501 1.66678   1
  -3  -5  -3 6.54857 2.14129   3
   3   5   3 5.21826 1.32661   1
   3   5   3 5.30372 1.60869   3
   3   5   3 6.17063 1.67530   2
   3   5   3 8.64745 2.14551   4
   3   5   3 3.58803 1.02480   5
   3   5   3 6.79629 1.72187   5
  -4  -5  -3 39.9318 2.98118   5
  -4  -5  -3 36.6173 3.04272   1
  -4  -5  -3 36.8184 3.01313   5
  -4  -5  -3 31.6173 3.39497   2
  -4  -5  -3 35.9866 3.35689   3
   4   5   3 32.8745 3.02313   5
   4   5   3 35.0134 3.01726   5
   4   5   3 37.2004 3.74876   4
   4   5   3 39.5017 3.65549   3
   4   5   3 37.3660 3.42230   1
   4   5   3 35.2692 3.07972   2
  -5  -5  -3 20.3619 3.20752   3
  -5  -5  -3 24.9233 3.07355   1
  -5  -5  -3 23.9347 3.08136   5
  -5  -5  -3 17.1626 4.02446   2
   5   5   3 16.4218 3.10287   2
   5   5   3 16.7203 3.42183   5
   5   5   3 24.3823 3.49287   5
   5   5   3 17.9264 3.52852   4
   5   5   3 21.9988 3.79706   3
  -6  -5  -3 30.6226 3.91893   5
  -6  -5  -3 24.1546 3.73885   1
  -6  -5  -3 32.4890 3.92772   3
   6   5   3 22.6854 3.98727   4
   6   5   3 31.2829 4.47959   5
   6   5   3 32.3778 4.34244   5
   6   5   3 27.8974 4.07429   2
  -7  -5  -3 1.78322 2.44368   3
  -7  -5  -3 1.08352 2.07666   5
  -7  -5  -3 1.55834 1.86200   1
   7   5   3 -0.4371 1.69638   5
   7   5   3 -2.1297 2.01024   2
   7   5   3 4.53850 2.49022   5
   7   5   3 1.54071 1.93088   4
  -8  -5  -3 10.1362 3.85298   5
  -8  -5  -3 23.9716 5.65792   3
  -8  -5  -3 20.9861 5.15132   1
   8   5   3 8.97016 3.03005   2
   8   5   3 11.1970 3.13715   4
   8   5   3 21.4239 6.75509   5
  -9  -5  -3 3.52772 3.25471   1
   9   5   3 4.07072 3.85614   2
   9   5   3 3.81148 3.48120   4
   9   5   3 -5.1415 3.80830   5
  -7   6   3 39.3928 6.54037   1
  -7   6   3 46.3281 6.19192   5
   6  -6  -3 7.33280 3.19217   2
   6  -6  -3 1.03770 2.12052   4
  -6   6   3 4.70767 2.44867   1
  -6   6   3 6.70301 2.20031   5
  -6   6   3 3.63841 2.42980   5
   5  -6  -3 4.81389 1.96745   4
   5  -6  -3 6.51441 2.64749   2
  -5   6   3 4.41371 2.01789   3
  -5   6   3 4.04679 1.81766   5
  -5   6   3 5.09444 2.03871   1
  -5   6   3 2.19439 2.52370   4
  -5   6   3 5.00886 1.92667   3
  -5   6   3 1.29219 1.39157   5
   4  -6  -3 0.42975 1.76442   2
   4  -6  -3 3.78176 1.49558   4
  -4   6   3 4.48565 1.90007   1
  -4   6   3 1.26369 1.20739   3
  -4   6   3 1.95168 1.59619   4
  -4   6   3 2.31192 1.05093   5
  -4   6   3 -1.4291 1.77821   3
   3  -6  -3 28.8798 3.82472   2
  -3   6   3 26.6270 3.68314   1
  -3   6   3 26.2256 2.04723   5
  -3   6   3 29.9539 2.74388   3
  -3   6   3 23.2074 2.15572   5
  -3   6   3 23.5684 3.40028   4
  -3   6   3 23.0858 3.13384   3
  -3   6   3 23.6507 3.16560   1
   2  -6  -3 794.807 22.9696   2
  -2   6   3 810.884 22.7248   1
  -2   6   3 854.202 20.4738   5
  -2   6   3 820.670 22.3357   3
  -2   6   3 808.498 22.3284   4
  -2   6   3 816.716 23.1150   2
  -2   6   3 812.618 22.2581   3
  -2   6   3 815.252 20.5272   5
  -2   6   3 815.177 22.7214   1
  -1   6   3 65.0508 4.10209   2
  -1   6   3 70.5294 4.04699   1
  -1   6   3 73.4691 4.16865   3
  -1   6   3 65.0083 3.84276   4
   0  -6  -3 44.0949 3.00196   1
   0   6   3 45.1340 3.17803   1
   0   6   3 44.3099 3.21679   2
   0   6   3 52.0036 3.40799   4
   0   6   3 47.9666 3.66342   3
   0   6   3 48.7074 3.40935   4
  -1  -6  -3 709.317 20.3194   1
   1   6   3 734.079 18.8284   5
   1   6   3 714.567 20.7812   2
   1   6   3 725.491 18.8726   5
   1   6   3 759.903 20.4536   1
   1   6   3 745.040 20.9626   4
   1   6   3 736.569 20.7854   3
   1   6   3 777.732 21.0858   4
   1   6   3 771.754 19.9974   2
  -2  -6  -3 51.7111 3.73078   3
  -2  -6  -3 46.8386 3.15837   1
   2   6   3 47.9581 2.70065   5
   2   6   3 47.7170 3.75395   3
   2   6   3 48.0401 2.60916   5
   2   6   3 51.1068 3.93748   4
   2   6   3 49.9352 3.17590   1
  -3  -6  -3 5.53053 1.06916   5
  -3  -6  -3 8.93001 2.54703   3
  -3  -6  -3 11.4058 1.80894   5
  -3  -6  -3 7.14835 2.02210   1
   3   6   3 12.7877 2.59707   1
   3   6   3 5.41232 1.63732   4
   3   6   3 10.1149 1.98983   2
   3   6   3 11.4333 2.22410   5
   3   6   3 7.13637 1.98785   3
   3   6   3 8.85179 2.03354   5
  -4  -6  -3 1251.13 32.1800   2
  -4  -6  -3 1241.74 31.6130   5
  -4  -6  -3 1220.31 32.9369   1
  -4  -6  -3 1217.49 33.2716   3
   4   6   3 1239.27 33.8127   4
   4   6   3 1239.55 32.2078   2
   4   6   3 1241.09 32.4329   5
   4   6   3 1260.90 32.2575   5
   4   6   3 1127.81 32.8756   3
   4   6   3 1158.35 32.7580   1
  -5  -6  -3 335.720 11.7322   2
  -5  -6  -3 344.940 12.1587   1
  -5  -6  -3 352.870 12.3584   3
  -5  -6  -3 351.765 11.3035   5
   5   6   3 353.530 11.9842   5
   5   6   3 345.523 11.7958   5
   5   6   3 352.657 11.6357   2
   5   6   3 342.174 12.9034   4
  -6  -6  -3 19.9088 3.69075   1
  -6  -6  -3 24.7308 5.35052   2
  -6  -6  -3 16.9155 4.33842   5
  -6  -6  -3 16.2915 3.95824   3
   6   6   3 21.5980 4.06837   2
   6   6   3 10.9142 3.89183   4
   6   6   3 11.7744 3.72981   5
  -7  -6  -3 5.03770 2.70400   5
  -7  -6  -3 4.41538 2.61751   3
  -7  -6  -3 5.29338 2.08514   1
   7   6   3 2.44268 2.44959   2
   7   6   3 1.98927 2.98262   5
   7   6   3 1.67895 2.44341   5
   7   6   3 1.93502 2.24305   4
  -8  -6  -3 -1.5634 2.23414   1
   8   6   3 0.07110 2.87327   2
   8   6   3 2.88627 3.25031   4
   8   6   3 -5.2340 2.83539   5
  -9  -6  -3 106.050 8.70978   1
   9   6   3 111.420 10.3540   4
   9   6   3 116.817 11.8712   5
   9   6   3 126.970 10.1527   2
   7  -7  -3 78.2547 9.85148   2
  -7   7   3 92.7897 8.53679   1
  -7   7   3 104.134 7.75135   5
   6  -7  -3 76.0599 8.44270   2
  -6   7   3 94.6034 7.57875   1
  -6   7   3 103.623 6.08168   5
   5  -7  -3 -2.7068 2.28141   2
  -5   7   3 2.75639 2.10577   1
  -5   7   3 2.82126 1.72360   3
  -5   7   3 1.02081 1.83580   5
  -5   7   3 2.19414 1.51193   5
   4  -7  -3 2.65266 2.10645   2
  -4   7   3 2.71930 2.30265   3
  -4   7   3 1.06903 1.16863   5
  -4   7   3 3.21053 1.82283   4
  -4   7   3 3.18150 1.75049   3
  -4   7   3 1.11430 1.66138   1
  -4   7   3 1.19456 1.46798   5
   3  -7  -3 13.7618 3.74593   2
  -3   7   3 13.2672 4.07054   3
  -3   7   3 14.0868 2.25014   5
  -3   7   3 10.2841 2.61603   3
  -3   7   3 18.3493 3.67178   1
  -3   7   3 14.1052 1.85481   5
  -3   7   3 16.5367 3.29648   4
   2  -7  -3 90.8966 5.21754   2
  -2   7   3 93.6246 3.29976   5
  -2   7   3 90.5447 4.80017   3
  -2   7   3 95.8939 5.50905   3
  -2   7   3 91.6292 3.20606   5
  -2   7   3 90.8820 4.93154   4
  -2   7   3 82.3825 6.03875   2
  -2   7   3 109.086 7.50845   1
  -2   7   3 93.9358 5.31722   1
  -1   7   3 980.486 26.0903   4
  -1   7   3 979.766 26.3858   3
  -1   7   3 957.550 26.2232   3
  -1   7   3 935.073 25.9353   4
  -1   7   3 909.950 26.1638   1
  -1   7   3 951.523 25.9770   2
   0   7   3 186.092 7.42262   1
   0   7   3 194.284 7.09172   2
   0   7   3 193.047 7.77146   3
   0   7   3 197.518 7.59294   4
   0   7   3 188.391 7.50381   4
  -1  -7  -3 21.4332 2.64480   1
   1   7   3 21.3459 3.08503   4
   1   7   3 16.2711 2.57690   1
   1   7   3 16.2018 2.47562   2
   1   7   3 18.5463 2.20179   2
   1   7   3 14.5554 1.91023   5
   1   7   3 23.7891 3.17983   4
   1   7   3 18.7286 1.69993   5
   1   7   3 12.5346 3.26753   3
  -2  -7  -3 216.056 8.32265   1
   2   7   3 234.186 9.07214   4
   2   7   3 215.609 8.28424   1
   2   7   3 223.157 7.48847   2
   2   7   3 221.906 8.85196   3
   2   7   3 225.704 7.22430   5
   2   7   3 229.714 7.16008   5
  -3  -7  -3 0.38315 0.99882   5
  -3  -7  -3 0.44764 1.14806   1
  -3  -7  -3 0.97289 0.82869   5
   3   7   3 1.04172 1.62272   1
   3   7   3 0.97081 1.07950   5
   3   7   3 1.25669 0.98243   2
   3   7   3 2.94442 1.60444   4
   3   7   3 0.54162 1.10739   5
  -4  -7  -3 760.864 21.2859   2
  -4  -7  -3 782.422 22.5266   1
  -4  -7  -3 794.474 20.7998   5
   4   7   3 763.186 23.2013   4
   4   7   3 752.472 21.4233   5
   4   7   3 777.440 21.3109   2
   4   7   3 757.580 21.6933   5
  -5  -7  -3 13.4452 4.35781   2
  -5  -7  -3 12.8916 3.27088   1
  -5  -7  -3 10.7086 3.41011   5
   5   7   3 5.35761 2.32815   5
   5   7   3 11.1578 3.37275   2
   5   7   3 6.11439 1.98094   5
   5   7   3 7.71373 2.42337   4
  -6  -7  -3 165.098 8.56480   1
  -6  -7  -3 154.313 8.67443   2
  -6  -7  -3 164.808 7.84888   5
   6   7   3 165.399 8.22550   5
   6   7   3 165.217 8.29887   5
   6   7   3 159.492 8.83936   4
   6   7   3 170.294 7.70388   2
  -7  -7  -3 10.3582 2.84902   1
  -7  -7  -3 22.5274 7.11608   5
   7   7   3 4.89094 2.62067   4
   7   7   3 10.2372 2.93083   2
   7   7   3 10.0062 3.12795   5
  -8  -7  -3 8.00193 3.39257   1
   8   7   3 -1.0772 3.24723   4
   8   7   3 2.24897 3.27458   2
   8   7   3 3.64496 3.29032   5
  -9  -7  -3 9.89024 4.19509   1
   9   7   3 3.79867 4.30040   2
   9   7   3 -1.6826 3.89153   4
   9   7   3 8.92982 5.71950   5
  -6   8   3 25.5517 5.06810   5
  -6   8   3 20.3738 6.12348   1
   5  -8  -3 -1.4252 2.61385   2
  -5   8   3 1.57952 1.81516   5
  -5   8   3 1.80272 2.48388   1
  -5   8   3 2.44436 2.08742   3
   4  -8  -3 66.7086 6.29987   2
  -4   8   3 63.4224 6.39895   3
  -4   8   3 58.1845 3.73010   5
  -4   8   3 66.5847 4.96745   3
  -4   8   3 58.7927 6.10733   1
   3  -8  -3 5.80384 2.20513   2
  -3   8   3 4.07217 2.34111   4
  -3   8   3 5.51915 2.04885   1
  -3   8   3 6.90316 1.88390   5
  -3   8   3 7.84411 2.31571   5
  -3   8   3 13.0278 3.45035   3
  -3   8   3 6.27307 3.44068   3
  -2   8   3 3.55052 1.67995   4
  -2   8   3 3.18268 1.74834   1
  -2   8   3 2.93369 1.74795   4
  -2   8   3 3.43355 1.70635   3
  -2   8   3 -0.6907 2.76923   2
  -2   8   3 16.0894 4.98749   3
  -1   8   3 13.1180 3.12352   4
  -1   8   3 6.82273 1.90830   4
  -1   8   3 9.09034 3.27111   3
  -1   8   3 7.98443 2.33850   2
  -1   8   3 9.13123 3.09674   3
   0   8   3 37.0091 3.53054   2
   0   8   3 36.0237 3.27225   2
   0   8   3 38.0821 3.90214   4
   0   8   3 37.2760 2.02513   5
   0   8   3 41.7760 4.14860   4
   0   8   3 36.3336 2.09090   5
   0   8   3 35.0968 3.81418   3
  -1  -8  -3 540.809 16.5077   1
   1   8   3 533.519 15.2536   2
   1   8   3 532.844 14.3154   5
   1   8   3 510.343 16.5881   4
   1   8   3 538.233 14.3909   5
   1   8   3 538.689 15.2748   2
   1   8   3 547.233 16.8699   4
  -2  -8  -3 66.3118 4.59110   1
   2   8   3 60.6542 3.72643   2
   2   8   3 58.9251 3.53333   5
   2   8   3 61.4765 3.44988   5
   2   8   3 62.6586 5.16926   4
   2   8   3 64.7440 3.49175   2
  -3  -8  -3 52.5246 4.04335   1
   3   8   3 51.8317 3.81695   5
   3   8   3 54.7120 3.50921   2
   3   8   3 49.0063 3.69157   5
   3   8   3 44.1257 4.72134   4
  -4  -8  -3 62.8804 3.96846   5
  -4  -8  -3 71.7925 5.13987   1
   4   8   3 66.7632 4.63507   5
   4   8   3 64.3178 4.68266   5
   4   8   3 70.4132 4.22313   2
   4   8   3 69.4298 5.94016   4
  -5  -8  -3 188.712 8.31907   2
  -5  -8  -3 208.232 7.91984   5
  -5  -8  -3 190.757 8.88993   1
   5   8   3 187.399 8.64128   5
   5   8   3 191.399 9.44877   4
   5   8   3 189.718 7.68463   2
   5   8   3 193.163 8.65107   5
  -6  -8  -3 34.0925 5.84294   5
  -6  -8  -3 37.9314 4.79048   1
  -6  -8  -3 37.2887 6.34320   2
   6   8   3 44.9055 5.02082   2
   6   8   3 28.4614 6.55477   5
   6   8   3 38.0566 5.81409   4
   6   8   3 37.8686 5.23926   5
  -7  -8  -3 2.94330 2.69702   1
   7   8   3 2.56154 2.70214   5
   7   8   3 1.45524 2.69982   4
   7   8   3 3.59900 2.81279   2
   8   8   3 33.9042 8.90124   5
   8   8   3 43.4377 7.47233   2
   8   8   3 43.2958 8.34735   4
  -9  -8  -3 50.1807 10.4057   1
   9   8   3 34.7325 11.6219   5
   9   8   3 65.9958 10.7080   2
   9   8   3 38.7467 10.0612   4
   6  -9  -3 14.1321 4.89218   2
  -6   9   3 3.77690 3.49105   1
  -6   9   3 7.94355 2.92475   5
   5  -9  -3 -0.9041 3.34818   2
  -5   9   3 3.23166 2.72070   5
  -5   9   3 2.20336 2.71505   1
  -5   9   3 14.2833 4.11970   5
  -5   9   3 2.94245 2.80796   3
   4  -9  -3 69.8623 7.12821   2
  -4   9   3 68.9737 4.14805   5
  -4   9   3 75.6591 5.72259   3
  -4   9   3 62.2212 5.13282   5
  -4   9   3 73.6639 5.61721   4
  -4   9   3 59.8788 6.42848   1
   3  -9  -3 120.584 7.57525   2
  -3   9   3 114.260 4.90780   5
  -3   9   3 127.125 7.76910   1
  -3   9   3 118.540 6.70116   3
  -3   9   3 122.387 6.45857   4
  -3   9   3 103.158 9.52906   4
  -3   9   3 119.987 4.70835   5
  -2   9   3 11.8740 3.95110   3
  -2   9   3 8.88188 1.95194   5
  -2   9   3 9.65783 2.50932   4
  -2   9   3 11.5115 1.85284   5
  -2   9   3 10.9115 3.85712   1
  -2   9   3 16.7949 4.21238   4
  -1   9   3 0.59626 0.80057   5
  -1   9   3 -2.9740 2.00414   4
  -1   9   3 0.78618 1.78548   3
  -1   9   3 -0.8395 1.62328   4
  -1   9   3 13.5024 4.72905   2
   0   9   3 8.18526 1.76345   5
   0   9   3 5.89061 2.24931   4
   0   9   3 9.35546 2.76557   2
   0   9   3 6.34806 2.13470   4
   0   9   3 10.3364 1.87890   5
   0   9   3 7.55100 2.31153   3
   0   9   3 7.64770 2.20567   2
  -1  -9  -3 72.0714 5.26956   1
   1   9   3 70.6667 3.46101   5
   1   9   3 71.1146 4.62349   2
   1   9   3 75.4950 3.53954   5
   1   9   3 82.8285 5.94680   4
   1   9   3 73.0596 4.04250   2
  -2  -9  -3 261.094 10.4011   1
   2   9   3 266.052 8.76915   2
   2   9   3 270.089 9.02836   2
   2   9   3 298.385 11.4091   4
   2   9   3 283.687 8.93082   5
   2   9   3 277.105 9.02647   5
  -3  -9  -3 19.9729 4.02562   1
   3   9   3 21.9117 2.90518   2
   3   9   3 17.9417 4.33435   4
   3   9   3 17.5513 3.25076   5
   3   9   3 14.2460 3.39420   2
   3   9   3 16.4958 3.38229   5
  -4  -9  -3 9.63335 2.47663   1
  -4  -9  -3 16.9476 3.08175   5
   4   9   3 13.7670 4.32697   5
   4   9   3 18.3032 3.24915   2
   4   9   3 8.38946 2.80223   4
   4   9   3 11.8921 3.62166   5
  -5  -9  -3 3.86522 2.24114   1
  -5  -9  -3 1.16818 2.21643   5
   5   9   3 -0.5003 2.65917   5
   5   9   3 3.76663 2.53549   4
   5   9   3 2.18648 2.17095   5
   5   9   3 0.21912 1.92660   2
  -6  -9  -3 82.8460 6.87041   1
   6   9   3 77.1133 7.52020   4
   6   9   3 90.5786 6.16142   2
   6   9   3 89.7468 7.24225   5
  -7  -9  -3 30.4837 6.40263   1
   7   9   3 52.1167 6.74335   2
   7   9   3 44.4544 7.07874   4
   7   9   3 50.0181 8.09379   5
  -8  -9  -3 126.540 10.1322   1
   8   9   3 151.569 12.0121   4
   8   9   3 122.808 9.66559   2
   5 -10  -3 -4.0244 3.73948   2
  -5  10   3 -0.7420 2.32956   5
  -5  10   3 -1.1936 2.96766   1
   4 -10  -3 10.5081 3.58236   2
  -4  10   3 7.65168 2.39449   5
  -4  10   3 6.27522 3.08761   1
  -4  10   3 8.14729 1.97867   5
  -4  10   3 6.85938 2.99339   3
  -3  10   3 5.62972 2.90024   1
  -3  10   3 -0.8163 1.44657   5
  -3  10   3 5.99451 3.06850   3
  -3  10   3 1.90556 1.32051   5
  -3  10   3 -3.2486 2.66539   4
  -2  10   3 1.01018 1.12574   5
  -2  10   3 1.60858 2.31675   1
  -2  10   3 2.70282 1.21003   5
  -2  10   3 2.03495 2.50048   4
  -2  10   3 6.40201 2.77283   3
  -1  10   3 -1.2990 3.36831   2
  -1  10   3 5.87352 2.55032   3
  -1  10   3 3.11816 2.33904   4
  -1  10   3 2.43418 1.09914   5
  -1  10   3 3.09083 1.05434   5
   0  10   3 39.2254 4.18158   2
   0  10   3 48.8663 5.31484   2
   0  10   3 51.9509 5.16730   3
   0  10   3 45.4795 3.03372   5
   0  10   3 43.9768 5.33629   4
  -1 -10  -3 74.9850 5.78809   1
   1  10   3 66.9519 4.11765   2
   1  10   3 74.5977 6.17758   4
   1  10   3 78.3843 6.27095   3
   1  10   3 77.1316 3.97853   5
   1  10   3 72.6770 5.36399   2
   1  10   3 74.5858 4.02362   5
  -2 -10  -3 19.6011 3.97620   1
   2  10   3 16.7676 3.17671   5
   2  10   3 13.9080 2.92624   5
   2  10   3 21.9895 4.47778   3
   2  10   3 15.0312 3.71103   2
   2  10   3 12.1747 2.71232   2
   2  10   3 22.0174 5.24259   4
  -3 -10  -3 24.2782 4.63612   1
   3  10   3 23.3488 3.83040   2
   3  10   3 23.1630 5.35610   4
   3  10   3 28.6230 4.26483   5
   3  10   3 30.1313 3.68555   5
  -4 -10  -3 46.0120 5.56574   1
   4  10   3 40.1745 3.86809   2
   4  10   3 37.9030 4.70953   5
   4  10   3 36.7842 5.72954   5
   4  10   3 46.3701 6.27956   4
  -5 -10  -3 106.755 7.71982   1
   5  10   3 124.627 5.88248   2
   5  10   3 119.371 8.47286   4
   5  10   3 98.0397 7.05980   5
  -6 -10  -3 9.77174 3.11969   1
   6  10   3 4.49049 2.98129   5
   6  10   3 17.4315 5.06201   2
   6  10   3 9.82094 3.23009   4
  -7 -10  -3 32.9403 6.46998   1
   7  10   3 36.6601 8.63149   4
   7  10   3 28.0352 8.75573   5
  -8 -10  -3 -0.8732 4.23437   1
   8  10   3 4.14302 5.05109   4
   8  10   3 -3.6327 4.83618   5
  -4  11   3 -1.1616 3.49143   1
  -4  11   3 2.11053 4.05346   3
  -4  11   3 2.71986 2.04463   5
  -3  11   3 83.3587 4.44599   5
  -3  11   3 82.9801 5.14939   5
  -3  11   3 89.3750 7.92612   3
  -3  11   3 87.7301 8.45634   1
  -2  11   3 43.9995 3.29847   5
  -2  11   3 42.9640 6.39305   4
  -2  11   3 39.0690 6.52385   3
  -2  11   3 43.5615 3.61427   5
  -2  11   3 44.2143 6.64262   1
  -1  11   3 10.2992 3.31011   3
  -1  11   3 10.7358 2.95913   5
  -1  11   3 17.1303 4.57471   2
  -1  11   3 11.0470 2.54408   5
  -1  11   3 7.80229 2.84814   4
   0  11   3 -0.3521 2.52027   3
   0  11   3 0.55826 2.50326   4
   0  11   3 -1.0656 1.44764   5
   0  11   3 0.94251 1.29920   5
   1  11   3 6.96733 3.22423   3
   1  11   3 6.55743 1.71623   5
   1  11   3 3.92580 1.82647   5
   1  11   3 6.73367 2.90115   4
   1  11   3 4.63415 1.70350   2
  -2 -11  -3 4.21568 2.51120   1
   2  11   3 4.90380 2.95341   3
   2  11   3 3.79974 1.82123   5
   2  11   3 5.67481 1.99884   5
   2  11   3 2.53656 3.00122   4
  -3 -11  -3 4.53136 2.49343   1
   3  11   3 4.48950 2.54199   5
   3  11   3 7.18070 2.29349   5
   3  11   3 7.90771 1.78008   2
   3  11   3 9.84346 3.44138   3
   3  11   3 8.73895 3.57208   4
  -4 -11  -3 8.67260 3.08459   1
   4  11   3 1.71660 2.18712   5
   4  11   3 9.37918 3.61002   3
   4  11   3 6.16379 3.42023   4
  -5 -11  -3 5.66908 3.24848   1
   5  11   3 8.13572 2.94353   5
   5  11   3 5.10027 3.77288   4
  -6 -11  -3 2.32618 3.89129   1
   6  11   3 0.23607 3.95740   4
   6  11   3 4.04032 3.49170   5
  -7 -11  -3 9.97196 4.30207   1
   7  11   3 12.9914 5.04549   5
   7  11   3 16.1209 5.37477   3
  -3  12   3 4.36911 1.84642   5
  -3  12   3 7.18701 4.77913   3
  -3  12   3 2.75180 3.88123   1
  -3  12   3 13.8233 4.57894   5
  -2  12   3 13.1528 3.88978   1
  -2  12   3 23.4187 3.37272   5
  -2  12   3 14.5060 4.42614   4
  -2  12   3 26.0265 4.07391   5
  -2  12   3 31.4296 7.59398   3
  -1  12   3 1.07425 1.57532   5
  -1  12   3 3.99701 1.99733   5
  -1  12   3 -2.1921 2.44663   2
  -1  12   3 0.30106 3.68793   4
  -1  12   3 0.66478 3.58131   3
   0  12   3 21.3125 4.32022   2
   0  12   3 13.1325 3.58901   5
   0  12   3 17.7400 6.02905   3
   0  12   3 18.3808 4.31918   4
   1  12   3 4.31571 1.86430   5
   1  12   3 4.29369 3.53215   3
  -2 -12  -3 3.20447 2.94313   1
   2  12   3 6.82680 2.52202   5
   2  12   3 6.61048 3.65063   3
   2  12   3 -0.0590 3.56839   4
   2  12   3 5.26131 2.15316   5
  -3 -12  -3 2.84762 3.27906   1
   3  12   3 1.26161 3.34063   3
   3  12   3 -0.6049 2.31554   5
   3  12   3 1.48146 3.59175   4
  -4 -12  -3 -0.7173 3.29159   1
   4  12   3 0.78323 2.84054   5
   4  12   3 1.65630 3.98965   3
   4  12   3 0.05595 3.47261   4
  -5 -12  -3 3.46428 3.83642   1
   5  12   3 -0.5333 3.91072   4
   5  12   3 -3.1972 3.02260   5
   5  12   3 4.31570 4.10149   3
  -6 -12  -3 5.09849 4.46049   1
   6  12   3 6.48765 4.51583   5
   6  12   3 2.43012 5.13325   3
   6  12   3 5.01772 4.75588   4
  -1  13   3 19.2636 4.90018   5
  -1  13   3 19.7212 4.06797   5
  -1  13   3 15.9379 5.24400   3
  -1  13   3 19.1203 5.68235   4
   0  13   3 -5.6067 4.03322   3
   0  13   3 1.74320 1.84563   5
   0  13   3 -6.1034 3.89644   4
   0  13   3 6.76733 2.50749   5
   1  13   3 57.6387 8.34005   3
   1  13   3 74.7377 5.68569   5
   1  13   3 72.1141 9.59219   4
  -2 -13  -3 3.68188 3.45787   1
   2  13   3 -4.0681 4.05661   4
   2  13   3 7.70944 2.85190   5
   2  13   3 -1.2765 3.81212   3
  -3 -13  -3 35.3708 8.14675   1
   3  13   3 28.1216 8.96677   4
   3  13   3 32.8893 7.77010   3
   3  13   3 34.1935 5.93885   5
  -4 -13  -3 2.15130 3.89189   1
   4  13   3 0.15080 3.13106   5
   4  13   3 1.46203 4.19199   3
   3  12  -4 36.3312 10.8916   4
   3  12  -4 22.1558 5.27426   5
   3  12  -4 51.5037 11.7416   3
  -3 -12   4 28.2723 9.23539   1
   2  12  -4 3.01545 3.58468   5
   2  12  -4 1.37975 5.48953   4
   2  12  -4 3.30105 5.84554   3
   1  12  -4 20.3111 4.16261   5
   1  12  -4 36.4844 9.17074   4
   1  12  -4 42.0480 9.94172   3
   0  12  -4 8.67779 5.03138   3
   0  12  -4 9.50061 3.81125   5
  -1  12  -4 24.0604 6.77372   5
  -1  12  -4 11.5374 5.89724   3
   5  11  -4 11.5961 5.63347   5
   5  11  -4 2.50606 5.15197   4
   5  11  -4 -8.6632 5.71042   3
  -5 -11   4 -2.4834 4.26899   1
   4  11  -4 48.4346 9.91807   4
   4  11  -4 55.8553 9.51711   5
   4  11  -4 31.8685 6.61704   3
  -4 -11   4 44.0905 8.08295   1
   3  11  -4 7.78221 4.02711   4
   3  11  -4 6.99343 3.86981   5
  -3 -11   4 -2.4036 3.54173   1
   2  11  -4 0.63818 4.47936   3
   2  11  -4 22.6948 7.05250   5
   2  11  -4 -2.5505 3.46399   4
  -2 -11   4 0.48289 3.37240   1
   1  11  -4 36.2532 6.25833   5
   1  11  -4 36.6051 7.54574   4
   1  11  -4 30.1287 7.77315   3
   0  11  -4 25.7356 6.51204   4
   0  11  -4 7.28971 3.90001   3
   0  11  -4 8.18825 2.85735   5
  -1  11  -4 -2.9993 2.31658   5
  -1  11  -4 -0.0720 3.66323   3
  -2  11  -4 26.1132 8.20813   3
  -2  11  -4 29.0829 5.91895   5
  -2  11  -4 26.5377 7.64926   1
  -3  11  -4 10.5051 5.04347   3
  -3  11  -4 10.0872 4.62444   1
   6  10  -4 -10.704 5.56608   3
   6  10  -4 12.0702 5.77715   5
   6  10  -4 -1.9537 4.66149   4
  -6 -10   4 -0.9680 4.22360   1
   5  10  -4 22.1978 5.97650   3
   5  10  -4 29.6473 8.91541   5
   5  10  -4 29.1759 9.23351   4
  -5 -10   4 13.4805 3.96073   1
   4  10  -4 38.2897 8.63698   4
   4  10  -4 32.2390 8.57844   3
   4  10  -4 35.4506 8.23312   5
   3  10  -4 83.3660 8.92291   3
   3  10  -4 88.4206 8.74527   4
   3  10  -4 95.4502 8.67178   5
  -3 -10   4 83.8705 7.66541   1
   2  10  -4 -6.5091 3.38158   3
   2  10  -4 -2.5854 2.45420   5
   2  10  -4 -0.8690 3.01636   4
  -2 -10   4 4.53360 2.91908   1
   1  10  -4 324.412 13.0478   4
   1  10  -4 319.140 12.6165   5
   1  10  -4 335.411 14.7028   3
   0  10  -4 26.7445 5.22188   5
   0  10  -4 17.9124 5.23216   4
   0  10  -4 22.3509 6.47812   3
  -1  10  -4 42.0630 5.32037   5
  -1  10  -4 42.3106 6.56419   3
  -1  10  -4 32.1756 4.90511   4
  -2  10  -4 -3.3154 2.61743   1
  -2  10  -4 -4.3939 3.34246   3
  -2  10  -4 -3.4448 1.99183   5
  -3  10  -4 3.78224 3.76600   3
  -3  10  -4 4.18372 2.51666   5
  -3  10  -4 1.14366 3.45525   1
   3 -10   4 5.64824 3.07910   2
  -4  10  -4 28.8800 8.54537   1
  -4  10  -4 48.4976 8.83438   3
  -4  10  -4 51.7051 6.78552   5
   4 -10   4 50.6390 7.74977   2
   6   9  -4 8.64894 4.90568   5
   6   9  -4 6.56256 4.02811   4
   6   9  -4 12.0396 5.43744   3
  -6  -9   4 9.89351 3.87325   1
   5   9  -4 0.11253 3.86364   4
   5   9  -4 3.89718 4.29273   3
   5   9  -4 2.63969 3.78250   5
  -5  -9   4 3.62734 3.28036   1
   4   9  -4 36.7344 6.69298   5
   4   9  -4 38.6726 7.12432   4
   4   9  -4 39.9884 7.14165   3
   3   9  -4 11.8395 3.08692   5
   3   9  -4 19.9182 6.35033   3
   3   9  -4 11.0451 3.21669   4
  -3  -9   4 10.1258 3.02414   1
   2   9  -4 138.450 8.61828   3
   2   9  -4 145.061 7.92565   5
   2   9  -4 144.218 8.44679   4
   2   9  -4 127.801 8.25504   5
  -2  -9   4 146.660 8.29446   1
  -2  -9   4 136.061 7.78202   5
   1   9  -4 -1.7247 2.74080   5
   1   9  -4 -1.1752 2.05982   4
   1   9  -4 3.51206 1.93672   5
   1   9  -4 2.97302 2.97584   3
  -1  -9   4 3.84416 2.50272   5
  -1  -9   4 -0.6214 1.97259   1
   0   9  -4 94.6721 5.73448   4
   0   9  -4 89.9097 7.12429   3
   0   9  -4 87.6221 5.58682   5
   0   9  -4 75.4204 6.60804   5
   0  -9   4 93.3828 6.83328   4
   0  -9   4 101.387 6.17487   5
  -1   9  -4 19.6299 5.14329   3
  -1   9  -4 7.61014 2.62076   5
  -1   9  -4 12.1195 3.87343   5
  -1   9  -4 12.7973 3.72330   4
  -2   9  -4 33.5157 5.36561   1
  -2   9  -4 32.3565 5.94252   3
  -2   9  -4 30.6220 4.53443   5
   2  -9   4 31.6133 4.26954   2
  -3   9  -4 -1.8271 2.74239   3
  -3   9  -4 -0.7456 2.65205   1
  -3   9  -4 -2.9078 2.12606   5
   3  -9   4 0.60627 2.28461   2
  -4   9  -4 21.3246 5.69844   5
  -4   9  -4 22.4113 7.06192   3
   4  -9   4 30.3521 6.70150   2
  -5   9  -4 -0.5858 2.63562   5
  -5   9  -4 1.74647 3.32673   1
  -5   9  -4 5.99082 4.64480   3
   5  -9   4 5.67856 4.20372   2
   7   8  -4 -4.2355 4.56067   3
   7   8  -4 -3.9058 3.78807   5
   7   8  -4 5.63244 4.93251   4
  -7  -8   4 -2.9651 3.24182   1
   6   8  -4 10.2003 4.77919   3
   6   8  -4 6.47751 3.58636   4
   6   8  -4 5.88961 3.48619   5
  -6  -8   4 4.73625 2.77717   1
   5   8  -4 4.00743 3.23586   4
   5   8  -4 2.40188 2.56459   5
   5   8  -4 -1.0635 3.16909   3
  -5  -8   4 -1.2554 3.45393   5
  -5  -8   4 0.94646 2.32272   1
   4   8  -4 9.60839 4.68548   5
   4   8  -4 9.85766 3.00623   4
   4   8  -4 10.5738 3.30754   3
   4   8  -4 16.6505 5.57004   5
  -4  -8   4 17.3209 4.82446   1
  -4  -8   4 18.0878 5.51574   5
   3   8  -4 1.93467 2.74991   3
   3   8  -4 -2.3747 2.04022   4
   3   8  -4 3.71570 2.56421   5
   3   8  -4 1.78791 2.23875   5
  -3  -8   4 1.50728 2.33338   5
  -3  -8   4 2.67304 2.03232   1
   2   8  -4 16.3664 4.48201   4
   2   8  -4 18.3745 5.04980   3
   2   8  -4 16.9697 5.09071   5
   2   8  -4 24.6155 4.61333   5
  -2  -8   4 20.0415 3.94617   1
  -2  -8   4 17.2382 4.29400   5
   1   8  -4 47.4362 5.53227   3
   1   8  -4 48.8843 4.62437   4
   1   8  -4 39.2907 5.07624   5
   1   8  -4 46.6913 4.77992   5
  -1  -8   4 47.8811 4.57244   5
  -1  -8   4 40.6732 6.23862   4
  -1  -8   4 46.2381 4.68487   1
   0   8  -4 34.7110 4.66800   3
   0   8  -4 33.1798 4.40219   5
   0   8  -4 37.5220 3.88846   4
   0   8  -4 40.8138 4.37891   5
   0  -8   4 34.1040 4.40987   5
   0  -8   4 42.2485 4.98022   4
  -1   8  -4 19.3534 4.49059   3
  -1   8  -4 17.7960 3.14783   4
  -1   8  -4 17.1712 2.94049   2
  -1   8  -4 15.0153 3.39424   5
  -1   8  -4 13.3199 4.20343   5
   1  -8   4 13.6286 3.64989   4
   1  -8   4 16.2203 2.51798   2
   1  -8   4 25.0567 4.11980   5
  -2   8  -4 6.92813 2.19991   5
  -2   8  -4 8.00517 2.70308   3
  -2   8  -4 7.95739 2.26146   2
  -2   8  -4 7.14778 2.38090   1
  -2   8  -4 6.25824 2.10019   5
   2  -8   4 9.65288 3.17436   2
   2  -8   4 2.38609 2.50307   5
  -3   8  -4 119.577 7.77377   3
  -3   8  -4 108.817 7.08740   5
  -3   8  -4 94.1463 8.38542   2
  -3   8  -4 124.841 7.87297   1
  -3   8  -4 111.027 6.58063   5
   3  -8   4 84.5791 8.81510   5
   3  -8   4 115.802 6.31281   2
  -4   8  -4 21.5730 5.63154   3
  -4   8  -4 16.1558 3.50619   1
  -4   8  -4 18.0448 4.77847   5
   4  -8   4 18.3937 4.89066   2
  -5   8  -4 3.91724 2.94102   1
  -5   8  -4 13.6584 4.46896   3
  -5   8  -4 6.12698 2.49372   5
   5  -8   4 6.14812 3.00851   2
  -6   8  -4 2.85085 3.35877   1
  -6   8  -4 5.65223 4.42409   3
  -6   8  -4 -1.5927 2.59998   5
   8   7  -4 4.50936 5.47558   4
  -8  -7   4 1.55254 4.33698   1
   7   7  -4 14.3965 4.60807   4
   7   7  -4 13.9351 5.42015   5
   7   7  -4 17.6413 4.69470   3
  -7  -7   4 11.7305 3.84118   1
   6   7  -4 29.9825 7.19432   5
   6   7  -4 44.5595 7.11893   3
   6   7  -4 54.2277 7.25002   4
  -6  -7   4 52.7593 7.57159   5
  -6  -7   4 51.1270 6.07828   1
   5   7  -4 19.5210 5.72098   4
   5   7  -4 6.16872 2.62539   5
   5   7  -4 5.80604 2.91637   3
   5   7  -4 21.9061 7.19378   5
  -5  -7   4 15.4036 4.26051   1
  -5  -7   4 10.8098 3.00827   2
  -5  -7   4 18.1937 5.83326   5
   4   7  -4 0.78562 2.28241   3
   4   7  -4 1.73630 2.21832   5
   4   7  -4 0.83704 2.76610   5
   4   7  -4 -0.2988 2.31730   4
  -4  -7   4 0.48353 2.13593   5
  -4  -7   4 1.63993 1.68023   1
   3   7  -4 -1.2163 2.03638   3
   3   7  -4 -0.6584 1.84195   5
   3   7  -4 4.46482 1.99140   5
   3   7  -4 0.26493 1.85097   4
  -3  -7   4 -0.0175 1.38869   1
  -3  -7   4 0.23885 1.88008   5
   2   7  -4 140.141 7.21631   4
   2   7  -4 140.428 6.73754   5
   2   7  -4 136.368 7.47821   3
   2   7  -4 128.401 7.08496   5
  -2  -7   4 130.627 6.73627   1
  -2  -7   4 140.373 6.82619   5
   1   7  -4 206.560 8.11080   5
   1   7  -4 203.974 8.17803   4
   1   7  -4 203.343 8.26536   5
   1   7  -4 196.163 8.94404   3
  -1  -7   4 199.926 8.25839   1
  -1  -7   4 188.337 8.83838   4
   0   7  -4 8.22084 2.68924   4
   0   7  -4 8.60808 2.80903   5
   0   7  -4 6.98982 2.24808   3
   0   7  -4 6.34297 1.89529   5
   0  -7   4 8.11841 1.99238   4
   0  -7   4 12.3159 3.11761   5
  -1   7  -4 15.2914 3.35303   5
  -1   7  -4 14.9821 3.49295   3
  -1   7  -4 12.8627 2.66587   2
  -1   7  -4 14.6857 2.98113   5
  -1   7  -4 11.1124 2.53254   4
   1  -7   4 12.4815 3.09287   4
   1  -7   4 14.2846 3.55848   5
   1  -7   4 14.4099 2.37909   2
  -2   7  -4 153.985 7.51470   1
  -2   7  -4 146.983 7.66110   3
  -2   7  -4 143.198 6.44572   2
  -2   7  -4 138.254 6.71532   5
  -2   7  -4 135.011 6.88227   5
   2  -7   4 142.154 6.06042   2
   2  -7   4 151.936 6.50252   5
  -3   7  -4 29.5269 4.16172   5
  -3   7  -4 43.1488 5.73019   2
  -3   7  -4 33.5891 4.84438   5
  -3   7  -4 34.1128 4.88984   3
  -3   7  -4 34.0498 4.63819   1
   3  -7   4 29.1449 4.11970   2
   3  -7   4 35.1536 4.67416   5
  -4   7  -4 30.0335 4.57110   5
  -4   7  -4 28.1218 5.09450   1
  -4   7  -4 25.2248 5.15982   3
  -4   7  -4 27.8199 4.71868   5
   4  -7   4 26.6125 4.92715   2
   4  -7   4 22.3893 4.98756   5
  -5   7  -4 -3.1331 1.89779   5
  -5   7  -4 0.98960 2.50214   1
  -5   7  -4 1.07905 3.01297   3
   5  -7   4 -0.2747 2.39086   2
  -6   7  -4 16.8330 3.53028   1
  -6   7  -4 11.5824 3.12562   5
  -6   7  -4 17.0145 4.12051   3
   6  -7   4 11.5040 3.71477   2
  -7   7  -4 0.96271 4.25379   3
  -7   7  -4 -5.9704 2.83587   5
  -7   7  -4 2.63310 3.88339   1
   7  -7   4 -2.4684 3.75562   2
   8   6  -4 5.72036 4.07677   2
   8   6  -4 -1.5986 4.17134   4
  -8  -6   4 0.07834 3.74197   1
   7   6  -4 -0.0833 2.63359   2
   7   6  -4 -0.2307 3.21131   4
   7   6  -4 5.36451 3.27628   3
   7   6  -4 7.24828 4.24432   5
  -7  -6   4 2.67758 2.91939   1
  -7  -6   4 -3.5521 3.42631   5
   6   6  -4 50.1543 5.91209   3
   6   6  -4 69.1935 7.40159   4
   6   6  -4 60.6056 7.03051   5
  -6  -6   4 63.1044 7.12086   5
  -6  -6   4 46.9993 5.11633   1
   5   6  -4 106.448 6.57516   3
   5   6  -4 100.012 7.02139   4
   5   6  -4 87.0491 7.52995   5
   5   6  -4 95.2004 7.10512   5
  -5  -6   4 97.7647 6.84982   5
  -5  -6   4 92.5040 5.89652   2
  -5  -6   4 98.5190 6.17376   1
   4   6  -4 66.8295 5.76162   5
   4   6  -4 62.0605 5.57921   5
   4   6  -4 67.2448 5.23556   3
   4   6  -4 86.1439 7.21397   3
   4   6  -4 69.7280 6.05067   4
  -4  -6   4 67.6205 5.46125   5
  -4  -6   4 67.4647 4.93009   1
  -4  -6   4 54.9083 3.74848   2
   3   6  -4 45.0086 4.69619   5
   3   6  -4 45.8599 4.49765   5
   3   6  -4 51.0938 4.67294   3
   3   6  -4 45.1017 4.75183   4
  -3  -6   4 45.5292 4.35220   5
  -3  -6   4 44.3331 2.33279   2
  -3  -6   4 44.0936 3.90677   1
   2   6  -4 144.778 6.82258   5
   2   6  -4 144.352 7.00555   3
   2   6  -4 153.710 7.10981   4
   2   6  -4 136.417 6.72866   5
   2   6  -4 133.845 6.50162   1
  -2  -6   4 139.760 7.52180   4
  -2  -6   4 145.995 6.47499   5
  -2  -6   4 156.128 8.72373   5
  -2  -6   4 133.974 6.28657   1
   1   6  -4 35.6271 3.47168   4
   1   6  -4 37.2131 3.98518   3
   1   6  -4 34.1426 3.72969   5
   1   6  -4 30.0375 3.36638   1
   1   6  -4 35.3602 3.61061   5
  -1  -6   4 45.5750 6.25247   3
  -1  -6   4 35.3072 3.15439   1
  -1  -6   4 41.5806 3.53733   5
  -1  -6   4 37.2488 4.76073   4
  -1  -6   4 34.4613 3.45891   5
   0   6  -4 72.3589 4.45466   5
   0   6  -4 67.5718 4.92235   3
   0   6  -4 73.9980 4.70477   1
   0   6  -4 73.4891 4.25135   5
   0   6  -4 71.3177 4.10173   4
   0  -6   4 83.2569 5.19124   5
   0  -6   4 73.5951 4.38703   1
   0  -6   4 76.0549 4.70285   4
   0  -6   4 72.4032 3.02073   2
  -1   6  -4 -2.1833 1.48060   1
  -1   6  -4 0.38036 1.09867   2
  -1   6  -4 -1.3890 1.30890   3
  -1   6  -4 0.71167 1.17362   5
  -1   6  -4 -0.2569 1.50960   5
  -1   6  -4 -0.4548 1.06452   4
   1  -6   4 1.20724 1.04623   2
   1  -6   4 -1.1934 1.31803   5
   1  -6   4 0.45726 1.21354   4
  -2   6  -4 1.93957 1.53275   3
  -2   6  -4 1.99751 1.46323   5
  -2   6  -4 1.13080 1.37368   1
  -2   6  -4 1.86886 1.53087   5
  -2   6  -4 1.06480 1.62340   2
   2  -6   4 1.21819 1.28815   2
   2  -6   4 1.37893 1.26732   5
  -3   6  -4 46.3614 4.19370   5
  -3   6  -4 47.3838 4.56601   3
  -3   6  -4 49.9761 5.40269   2
  -3   6  -4 49.5195 4.72253   1
  -3   6  -4 39.8484 4.36312   5
   3  -6   4 46.9705 4.20649   5
   3  -6   4 48.7185 4.28095   2
  -4   6  -4 40.7985 4.88020   3
  -4   6  -4 46.9783 4.83006   1
  -4   6  -4 42.1395 4.33109   5
  -4   6  -4 44.7538 4.81960   5
   4  -6   4 43.0573 4.63794   5
   4  -6   4 34.2141 4.34525   2
  -5   6  -4 13.8065 4.77844   3
  -5   6  -4 11.0683 2.85503   5
  -5   6  -4 21.2299 4.32102   5
  -5   6  -4 17.8752 4.29317   1
   5  -6   4 14.6413 3.09868   5
   5  -6   4 18.0722 4.83816   2
  -6   6  -4 2.88225 2.89107   3
  -6   6  -4 2.65612 2.58380   1
  -6   6  -4 3.78932 2.43875   5
   6  -6   4 4.37903 2.89922   2
  -7   6  -4 14.1111 4.23018   3
  -7   6  -4 19.1000 6.37732   5
  -7   6  -4 6.65928 3.42465   1
   7  -6   4 12.7561 4.36688   2
   8   5  -4 50.8016 8.75510   4
   8   5  -4 26.7344 8.20193   2
  -8  -5   4 45.3133 8.13591   1
  -8  -5   4 47.1647 10.6092   5
   7   5  -4 -3.1968 3.41680   5
   7   5  -4 3.60854 3.12118   2
   7   5  -4 -0.6859 3.00135   4
   7   5  -4 -2.3945 2.25717   3
  -7  -5   4 -3.4897 2.45543   1
  -7  -5   4 -1.7635 3.47248   5
   6   5  -4 4.14477 2.62345   4
   6   5  -4 -4.8314 2.88138   3
   6   5  -4 2.75480 2.46138   3
   6   5  -4 -2.6429 1.85296   2
   6   5  -4 -0.7681 2.61177   5
  -6  -5   4 -0.4435 2.13834   1
  -6  -5   4 -1.9734 3.33180   2
  -6  -5   4 -0.7129 2.49101   5
   5   5  -4 5.50813 2.96384   5
   5   5  -4 10.2602 3.02285   2
   5   5  -4 14.6668 4.80213   5
   5   5  -4 10.1805 2.59001   3
   5   5  -4 8.77387 2.55094   4
  -5  -5   4 9.43590 2.29586   5
  -5  -5   4 14.8489 3.46569   1
   4   5  -4 63.8049 4.75875   3
   4   5  -4 61.1977 5.63560   5
   4   5  -4 63.6262 5.09553   4
   4   5  -4 56.7368 4.69612   5
  -4  -5   4 65.2473 4.09062   2
  -4  -5   4 52.9002 5.95573   5
  -4  -5   4 66.3750 4.49214   1
  -4  -5   4 56.0259 5.94542   5
   3   5  -4 36.1874 3.94650   4
   3   5  -4 36.2843 3.82002   3
   3   5  -4 36.1959 4.38631   5
   3   5  -4 42.8398 3.82500   1
   3   5  -4 33.3410 3.56938   5
  -3  -5   4 39.2138 3.43449   1
  -3  -5   4 40.9683 2.76870   2
  -3  -5   4 42.6150 4.33382   5
  -3  -5   4 36.6518 3.69610   5
  -3  -5   4 34.4810 2.53904   2
   2   5  -4 184.910 7.53097   3
   2   5  -4 187.885 7.36862   5
   2   5  -4 199.609 7.43875   1
   2   5  -4 188.564 7.70976   4
   2   5  -4 189.425 7.55462   5
  -2  -5   4 177.699 7.09799   1
  -2  -5   4 189.032 5.61238   2
  -2  -5   4 187.125 8.07858   4
  -2  -5   4 187.266 7.39199   5
  -2  -5   4 186.837 5.59767   2
  -2  -5   4 175.677 7.17210   5
   1   5  -4 232.554 8.48830   5
   1   5  -4 230.006 8.74889   3
   1   5  -4 239.862 8.22610   1
   1   5  -4 233.173 8.53007   4
   1   5  -4 237.948 8.33507   5
  -1  -5   4 238.467 8.35056   5
  -1  -5   4 228.349 6.61100   2
  -1  -5   4 240.785 8.88890   3
  -1  -5   4 233.882 8.20086   1
  -1  -5   4 230.987 6.64220   2
  -1  -5   4 232.961 8.17099   5
  -1  -5   4 240.894 8.67190   4
   0   5  -4 15.4827 2.28210   4
   0   5  -4 15.7225 2.44236   5
   0   5  -4 10.5946 2.41722   3
   0   5  -4 10.4411 2.51889   1
   0   5  -4 11.2888 2.22707   5
   0   5  -4 14.1964 1.75842   2
   0  -5   4 12.3855 2.02041   1
   0  -5   4 14.7040 2.30696   5
   0  -5   4 10.2675 2.88331   3
   0  -5   4 13.8297 1.68550   2
   0  -5   4 15.2174 2.82216   4
   0  -5   4 16.6006 2.48973   5
  -1   5  -4 3.81716 1.50312   3
  -1   5  -4 2.10484 0.93761   5
  -1   5  -4 2.97288 1.14277   2
  -1   5  -4 7.19744 2.39075   5
  -1   5  -4 7.53815 1.90702   4
  -1   5  -4 2.66585 1.53714   1
   1  -5   4 2.73138 1.29430   5
   1  -5   4 2.30504 1.80906   3
   1  -5   4 6.74648 2.13946   4
   1  -5   4 2.52664 1.09773   2
   1  -5   4 2.07766 1.19276   5
  -2   5  -4 407.532 12.0701   2
  -2   5  -4 398.896 12.1397   5
  -2   5  -4 402.017 12.9946   3
  -2   5  -4 390.234 12.5700   1
  -2   5  -4 406.920 12.6282   1
   2  -5   4 404.599 11.9081   2
   2  -5   4 386.670 12.8726   3
   2  -5   4 360.990 11.5642   5
   2  -5   4 332.222 14.0886   5
  -3   5  -4 200.993 7.66748   5
  -3   5  -4 200.807 8.15494   1
  -3   5  -4 198.542 8.21848   2
  -3   5  -4 204.541 8.42342   3
  -3   5  -4 193.716 8.03424   5
   3  -5   4 192.429 7.59065   5
   3  -5   4 204.549 7.99521   2
  -4   5  -4 1.43089 1.68032   5
  -4   5  -4 1.02850 1.41181   5
  -4   5  -4 0.00724 1.97011   3
  -4   5  -4 0.76651 1.68430   1
   4  -5   4 -1.0774 1.78451   5
   4  -5   4 1.92081 1.75306   2
  -5   5  -4 27.3580 4.22215   3
  -5   5  -4 28.2685 5.54081   5
  -5   5  -4 25.9092 4.51088   1
  -5   5  -4 28.4406 4.16143   5
   5  -5   4 27.7186 4.99514   2
   5  -5   4 34.7700 4.41302   5
  -6   5  -4 39.9772 5.08273   3
  -6   5  -4 39.2596 4.85865   5
  -6   5  -4 46.3778 5.85758   1
   6  -5   4 45.9154 6.02771   2
  -7   5  -4 112.365 8.19415   3
  -7   5  -4 119.403 7.83234   5
  -7   5  -4 115.670 8.88110   1
   7  -5   4 119.616 9.48660   2
  -8   5  -4 2.79869 3.83728   3
  -8   5  -4 -0.8449 3.07377   1
   8  -5   4 7.97877 4.66489   2
   8   4  -4 38.3001 8.66637   2
  -8  -4   4 29.9977 9.19845   5
  -8  -4   4 27.3999 6.94284   1
   7   4  -4 20.8092 3.77967   5
   7   4  -4 30.3676 6.31419   4
  -7  -4   4 30.4410 7.06561   5
  -7  -4   4 33.8301 5.57915   1
   6   4  -4 77.9306 6.00598   2
   6   4  -4 71.8944 6.33090   5
   6   4  -4 76.9755 6.65981   4
   6   4  -4 78.3609 4.95319   3
   6   4  -4 69.8746 4.46428   3
  -6  -4   4 76.8695 5.62174   1
  -6  -4   4 71.4216 6.31915   5
   5   4  -4 30.3585 4.64010   4
   5   4  -4 26.4252 4.32364   5
   5   4  -4 18.0953 5.55257   5
   5   4  -4 27.3577 4.00525   3
   5   4  -4 33.1806 3.54696   3
   5   4  -4 26.4633 3.78580   2
  -5  -4   4 30.2126 5.25868   5
  -5  -4   4 25.1238 4.56549   2
  -5  -4   4 30.7796 4.57795   5
  -5  -4   4 31.7877 3.90026   1
   4   4  -4 13.4275 3.63150   5
   4   4  -4 20.1218 3.79104   5
   4   4  -4 18.7915 2.94920   3
   4   4  -4 22.5799 4.03242   4
   4   4  -4 12.8018 2.48839   1
   4   4  -4 20.0501 2.68948   2
  -4  -4   4 15.3166 2.67065   1
  -4  -4   4 21.2645 3.99640   5
  -4  -4   4 25.0625 3.41606   2
  -4  -4   4 12.5981 3.35883   5
   3   4  -4 367.001 12.6975   4
   3   4  -4 365.341 11.9051   5
   3   4  -4 385.260 11.7930   1
   3   4  -4 357.044 11.8706   5
   3   4  -4 373.370 11.6104   3
  -3  -4   4 376.073 12.0860   5
  -3  -4   4 361.269 12.4849   4
  -3  -4   4 363.403 11.9834   5
  -3  -4   4 374.891 11.7046   1
  -3  -4   4 362.258 10.7711   2
   2   4  -4 69.1040 4.33104   4
   2   4  -4 67.9884 3.99322   3
   2   4  -4 67.7729 3.83116   1
   2   4  -4 67.2520 3.90823   5
   2   4  -4 63.2212 3.82393   5
  -2  -4   4 65.7263 3.01809   2
  -2  -4   4 65.6143 4.00865   3
  -2  -4   4 67.3104 3.05197   2
  -2  -4   4 70.7424 3.75047   1
  -2  -4   4 70.9550 3.89916   5
  -2  -4   4 67.5318 4.62280   4
  -2  -4   4 64.2319 3.80646   5
   1   4  -4 85.0834 4.45929   3
   1   4  -4 85.8430 4.36065   4
   1   4  -4 91.8675 4.17183   1
   1   4  -4 84.8980 4.25547   5
   1   4  -4 85.0077 4.39829   5
  -1  -4   4 82.8628 3.96902   1
  -1  -4   4 95.4297 4.61223   4
  -1  -4   4 87.4023 4.56186   3
  -1  -4   4 86.0636 4.32496   5
  -1  -4   4 85.0753 3.31534   2
  -1  -4   4 89.3355 4.28843   5
  -1  -4   4 87.6372 3.34393   2
   0   4  -4 15.7626 2.15455   5
   0   4  -4 12.0379 1.65658   2
   0   4  -4 14.3860 2.08052   3
   0   4  -4 12.4920 1.90213   4
   0   4  -4 15.0533 2.06628   1
   0   4  -4 11.8217 1.97598   5
   0  -4   4 13.8523 2.48941   3
   0  -4   4 12.0044 1.59460   2
   0  -4   4 13.4639 2.05705   5
   0  -4   4 17.6460 2.39149   4
   0  -4   4 12.5362 2.14376   5
   0  -4   4 13.5255 1.85468   1
  -1   4  -4 239.273 7.47544   4
  -1   4  -4 241.463 7.77329   2
  -1   4  -4 231.989 8.60337   3
  -1   4  -4 242.142 8.26852   1
  -1   4  -4 240.503 8.12095   5
  -1   4  -4 247.007 8.31376   5
   1  -4   4 244.809 7.89783   5
   1  -4   4 248.353 8.24951   5
   1  -4   4 248.390 8.67158   3
   1  -4   4 252.692 7.60065   4
   1  -4   4 243.399 7.72029   2
  -2   4  -4 36.5558 2.97911   1
  -2   4  -4 28.0324 2.74195   5
  -2   4  -4 28.7149 3.01666   3
  -2   4  -4 33.6963 2.83405   1
  -2   4  -4 32.8019 2.97678   2
  -2   4  -4 30.0529 1.72273   4
  -2   4  -4 33.0785 2.82208   5
   2  -4   4 33.4234 1.90709   4
   2  -4   4 29.0588 2.97535   5
   2  -4   4 26.1038 3.22279   3
   2  -4   4 22.1661 2.65605   5
   2  -4   4 30.4596 2.91399   2
  -3   4  -4 317.439 10.7319   5
  -3   4  -4 320.952 11.0361   3
  -3   4  -4 323.769 10.8504   1
  -3   4  -4 328.831 10.5285   5
  -3   4  -4 328.578 10.9428   2
   3  -4   4 318.154 11.0409   3
   3  -4   4 323.803 10.4691   5
   3  -4   4 294.094 9.98793   5
   3  -4   4 319.533 10.7418   2
  -4   4  -4 7.96517 2.45148   2
  -4   4  -4 10.3328 2.78032   5
  -4   4  -4 19.1056 3.14098   3
  -4   4  -4 21.1045 3.72835   5
  -4   4  -4 13.4675 3.13295   1
   4  -4   4 11.2085 2.69428   3
   4  -4   4 15.6287 3.32391   2
  -5   4  -4 4.93811 1.80361   5
  -5   4  -4 -1.0983 1.47559   1
  -5   4  -4 2.22375 1.98522   3
  -5   4  -4 1.70821 2.20330   5
   5  -4   4 -0.7027 1.68697   2
   5  -4   4 0.98185 2.02909   5
  -6   4  -4 37.7563 5.01874   5
  -6   4  -4 34.0074 4.39793   3
  -6   4  -4 36.0730 6.73556   5
  -6   4  -4 49.9354 5.68953   1
   6  -4   4 45.7971 5.84846   2
   6  -4   4 35.4831 4.99453   5
  -7   4  -4 6.67373 2.99054   5
  -7   4  -4 6.29433 2.82057   1
  -7   4  -4 17.6946 5.09903   3
   7  -4   4 17.5950 6.10525   2
  -8   4  -4 25.0162 7.62862   5
  -8   4  -4 28.4692 6.90167   1
  -8   4  -4 22.4328 6.28263   3
   8  -4   4 27.6492 8.01947   2
   9   3  -4 -0.8348 5.06342   2
   9   3  -4 28.5682 9.31970   4
  -9  -3   4 4.34920 4.96745   5
  -8  -3   4 -1.6239 3.59653   5
  -8  -3   4 -2.9571 2.49342   1
   7   3  -4 5.40488 2.88161   5
   7   3  -4 1.01914 2.53528   4
   7   3  -4 3.66090 2.90022   2
  -7  -3   4 1.59664 3.10523   5
  -7  -3   4 3.35881 2.12507   1
   6   3  -4 16.0073 4.31051   2
   6   3  -4 16.1029 2.43644   3
   6   3  -4 18.1310 4.55003   5
   6   3  -4 16.9710 2.71204   3
   6   3  -4 18.1348 4.52455   4
  -6  -3   4 10.0772 3.42596   1
  -6  -3   4 15.0632 4.20274   5
   5   3  -4 71.8674 3.88594   3
   5   3  -4 71.4434 5.67917   4
   5   3  -4 67.7585 4.73920   5
   5   3  -4 79.2817 5.12906   2
  -5  -3   4 68.1451 4.68376   1
  -5  -3   4 72.1978 5.62156   2
  -5  -3   4 67.4242 5.75210   5
  -5  -3   4 75.4180 5.49878   5
   4   3  -4 601.932 16.2243   3
   4   3  -4 588.212 16.9136   2
   4   3  -4 577.327 18.1682   4
   4   3  -4 579.765 17.1924   5
   4   3  -4 584.604 17.3066   5
   4   3  -4 580.292 16.1675   3
   4   3  -4 579.877 17.1174   1
  -4  -3   4 597.862 17.6685   5
  -4  -3   4 559.642 16.9333   1
  -4  -3   4 587.457 16.9668   2
  -4  -3   4 582.908 17.4573   5
   3   3  -4 10.0086 2.42652   5
   3   3  -4 10.4074 2.37650   4
   3   3  -4 10.4273 2.52815   1
   3   3  -4 7.42978 1.53563   5
   3   3  -4 10.1379 2.09605   3
  -3  -3   4 10.2040 2.20601   5
  -3  -3   4 12.9358 2.34597   2
  -3  -3   4 15.9639 2.74823   5
  -3  -3   4 8.95440 1.94109   1
  -3  -3   4 9.21866 2.92876   4
   2   3  -4 181.306 6.51460   3
   2   3  -4 183.471 6.85948   5
   2   3  -4 177.366 7.09923   4
   2   3  -4 188.286 6.45953   1
   2   3  -4 181.587 6.63958   5
  -2  -3   4 191.031 6.80787   5
  -2  -3   4 184.513 6.39763   1
  -2  -3   4 184.950 6.12445   2
  -2  -3   4 187.058 7.19547   4
  -2  -3   4 184.651 6.59831   3
  -2  -3   4 186.506 6.87715   5
   1   3  -4 123.938 4.64570   1
   1   3  -4 117.136 4.93292   3
   1   3  -4 120.896 5.18657   4
   1   3  -4 123.565 4.98917   5
   1   3  -4 126.212 5.04989   5
  -1  -3   4 122.988 5.04778   5
  -1  -3   4 129.865 4.98386   5
  -1  -3   4 127.950 4.41452   2
  -1  -3   4 127.662 4.45655   2
  -1  -3   4 128.953 5.35766   4
  -1  -3   4 131.101 5.21953   3
   0   3  -4 194.414 6.41186   1
   0   3  -4 208.507 6.97053   5
   0   3  -4 194.767 6.76505   5
   0   3  -4 174.976 7.25806   4
   0   3  -4 200.082 6.27225   2
   0   3  -4 193.924 7.04273   3
   0  -3   4 200.257 6.59826   5
   0  -3   4 198.245 6.99059   3
   0  -3   4 192.267 6.20326   2
   0  -3   4 194.634 6.53290   1
   0  -3   4 204.317 6.74455   4
   0  -3   4 202.874 6.82363   5
  -1   3  -4 528.936 15.9347   3
  -1   3  -4 583.688 15.4087   1
  -1   3  -4 556.174 15.2789   2
  -1   3  -4 540.326 14.8918   4
  -1   3  -4 570.011 15.7500   5
   1  -3   4 549.489 15.2531   2
   1  -3   4 549.018 15.9378   3
   1  -3   4 552.778 15.5926   5
   1  -3   4 572.758 14.9947   4
   1  -3   4 558.879 15.3668   5
  -2   3  -4 493.531 14.3208   2
  -2   3  -4 504.900 14.4340   5
  -2   3  -4 480.543 12.9342   4
  -2   3  -4 494.508 14.1863   5
  -2   3  -4 480.192 14.7157   3
  -2   3  -4 488.249 14.1661   1
  -2   3  -4 497.858 14.1865   1
   2  -3   4 508.163 14.2971   5
   2  -3   4 491.706 14.0200   5
   2  -3   4 509.826 13.0018   4
   2  -3   4 494.772 14.3418   2
   2  -3   4 493.692 14.6597   3
  -3   3  -4 26.3059 2.81980   3
  -3   3  -4 23.4810 2.60862   1
  -3   3  -4 20.9576 2.50448   5
  -3   3  -4 27.3696 3.12691   2
  -3   3  -4 21.7834 2.94459   5
   3  -3   4 24.0839 3.09711   3
   3  -3   4 22.0434 2.64436   5
   3  -3   4 26.8265 3.06327   2
   3  -3   4 25.5568 2.86882   5
  -4   3  -4 -1.3313 1.67125   2
  -4   3  -4 -1.5835 1.24123   3
  -4   3  -4 -1.1036 1.51221   5
  -4   3  -4 -0.7240 1.21244   5
  -4   3  -4 -0.0153 1.36481   1
   4  -3   4 0.88668 1.38744   5
   4  -3   4 0.62554 1.37292   2
   4  -3   4 0.35772 1.36128   5
   4  -3   4 -0.3551 1.89346   3
  -5   3  -4 37.0250 3.94195   1
  -5   3  -4 37.7299 3.84511   3
  -5   3  -4 30.4778 3.67847   5
  -5   3  -4 31.4041 4.79851   5
   5  -3   4 43.6048 4.60590   3
   5  -3   4 34.9432 3.80835   5
   5  -3   4 29.9753 4.21040   2
  -6   3  -4 25.1143 4.38571   1
  -6   3  -4 28.3997 4.25454   3
  -6   3  -4 16.0901 3.83465   5
  -6   3  -4 18.5162 3.56666   5
   6  -3   4 19.7445 4.86499   2
   6  -3   4 24.6426 4.57482   5
  -7   3  -4 130.492 7.93495   5
  -7   3  -4 128.998 8.05811   1
  -7   3  -4 123.350 7.29136   3
   7  -3   4 118.498 8.59340   2
  -8   3  -4 -1.9226 2.79047   3
  -8   3  -4 -3.8677 2.50442   5
  -8   3  -4 -5.1875 2.48689   1
   8  -3   4 -2.1040 3.08505   2
  -9   3  -4 45.6329 8.96638   5
  -9   3  -4 52.0613 7.86812   1
   9   2  -4 49.5008 9.54712   4
   9   2  -4 30.5072 6.01571   2
  -9  -2   4 41.3739 9.22655   5
  -9  -2   4 35.5420 7.63108   1
   8   2  -4 5.54169 3.36155   4
   8   2  -4 4.46380 3.85053   2
  -8  -2   4 4.17915 2.99806   1
  -8  -2   4 6.81617 3.10506   5
   7   2  -4 37.3677 5.96366   4
   7   2  -4 29.3842 6.14976   2
   7   2  -4 29.2494 5.64332   5
  -7  -2   4 33.4048 5.90162   5
  -7  -2   4 23.2380 4.61264   1
   6   2  -4 191.595 8.47837   5
   6   2  -4 203.825 9.25698   2
   6   2  -4 181.927 8.96344   4
  -6  -2   4 178.045 9.40363   5
  -6  -2   4 186.885 8.41919   1
  -6  -2   4 198.285 8.93191   5
   5   2  -4 441.390 14.2020   2
   5   2  -4 431.875 14.8378   4
   5   2  -4 402.568 13.7984   1
   5   2  -4 412.905 11.4903   3
   5   2  -4 435.140 13.7056   5
  -5  -2   4 403.352 14.0698   2
  -5  -2   4 489.408 14.2414   1
  -5  -2   4 423.164 14.2319   5
  -5  -2   4 442.363 14.2677   5
   4   2  -4 5.18212 1.16086   3
   4   2  -4 4.04003 1.64510   1
   4   2  -4 2.16759 1.31931   5
   4   2  -4 4.13071 1.40427   2
   4   2  -4 5.64473 1.61560   3
   4   2  -4 4.03695 1.57841   4
   4   2  -4 9.76464 2.95694   5
  -4  -2   4 0.69475 1.54081   5
  -4  -2   4 2.26178 1.73394   2
  -4  -2   4 3.62435 1.39213   5
  -4  -2   4 6.96718 2.03445   1
  -4  -2   4 3.20417 1.55397   4
   3   2  -4 5.31586 1.43380   5
   3   2  -4 7.88770 1.77259   2
   3   2  -4 4.88449 1.26016   5
   3   2  -4 3.95323 1.08544   3
   3   2  -4 4.47006 1.39660   4
  -3  -2   4 3.41260 1.40500   5
  -3  -2   4 5.80210 1.46739   1
  -3  -2   4 3.62007 1.31921   5
  -3  -2   4 7.30610 2.29826   2
  -3  -2   4 8.21236 2.67228   4
   2   2  -4 64.4780 3.50949   5
   2   2  -4 64.8221 3.07046   1
   2   2  -4 61.6927 3.29814   5
   2   2  -4 60.8081 3.05479   3
   2   2  -4 59.5713 3.60034   4
  -2  -2   4 64.1405 3.53396   5
  -2  -2   4 62.4739 3.27366   2
  -2  -2   4 62.0959 3.14110   3
  -2  -2   4 61.8459 3.47411   5
  -2  -2   4 68.6568 3.06759   1
   1   2  -4 617.347 16.1391   5
   1   2  -4 570.778 16.2592   4
   1   2  -4 577.235 15.8398   5
   1   2  -4 532.963 15.1924   1
  -1  -2   4 513.328 15.4190   2
  -1  -2   4 612.917 16.3488   4
  -1  -2   4 597.981 16.1546   5
  -1  -2   4 605.024 15.9712   5
  -1  -2   4 558.357 15.2775   1
  -1  -2   4 595.097 15.6487   2
  -1  -2   4 597.289 15.9082   3
   0   2  -4 704.527 19.5798   3
   0   2  -4 718.326 19.3402   5
   0   2  -4 726.394 19.4598   4
   0   2  -4 745.788 19.6080   5
   0   2  -4 746.050 19.1869   2
   0   2  -4 713.878 18.7995   1
   0  -2   4 721.949 18.8176   1
   0  -2   4 732.896 19.5054   5
   0  -2   4 723.365 19.3798   4
   0  -2   4 733.850 19.1665   2
   0  -2   4 744.716 19.6465   3
  -1   2  -4 23.5078 1.81718   4
  -1   2  -4 21.4057 1.79397   1
  -1   2  -4 26.9648 2.17999   2
  -1   2  -4 25.7248 2.05950   5
  -1   2  -4 28.3250 2.09386   5
  -1   2  -4 26.3945 2.37198   3
   1  -2   4 27.0454 2.03856   5
   1  -2   4 25.4306 2.17408   2
   1  -2   4 26.8828 2.29664   3
   1  -2   4 29.6886 2.30463   5
   1  -2   4 29.4289 1.92528   4
  -2   2  -4 88.5704 4.16649   2
  -2   2  -4 92.8151 4.35134   3
  -2   2  -4 92.2304 4.67274   5
  -2   2  -4 93.4080 4.21106   5
  -2   2  -4 89.3360 3.31230   4
  -2   2  -4 83.1544 4.37991   1
   2  -2   4 90.4578 4.26774   3
   2  -2   4 91.9573 3.91729   5
   2  -2   4 92.0017 4.15145   5
   2  -2   4 90.2479 4.18284   2
   2  -2   4 92.4707 3.34426   4
  -3   2  -4 10.7157 2.27936   5
  -3   2  -4 8.96406 1.75504   1
  -3   2  -4 11.9130 2.14095   5
  -3   2  -4 10.9268 2.81149   2
  -3   2  -4 11.1845 2.16896   3
   3  -2   4 10.7081 2.21078   2
   3  -2   4 9.53084 1.29908   4
   3  -2   4 10.6595 2.13162   5
   3  -2   4 13.4133 2.40899   3
   3  -2   4 11.3694 2.06211   5
   3  -2   4 9.00987 1.16276   4
  -4   2  -4 40.0788 3.92249   2
  -4   2  -4 39.8406 3.93095   5
  -4   2  -4 43.4743 3.40204   1
  -4   2  -4 40.9726 3.28007   5
  -4   2  -4 42.2682 3.30970   3
   4  -2   4 39.4099 3.56447   1
   4  -2   4 39.9401 3.67807   2
   4  -2   4 41.3126 3.60678   5
   4  -2   4 48.3485 3.76395   3
   4  -2   4 41.9035 3.56002   5
  -5   2  -4 38.7588 4.59335   5
  -5   2  -4 42.5760 4.20210   1
  -5   2  -4 40.5086 3.63062   3
  -5   2  -4 38.9835 3.67140   5
   5  -2   4 35.1444 4.32368   3
   5  -2   4 40.9612 2.28612   4
   5  -2   4 39.1186 4.01100   2
   5  -2   4 40.5104 3.72382   5
  -6   2  -4 31.8866 3.94035   1
  -6   2  -4 30.2750 3.79284   3
  -6   2  -4 33.8647 3.99358   5
  -6   2  -4 37.6758 5.47117   5
   6  -2   4 31.8027 4.13257   5
   6  -2   4 27.4044 5.05115   3
   6  -2   4 30.0142 4.89529   2
  -7   2  -4 3.17391 2.42510   5
  -7   2  -4 5.13937 2.35702   3
  -7   2  -4 3.30092 4.24424   5
  -7   2  -4 3.80930 2.34666   1
   7  -2   4 4.73643 2.53985   2
   7  -2   4 5.13814 2.68045   5
  -8   2  -4 1.35337 2.51562   3
  -8   2  -4 2.17240 2.69709   1
  -8   2  -4 -0.9480 2.65391   5
   8  -2   4 2.03674 2.74195   2
  -9   2  -4 32.7430 6.83599   3
  -9   2  -4 26.9730 8.82052   5
   9  -2   4 33.0482 8.98106   2
   9   1  -4 9.29106 4.25674   4
   9   1  -4 9.78158 5.31402   2
  -9  -1   4 7.35835 3.72142   1
  -9  -1   4 1.21615 3.87614   5
   8   1  -4 4.51024 4.05266   2
   8   1  -4 4.55853 3.25086   4
  -8  -1   4 0.79312 2.52316   1
  -8  -1   4 -1.1552 3.10292   5
   7   1  -4 4.79141 2.50180   5
   7   1  -4 4.54093 2.86350   4
   7   1  -4 2.43722 2.53544   2
  -7  -1   4 1.84490 2.17364   5
  -7  -1   4 1.48976 2.00784   1
   6   1  -4 36.4222 4.72930   2
   6   1  -4 36.4393 4.18628   5
   6   1  -4 32.6664 4.53093   4
  -6  -1   4 28.7775 3.76634   1
  -6  -1   4 23.6683 5.31732   5
  -6  -1   4 26.5928 4.34945   5
   5   1  -4 120.384 6.52658   4
   5   1  -4 119.394 6.41151   2
   5   1  -4 98.4949 5.78012   1
   5   1  -4 116.143 5.58047   5
  -5  -1   4 107.177 5.78967   5
  -5  -1   4 105.453 5.56421   1
  -5  -1   4 139.834 8.62153   2
  -5  -1   4 106.990 6.09818   5
   4   1  -4 99.4037 5.43976   4
   4   1  -4 92.6231 4.85500   1
   4   1  -4 101.911 5.31321   2
   4   1  -4 97.8435 4.81798   5
   4   1  -4 102.494 4.83325   5
  -4  -1   4 100.580 5.23878   5
  -4  -1   4 101.142 5.10795   5
  -4  -1   4 104.068 4.69990   1
  -4  -1   4 98.8951 5.68364   4
  -4  -1   4 108.163 5.41665   2
   3   1  -4 208.540 7.03478   5
   3   1  -4 198.858 6.97876   5
   3   1  -4 210.060 6.96624   1
   3   1  -4 199.266 6.06611   3
   3   1  -4 202.941 7.40790   2
   3   1  -4 196.916 7.70048   4
  -3  -1   4 210.513 6.90572   1
  -3  -1   4 207.878 7.41130   2
  -3  -1   4 214.494 7.34578   5
  -3  -1   4 213.368 7.78572   4
  -3  -1   4 200.747 7.24053   5
   2   1  -4 20.8467 1.76428   1
   2   1  -4 21.9133 1.68873   3
   2   1  -4 23.3015 2.49783   4
   2   1  -4 22.9302 2.00314   5
   2   1  -4 24.7448 2.00428   5
  -2  -1   4 21.4735 2.20280   2
  -2  -1   4 19.2581 1.71692   3
  -2  -1   4 24.3435 2.54918   4
  -2  -1   4 20.8932 2.09881   5
  -2  -1   4 18.6259 1.64786   1
   1   1  -4 400.881 11.6549   3
   1   1  -4 411.738 11.7431   5
   1   1  -4 433.243 11.1113   1
   1   1  -4 412.114 12.2721   4
   1   1  -4 409.088 11.8327   5
  -1  -1   4 432.609 11.7660   3
  -1  -1   4 418.378 11.9224   2
  -1  -1   4 432.713 11.9467   2
  -1  -1   4 424.842 12.3450   4
  -1  -1   4 433.519 11.1498   1
   0   1  -4 242.764 7.41202   5
   0   1  -4 259.030 6.72454   1
   0   1  -4 233.418 7.57966   4
   0   1  -4 241.447 7.59302   3
   0  -1   4 234.597 7.51174   5
   0  -1   4 248.493 7.45397   5
   0  -1   4 249.225 7.62541   4
   0  -1   4 246.529 7.60665   3
   0  -1   4 241.825 7.53354   2
  -1   1  -4 14.1829 1.72160   3
  -1   1  -4 15.7140 1.53227   4
  -1   1  -4 16.5741 1.32207   1
  -1   1  -4 15.6361 1.77783   2
  -1   1  -4 14.2386 1.30578   1
  -1   1  -4 15.5134 1.65652   5
  -1   1  -4 15.4613 1.67050   5
   1  -1   4 22.6169 2.57406   5
   1  -1   4 16.0395 1.66270   4
   1  -1   4 14.3757 1.73711   5
   1  -1   4 15.2719 1.67642   3
   1  -1   4 15.5825 1.62308   2
  -2   1  -4 24.4552 2.33461   2
  -2   1  -4 22.5587 2.21925   3
  -2   1  -4 24.8871 1.79219   1
  -2   1  -4 23.2222 1.80028   4
  -2   1  -4 24.0860 2.20253   5
   2  -1   4 28.0732 2.17376   3
   2  -1   4 23.0520 2.10649   5
   2  -1   4 28.1395 2.44462   2
   2  -1   4 25.8548 1.78460   4
   2  -1   4 24.1162 2.26995   5
  -3   1  -4 50.9916 3.31112   3
  -3   1  -4 53.6310 3.09987   1
  -3   1  -4 54.4913 3.14018   5
   3  -1   4 56.9926 3.07586   1
   3  -1   4 50.0808 3.41419   2
   3  -1   4 53.8417 3.20521   5
   3  -1   4 56.9247 3.30961   3
   3  -1   4 53.6605 2.53406   4
   3  -1   4 53.4738 2.53383   4
   3  -1   4 50.2750 3.23069   5
  -4   1  -4 238.066 8.45669   3
  -4   1  -4 238.300 8.33109   5
  -4   1  -4 231.841 8.51139   5
  -4   1  -4 241.825 8.39326   1
  -4   1  -4 232.662 8.87420   2
   4  -1   4 234.594 8.36000   3
   4  -1   4 243.233 7.26623   4
   4  -1   4 234.296 7.20282   4
   4  -1   4 236.973 8.31019   1
   4  -1   4 235.046 8.26629   5
   4  -1   4 237.410 8.42303   5
   4  -1   4 241.312 8.98180   2
  -5   1  -4 227.818 8.95629   5
  -5   1  -4 224.796 8.70875   1
  -5   1  -4 224.644 8.52326   5
  -5   1  -4 234.974 8.54010   3
   5  -1   4 233.730 8.61656   3
   5  -1   4 214.916 8.88149   1
   5  -1   4 226.607 9.34023   2
   5  -1   4 234.790 7.32622   4
   5  -1   4 223.603 8.61518   5
   5  -1   4 243.272 7.44357   4
   5  -1   4 233.372 8.62606   5
  -6   1  -4 7.24711 2.16808   5
  -6   1  -4 15.0605 4.61962   5
  -6   1  -4 7.86630 2.15977   3
  -6   1  -4 7.00217 2.01614   1
   6  -1   4 3.47848 2.28224   2
   6  -1   4 7.51468 1.78826   4
   6  -1   4 8.63421 2.45071   3
   6  -1   4 5.18894 1.69354   5
  -7   1  -4 25.0104 6.46301   5
  -7   1  -4 30.2742 4.08217   3
  -7   1  -4 28.2185 4.73778   5
  -7   1  -4 34.3363 4.64510   1
   7  -1   4 27.1632 4.71330   5
   7  -1   4 23.3017 3.11655   4
   7  -1   4 19.8144 5.13247   2
   7  -1   4 37.8289 4.59241   4
  -8   1  -4 3.88659 2.96840   5
  -8   1  -4 -4.5909 2.27391   1
  -8   1  -4 0.95343 2.51117   3
   8  -1   4 7.28300 3.37753   2
   8  -1   4 2.08584 1.86152   4
  -9   1  -4 1.92913 3.18387   1
  -9   1  -4 3.33644 3.75450   5
  -9   1  -4 11.2864 4.13797   3
   9  -1   4 0.20846 3.28462   2
   9   0  -4 27.3257 8.82757   4
   9   0  -4 10.3964 5.37373   2
  -9   0   4 20.8492 7.07576   1
  -9   0   4 10.0922 4.96861   5
   8   0  -4 11.3823 3.76400   2
   8   0  -4 23.3923 7.06765   4
  -8   0   4 4.91026 2.83716   1
   7   0  -4 2.75486 2.23401   4
   7   0  -4 -0.3379 2.44276   2
  -7   0   4 0.00058 2.27031   5
  -7   0   4 0.94534 2.03464   1
   6   0  -4 23.2328 4.49700   4
   6   0  -4 19.6614 4.02800   5
   6   0  -4 22.1149 4.44264   2
  -6   0   4 23.9412 3.71160   1
  -6   0   4 19.6495 3.89200   5
  -6   0   4 27.7751 4.48956   5
   5   0  -4 81.1486 5.47969   1
   5   0  -4 83.1998 5.61367   2
   5   0  -4 83.3922 4.96658   5
   5   0  -4 77.6279 5.29426   4
  -5   0   4 80.7303 4.65135   1
  -5   0   4 90.1631 5.07484   5
  -5   0   4 80.8381 4.83128   5
   4   0  -4 81.1909 4.29460   1
   4   0  -4 76.6357 4.72085   4
   4   0  -4 74.4437 3.90488   5
   4   0  -4 82.1220 4.83184   2
  -4   0   4 69.9542 5.17794   4
  -4   0   4 79.8788 4.38098   5
  -4   0   4 82.7983 4.08455   1
  -4   0   4 79.7420 5.12970   2
  -4   0   4 82.2037 4.50686   5
   3   0  -4 12.8663 1.86585   1
   3   0  -4 12.6089 2.46084   4
   3   0  -4 12.9859 2.14839   2
   3   0  -4 14.1342 1.66648   5
  -3   0   4 10.8393 2.49169   4
  -3   0   4 10.8354 1.94102   5
  -3   0   4 15.0325 2.10972   5
  -3   0   4 13.0155 1.69995   1
  -3   0   4 9.46627 2.51283   2
   2   0  -4 12.8439 1.60301   5
   2   0  -4 11.1124 1.20189   3
   2   0  -4 11.4509 1.31960   1
   2   0  -4 11.6977 2.08290   4
  -2   0   4 10.8121 1.63377   5
  -2   0   4 14.0262 1.25821   3
  -2   0   4 13.6359 1.32426   1
  -2   0   4 9.42284 2.10776   4
  -2   0   4 11.0240 1.62501   5
  -2   0   4 11.5466 1.89733   2
   1   0  -4 1490.24 35.8613   1
   1   0  -4 1463.16 37.4445   4
   1   0  -4 1432.86 36.5381   3
   1   0  -4 1468.05 36.6363   5
  -1   0   4 1463.02 37.3337   4
  -1   0   4 1334.93 37.4887   5
  -1   0   4 1482.27 35.8332   1
  -1   0   4 1493.98 36.5432   3
  -1   0   4 1488.97 36.7448   5
  -1   0   4 1506.79 37.2064   2
   0   0  -4 337.395 9.68152   5
   0   0  -4 367.127 9.87208   5
   0   0  -4 326.621 9.89379   3
   0   0  -4 336.934 10.1857   4
   0   0   4 350.305 10.2097   2
   0   0   4 353.982 10.2383   4
   0   0   4 356.230 9.94766   5
   0   0   4 356.761 9.98124   3
   0   0   4 354.271 9.80285   5
  -1   0  -4 457.856 12.5037   5
  -1   0  -4 454.805 12.6398   4
  -1   0  -4 462.352 12.8244   2
  -1   0  -4 401.058 12.8693   3
  -1   0  -4 459.385 12.3589   5
  -1   0  -4 453.513 11.6333   1
   1   0   4 459.340 12.8337   2
   1   0   4 463.096 12.7934   3
   1   0   4 468.204 12.6204   5
   1   0   4 465.178 12.4364   5
  -2   0  -4 11.7551 1.59565   5
  -2   0  -4 12.4226 1.51740   5
  -2   0  -4 8.55231 1.74144   2
  -2   0  -4 10.2634 1.53136   3
  -2   0  -4 10.9849 1.28910   1
   2   0   4 12.1525 1.67527   5
   2   0   4 11.9295 1.70123   3
   2   0   4 11.3440 1.47708   5
   2   0   4 9.27178 1.35764   4
   2   0   4 12.5693 1.29917   1
   2   0   4 12.1144 1.81472   2
  -3   0  -4 89.2478 3.98796   5
  -3   0  -4 86.5288 4.12691   3
  -3   0  -4 91.5271 4.15811   5
  -3   0  -4 86.5953 3.80576   1
   3   0   4 86.7818 3.65738   4
   3   0   4 87.1518 3.85421   1
   3   0   4 87.5765 3.64144   4
   3   0   4 86.4770 4.46672   2
   3   0   4 89.6011 3.98098   5
   3   0   4 92.5094 4.17566   3
  -4   0  -4 2.60240 1.32427   5
  -4   0  -4 2.33474 1.25133   2
  -4   0  -4 1.52233 1.19605   5
  -4   0  -4 1.41923 0.93101   1
  -4   0  -4 1.59040 1.16044   3
   4   0   4 0.93746 1.17750   5
   4   0   4 1.87828 1.38191   3
   4   0   4 2.50885 1.13581   1
   4   0   4 3.22396 1.40133   2
   4   0   4 1.44677 0.81868   4
   4   0   4 1.09061 1.01317   4
   4   0   4 1.76484 1.26231   5
  -5   0  -4 7.52341 2.51556   5
  -5   0  -4 4.56147 2.63300   2
  -5   0  -4 9.01532 2.41087   3
  -5   0  -4 5.96695 2.05936   5
  -5   0  -4 12.1145 2.51965   1
   5   0   4 8.48441 2.13600   5
   5   0   4 9.06303 2.65174   3
   5   0   4 7.72935 1.87326   2
   5   0   4 13.2387 3.28546   1
   5   0   4 8.03808 1.99089   4
   5   0   4 10.1383 2.66303   5
  -6   0  -4 -2.5817 2.24985   5
  -6   0  -4 0.23699 1.38635   3
  -6   0  -4 0.20779 1.76956   5
  -6   0  -4 0.74342 1.37406   1
   6   0   4 1.21346 1.27548   4
   6   0   4 1.55145 1.66641   2
   6   0   4 0.45966 1.85549   3
   6   0   4 1.04427 2.38331   5
   6   0   4 -0.1287 1.51764   5
  -7   0  -4 39.4837 5.00776   5
  -7   0  -4 32.1169 4.26430   1
  -7   0  -4 35.7761 4.25095   3
  -7   0  -4 39.8524 6.66520   5
   7   0   4 29.0101 3.78949   4
   7   0   4 31.1064 5.48115   2
  -8   0  -4 -2.2212 2.10035   1
  -8   0  -4 -1.0016 2.37638   3
  -8   0  -4 2.39756 2.81646   5
   8   0   4 -3.4621 1.78835   4
   8   0   4 0.58263 2.57488   2
  -9   0  -4 -4.5778 3.22378   5
  -9   0  -4 -3.0946 2.97176   1
  -9   0  -4 1.61580 3.29990   3
   9   0   4 -0.6659 2.66754   4
   9   0   4 0.02515 3.45561   2
   9  -1  -4 9.80951 4.67385   4
   9  -1  -4 6.91734 5.47472   2
  -9   1   4 3.45668 3.81030   1
  -9   1   4 -7.7416 4.07979   5
   8  -1  -4 0.81520 3.01225   4
   8  -1  -4 5.56913 3.72108   2
  -8   1   4 5.57311 3.19315   5
  -8   1   4 5.98996 2.92052   1
   7  -1  -4 19.3562 5.19759   4
   7  -1  -4 20.1061 5.78681   2
  -7   1   4 35.5095 5.11560   5
  -7   1   4 23.5433 5.05124   1
   6  -1  -4 22.6123 4.34072   4
   6  -1  -4 17.2822 4.53051   2
   6  -1  -4 33.4463 3.90956   5
  -6   1   4 19.3184 4.83195   5
  -6   1   4 25.2781 3.80503   1
  -6   1   4 28.7641 4.09443   5
   5  -1  -4 77.8991 4.27564   5
   5  -1  -4 75.2031 5.40372   2
   5  -1  -4 72.7835 5.24359   4
   5  -1  -4 71.0671 5.25427   1
  -5   1   4 75.0920 4.57990   5
  -5   1   4 74.0234 4.52443   1
  -5   1   4 69.3541 4.87139   5
  -5   1   4 77.5511 7.48248   4
   4  -1  -4 0.76299 1.34046   1
   4  -1  -4 2.02392 1.25738   4
   4  -1  -4 1.37406 0.89052   5
   4  -1  -4 1.54841 1.02778   5
   4  -1  -4 2.75959 1.35391   2
  -4   1   4 0.78644 0.99392   1
  -4   1   4 1.48784 1.64937   4
  -4   1   4 0.45611 1.73276   2
  -4   1   4 1.16147 0.90752   5
  -4   1   4 1.60167 1.03936   5
   3  -1  -4 29.2396 2.16825   5
   3  -1  -4 27.8393 2.88193   2
   3  -1  -4 29.6777 2.01023   5
   3  -1  -4 30.3087 2.48308   1
   3  -1  -4 27.4280 2.86903   4
  -3   1   4 27.1095 2.19551   1
  -3   1   4 28.1480 2.22146   5
  -3   1   4 28.7209 2.49736   5
  -3   1   4 25.2458 3.02080   2
  -3   1   4 27.1826 2.84476   4
   2  -1  -4 -0.1697 0.74278   2
   2  -1  -4 0.00974 0.51238   3
   2  -1  -4 1.14583 0.87010   4
   2  -1  -4 -0.0850 0.56296   5
   2  -1  -4 0.52542 0.55385   1
   2  -1  -4 -0.1619 0.56960   5
  -2   1   4 0.84160 0.55394   3
  -2   1   4 -0.0556 0.64399   5
  -2   1   4 -0.9506 0.79470   2
  -2   1   4 -0.3487 0.57587   1
  -2   1   4 -0.0554 0.85049   4
  -2   1   4 -0.2458 0.54410   5
   1  -1  -4 214.696 6.47151   3
   1  -1  -4 221.609 6.33099   5
   1  -1  -4 214.987 5.88637   1
   1  -1  -4 215.815 7.31205   4
   1  -1  -4 218.980 6.35923   5
  -1   1   4 224.301 6.51561   3
  -1   1   4 223.553 7.23744   2
  -1   1   4 214.152 6.51591   5
  -1   1   4 222.358 5.91824   1
  -1   1   4 218.080 7.26926   4
  -1   1   4 217.193 6.61955   5
   0  -1  -4 1117.73 27.3678   5
   0  -1  -4 1082.75 27.7861   3
   0  -1  -4 1077.70 28.2894   4
   0  -1  -4 1107.27 27.2536   5
   0   1   4 1101.04 27.5633   5
   0   1   4 1118.77 28.2336   4
   0   1   4 1071.10 28.2416   2
   0   1   4 1033.19 27.7318   3
   0   1   4 1099.21 27.4273   5
  -1  -1  -4 158.771 4.34360   1
  -1  -1  -4 155.471 5.49511   4
  -1  -1  -4 162.558 5.07688   5
  -1  -1  -4 164.238 5.68242   2
  -1  -1  -4 153.833 5.45065   3
   1   1   4 154.714 4.99490   5
   1   1   4 148.027 6.36558   2
   1   1   4 165.752 5.53302   3
   1   1   4 157.739 5.17813   5
   1   1   4 156.253 5.46873   4
   1   1   4 157.046 4.33171   1
  -2  -1  -4 1.49716 0.82363   3
  -2  -1  -4 1.55943 0.83048   2
  -2  -1  -4 1.50872 0.53436   1
  -2  -1  -4 3.31474 1.06831   5
  -2  -1  -4 1.37460 0.70692   5
   2   1   4 1.38089 0.56780   1
   2   1   4 0.84712 0.70155   2
   2   1   4 1.63199 0.71465   4
   2   1   4 2.88787 0.96714   3
   2   1   4 1.28774 0.68417   5
   2   1   4 0.49049 0.64149   5
  -3  -1  -4 20.9024 2.18399   3
  -3  -1  -4 22.5509 2.04017   5
  -3  -1  -4 21.8080 2.33067   5
   3   1   4 20.6438 2.05341   4
   3   1   4 21.4040 2.40446   2
   3   1   4 22.2149 2.01602   1
   3   1   4 21.2307 2.25240   5
   3   1   4 15.4282 2.41791   5
   3   1   4 24.4223 2.39157   3
  -4  -1  -4 2.22247 1.12863   5
  -4  -1  -4 1.02122 0.87109   1
  -4  -1  -4 2.74048 1.01714   5
  -4  -1  -4 1.15616 1.19032   3
  -4  -1  -4 2.89740 1.37245   2
   4   1   4 2.00440 1.08267   1
   4   1   4 1.94352 1.41591   5
   4   1   4 2.48930 1.12561   2
   4   1   4 1.10887 1.32189   5
   4   1   4 3.50722 1.55682   3
   4   1   4 2.61681 0.93273   4
  -5  -1  -4 4.70172 1.49472   1
  -5  -1  -4 2.54350 1.68666   5
  -5  -1  -4 10.7052 3.30701   2
  -5  -1  -4 6.50725 2.18878   3
   5   1   4 2.83438 1.29216   4
   5   1   4 4.11000 1.76255   5
   5   1   4 4.59314 1.72184   1
   5   1   4 3.72954 1.62111   2
   5   1   4 5.83028 1.85742   3
   5   1   4 4.33923 1.57728   5
  -6  -1  -4 90.5180 6.33022   5
  -6  -1  -4 87.0573 5.07142   3
  -6  -1  -4 90.9891 5.39249   5
  -6  -1  -4 85.5377 5.17771   1
   6   1   4 87.8149 4.83325   4
   6   1   4 80.5972 6.51164   5
   6   1   4 79.6986 5.77954   2
   6   1   4 76.1712 5.28405   3
   6   1   4 89.7214 5.71565   5
  -7  -1  -4 45.7004 7.61063   5
  -7  -1  -4 52.8339 4.77067   3
  -7  -1  -4 49.7252 5.56511   5
  -7  -1  -4 53.4125 5.33958   1
   7   1   4 48.4781 4.54968   4
   7   1   4 46.8957 5.43115   5
   7   1   4 50.1381 5.99996   2
  -8  -1  -4 -0.9894 2.36082   3
  -8  -1  -4 -0.5454 2.39825   1
  -8  -1  -4 -0.7665 2.53252   5
   8   1   4 -0.0942 2.77053   5
   8   1   4 -1.4640 1.95914   4
   8   1   4 1.84398 3.01413   2
  -9  -1  -4 1.43379 2.85334   3
  -9  -1  -4 -4.2730 3.20117   5
  -9  -1  -4 2.00470 3.07371   1
   9   1   4 3.58863 2.89653   4
   8  -2  -4 2.46944 3.50654   4
   8  -2  -4 5.62773 3.91574   2
  -8   2   4 6.62970 3.22372   5
  -8   2   4 -1.6526 2.66183   1
   7  -2  -4 -1.2809 2.69339   2
   7  -2  -4 1.54654 2.23919   4
  -7   2   4 4.65487 2.49263   5
  -7   2   4 2.23072 1.93618   1
   6  -2  -4 2.34924 2.33383   2
   6  -2  -4 10.9201 3.93441   4
   6  -2  -4 4.64037 1.62928   5
  -6   2   4 -0.1200 1.51487   1
  -6   2   4 1.94914 2.03795   5
  -6   2   4 2.42646 1.72775   5
   5  -2  -4 50.6767 4.90791   2
   5  -2  -4 59.2261 4.69633   4
   5  -2  -4 50.1353 3.55124   5
   5  -2  -4 40.6464 5.15566   1
  -5   2   4 50.1798 3.78381   5
  -5   2   4 41.7754 5.54833   4
  -5   2   4 49.2002 4.01722   5
  -5   2   4 56.6916 4.12134   1
   4  -2  -4 177.089 7.00175   1
   4  -2  -4 177.550 5.88529   5
   4  -2  -4 178.704 7.85444   2
   4  -2  -4 166.081 5.81216   5
   4  -2  -4 183.130 7.38974   4
  -4   2   4 166.227 7.41614   4
  -4   2   4 163.216 7.71289   2
  -4   2   4 169.950 6.55181   5
  -4   2   4 175.316 6.54556   5
  -4   2   4 183.355 6.89080   1
   3  -2  -4 7.80985 2.31085   4
   3  -2  -4 6.03085 1.28496   5
   3  -2  -4 4.44130 1.43802   2
   3  -2  -4 6.89659 1.38887   5
   3  -2  -4 4.54410 1.25860   1
  -3   2   4 6.26496 1.59986   2
  -3   2   4 5.49731 1.55019   5
  -3   2   4 6.67101 1.55905   1
  -3   2   4 7.24967 2.14272   4
  -3   2   4 8.39880 1.61410   5
   2  -2  -4 301.343 7.86385   5
   2  -2  -4 277.629 9.39624   4
   2  -2  -4 285.436 7.84880   5
   2  -2  -4 292.162 7.99014   3
   2  -2  -4 295.253 9.66332   2
   2  -2  -4 252.253 8.25685   1
  -2   2   4 302.389 8.01187   3
  -2   2   4 288.366 8.45013   5
  -2   2   4 291.596 8.46254   1
  -2   2   4 293.378 8.41209   5
  -2   2   4 312.347 9.67381   2
  -2   2   4 300.029 9.49648   4
   1  -2  -4 132.208 3.87303   5
   1  -2  -4 133.012 5.33217   4
   1  -2  -4 134.624 4.51589   3
   1  -2  -4 137.074 3.87303   5
  -1   2   4 136.987 4.31275   5
  -1   2   4 135.392 4.49858   3
  -1   2   4 133.100 5.16973   4
  -1   2   4 129.958 4.34462   5
  -1   2   4 137.910 5.33349   2
  -1   2   4 133.920 4.12936   1
   0  -2  -4 556.631 14.0976   5
   0  -2  -4 558.467 14.1286   5
   0  -2  -4 550.192 15.0564   3
   0   2   4 549.497 14.4002   5
   0   2   4 577.425 13.9466   1
   0   2   4 561.717 15.5156   4
   0   2   4 547.631 14.9839   3
  -1  -2  -4 95.4002 3.00217   1
  -1  -2  -4 98.6144 3.29441   5
  -1  -2  -4 95.0041 3.30441   5
  -1  -2  -4 95.6207 3.97037   2
  -1  -2  -4 81.4241 4.38521   3
   1   2   4 98.5193 3.43265   5
   1   2   4 97.1828 3.92096   3
   1   2   4 97.0101 3.02000   1
   1   2   4 95.8177 4.09893   4
  -2  -2  -4 466.062 12.6578   1
  -2  -2  -4 491.986 13.7009   2
  -2  -2  -4 485.727 12.9178   5
  -2  -2  -4 461.190 13.6073   3
   2   2   4 475.565 13.4840   4
   2   2   4 462.275 12.8690   5
   2   2   4 468.604 13.6232   2
   2   2   4 473.546 13.1237   5
   2   2   4 477.009 13.5606   3
   2   2   4 476.648 12.6804   1
  -3  -2  -4 23.4692 2.10909   5
  -3  -2  -4 23.1126 2.32633   3
  -3  -2  -4 22.9208 2.41476   2
  -3  -2  -4 25.3016 2.10682   5
   3   2   4 25.6492 2.12889   1
   3   2   4 23.0104 2.23115   4
   3   2   4 20.6907 2.34732   2
   3   2   4 25.1943 2.36988   3
   3   2   4 24.2026 2.17058   5
   3   2   4 21.6188 2.16159   5
  -4  -2  -4 90.5930 4.30319   1
  -4  -2  -4 91.6063 4.39131   5
  -4  -2  -4 91.5102 4.59715   3
  -4  -2  -4 90.2915 4.88093   2
   4   2   4 83.0135 4.54499   5
   4   2   4 94.6779 4.94708   2
   4   2   4 92.8764 4.53648   4
   4   2   4 93.9209 4.41279   1
   4   2   4 89.7321 4.57293   5
   4   2   4 93.1985 4.68519   3
  -5  -2  -4 85.0513 5.40868   2
  -5  -2  -4 86.2657 4.86598   5
  -5  -2  -4 80.0782 4.71429   5
  -5  -2  -4 76.7205 4.47811   1
  -5  -2  -4 83.7282 4.62594   3
   5   2   4 73.7571 4.60711   5
   5   2   4 80.8808 4.55562   4
   5   2   4 81.7223 5.00986   5
   5   2   4 74.7707 4.75842   1
   5   2   4 72.7093 5.07416   2
   5   2   4 85.2155 5.14074   3
  -6  -2  -4 72.1874 4.80474   1
  -6  -2  -4 77.3305 5.35936   5
  -6  -2  -4 61.8167 6.46537   5
  -6  -2  -4 74.9554 4.80998   3
   6   2   4 79.7913 5.85617   2
   6   2   4 73.6730 5.61497   3
   6   2   4 83.1908 5.59406   5
   6   2   4 73.8806 5.21656   5
   6   2   4 78.8053 4.81145   4
  -7  -2  -4 1.02314 2.17397   5
  -7  -2  -4 3.92117 2.19329   3
  -7  -2  -4 4.81774 2.14651   1
   7   2   4 3.53918 2.42618   5
   7   2   4 3.31112 2.08254   4
   7   2   4 1.94296 2.49498   2
  -8  -2  -4 2.05253 2.51972   3
  -8  -2  -4 -0.3196 2.64652   5
   8   2   4 -2.8571 2.08158   4
   8   2   4 0.28925 2.57105   5
  -9  -2  -4 0.83600 3.67477   5
  -9  -2  -4 4.98543 3.55198   3
  -9  -2  -4 -2.3731 2.88270   1
   9   2   4 1.75363 2.58449   4
   9   2   4 3.13992 3.67453   2
   8  -3  -4 7.18616 4.33916   2
  -8   3   4 2.93818 2.97621   1
  -8   3   4 4.18418 2.98274   5
   7  -3  -4 4.96626 2.46283   4
   7  -3  -4 1.25137 3.16020   2
  -7   3   4 0.81430 2.46479   1
  -7   3   4 1.10455 1.99222   5
   6  -3  -4 12.8841 3.44879   5
   6  -3  -4 21.1391 5.28201   2
   6  -3  -4 17.6783 3.89853   4
  -6   3   4 15.8356 4.29606   5
  -6   3   4 21.9056 4.01669   1
  -6   3   4 17.6429 3.87331   5
   5  -3  -4 90.7970 6.40719   2
   5  -3  -4 96.5840 5.45858   4
   5  -3  -4 82.4828 3.87423   5
  -5   3   4 82.7605 6.10854   4
  -5   3   4 81.2811 5.06914   1
  -5   3   4 94.3649 5.10083   5
  -5   3   4 91.1908 4.79780   5
   4  -3  -4 43.7913 2.37889   5
   4  -3  -4 48.4825 3.95550   1
   4  -3  -4 39.8457 2.19603   5
   4  -3  -4 42.7048 3.69737   4
   4  -3  -4 39.1460 4.00898   2
  -4   3   4 40.7610 2.94149   5
  -4   3   4 39.2659 3.39345   1
  -4   3   4 44.5413 3.18168   5
  -4   3   4 39.6679 4.13882   4
   3  -3  -4 2.12835 1.19235   4
   3  -3  -4 0.18762 1.02522   2
  -3   3   4 1.24288 0.88093   5
  -3   3   4 1.60091 1.31094   4
  -3   3   4 2.83762 1.34118   2
  -3   3   4 0.34851 0.71236   5
  -3   3   4 1.24553 0.88202   1
   2  -3  -4 479.934 14.3413   4
  -2   3   4 497.567 14.6253   2
  -2   3   4 479.618 13.6206   1
  -2   3   4 482.132 12.9903   5
  -2   3   4 484.389 12.9480   5
  -2   3   4 496.277 14.2775   4
  -2   3   4 487.306 12.9480   3
   1  -3  -4 198.830 6.38530   3
   1  -3  -4 198.809 7.10810   4
  -1   3   4 205.550 6.12986   1
  -1   3   4 200.458 5.68498   5
  -1   3   4 201.650 5.78255   5
  -1   3   4 205.202 6.12568   1
  -1   3   4 208.254 7.12472   4
   0  -3  -4 343.823 10.2086   3
   0  -3  -4 329.170 10.5695   4
   0   3   4 355.401 10.6875   4
   0   3   4 356.526 10.6640   2
   0   3   4 354.237 9.19173   5
   0   3   4 348.463 9.27954   5
   0   3   4 358.951 9.44712   1
   0   3   4 350.593 10.2236   3
  -1  -3  -4 415.534 12.2778   3
  -1  -3  -4 416.708 11.2552   1
  -1  -3  -4 422.169 10.8226   5
  -1  -3  -4 423.189 10.8465   5
   1   3   4 421.264 12.3192   2
   1   3   4 429.431 12.2665   3
   1   3   4 417.208 11.3323   5
   1   3   4 425.110 12.4772   4
   1   3   4 407.361 11.1834   5
   1   3   4 443.006 11.2862   1
  -2  -3  -4 825.124 20.9245   1
  -2  -3  -4 818.669 20.7388   5
  -2  -3  -4 773.336 21.7620   3
  -2  -3  -4 824.658 21.7281   2
  -2  -3  -4 805.624 20.6551   5
   2   3   4 786.213 20.8686   5
   2   3   4 809.764 21.9205   4
   2   3   4 803.837 21.7549   3
   2   3   4 807.243 21.7541   2
  -3  -3  -4 516.039 15.4107   3
  -3  -3  -4 542.057 15.4811   2
  -3  -3  -4 534.647 14.6395   5
  -3  -3  -4 528.248 14.7853   1
   3   3   4 518.895 15.4624   4
   3   3   4 539.016 15.3877   3
   3   3   4 532.789 14.7434   1
   3   3   4 533.161 15.4284   2
   3   3   4 522.210 14.8702   5
   3   3   4 538.197 14.7852   5
  -4  -3  -4 49.8689 3.60607   3
  -4  -3  -4 49.5471 3.14176   1
  -4  -3  -4 47.7201 3.11993   5
  -4  -3  -4 47.6462 3.85832   2
  -4  -3  -4 42.8864 3.40263   5
   4   3   4 50.3577 3.53668   2
   4   3   4 52.7350 3.40156   5
   4   3   4 51.2929 3.53075   5
   4   3   4 47.0216 3.45333   3
   4   3   4 48.7134 3.50094   4
   4   3   4 50.3801 3.38941   1
  -5  -3  -4 60.6813 4.91766   2
  -5  -3  -4 57.5945 3.98907   1
  -5  -3  -4 58.8115 4.16675   5
  -5  -3  -4 55.1955 4.44134   5
  -5  -3  -4 53.2698 3.97530   3
   5   3   4 56.6145 4.25879   5
   5   3   4 63.3465 4.42434   1
   5   3   4 57.9569 4.48449   3
   5   3   4 60.2837 4.37533   5
   5   3   4 59.1627 4.40941   2
   5   3   4 55.7470 4.25894   4
  -6  -3  -4 29.0156 6.65793   5
  -6  -3  -4 20.6443 3.28617   1
  -6  -3  -4 20.5922 3.72500   5
  -6  -3  -4 22.1388 3.62890   3
   6   3   4 23.2404 3.55454   4
   6   3   4 28.2425 4.23137   5
   6   3   4 23.2340 4.66105   5
   6   3   4 28.8039 4.72744   3
   6   3   4 21.1878 3.89912   2
  -7  -3  -4 193.337 8.83681   5
  -7  -3  -4 197.235 8.45366   3
  -7  -3  -4 192.824 8.86063   1
   7   3   4 167.130 10.4160   5
   7   3   4 199.710 8.99200   4
   7   3   4 204.757 9.59914   2
   7   3   4 189.771 8.97914   5
  -8  -3  -4 0.94919 2.45335   3
  -8  -3  -4 -2.5847 2.38803   5
  -8  -3  -4 3.69746 2.23615   1
   8   3   4 -0.4283 2.57429   2
   8   3   4 3.27833 3.52722   5
   8   3   4 0.83219 2.37145   4
  -9  -3  -4 2.38170 3.45127   3
  -9  -3  -4 -5.5564 2.66770   1
  -9  -3  -4 0.95627 3.42664   5
   9   3   4 4.42491 4.02499   2
   9   3   4 -4.1808 2.61046   4
   9   3   4 -3.4045 3.16170   5
   8  -4  -4 9.13768 3.48950   4
   8  -4  -4 -0.7139 4.07817   2
  -8   4   4 3.01003 2.73473   5
  -8   4   4 6.03570 3.29009   1
   7  -4  -4 3.78098 3.39901   2
   7  -4  -4 2.46141 2.57581   4
  -7   4   4 3.00691 2.51338   1
  -7   4   4 -3.1002 2.05382   5
   6  -4  -4 27.7666 4.46495   4
   6  -4  -4 41.0367 6.20168   2
  -6   4   4 35.9603 4.25071   5
  -6   4   4 25.7190 5.02790   5
  -6   4   4 30.3728 4.56965   1
   5  -4  -4 18.5123 3.68619   4
   5  -4  -4 21.8335 4.60599   2
  -5   4   4 16.9495 3.35573   5
  -5   4   4 16.3272 3.46601   1
  -5   4   4 19.9748 2.89125   5
  -5   4   4 23.8022 4.95256   4
   4  -4  -4 113.930 5.66805   4
   4  -4  -4 107.884 6.48898   2
  -4   4   4 96.1330 6.00486   4
  -4   4   4 108.155 5.49984   1
  -4   4   4 112.154 4.82372   5
  -4   4   4 107.340 4.82940   5
   3  -4  -4 93.1174 4.84015   4
   3  -4  -4 87.5516 5.11409   2
  -3   4   4 78.4553 5.23580   2
  -3   4   4 95.1466 3.85998   5
  -3   4   4 84.7703 4.41700   1
  -3   4   4 91.2651 3.75567   5
  -3   4   4 89.8431 4.88228   4
  -3   4   4 93.7594 3.55299   3
  -3   4   4 94.0209 3.50700   3
   2  -4  -4 11.6574 2.18327   4
   2  -4  -4 11.5903 2.22910   2
  -2   4   4 17.8298 2.51415   2
  -2   4   4 10.8711 1.72268   3
  -2   4   4 13.7109 1.85455   1
  -2   4   4 14.4600 2.37338   4
  -2   4   4 13.3121 1.32031   5
  -2   4   4 12.6696 1.30114   5
   1  -4  -4 6.18187 1.72597   4
   1  -4  -4 4.24989 1.16586   3
  -1   4   4 3.88965 1.15620   2
  -1   4   4 5.19662 0.80927   5
  -1   4   4 5.66994 0.77660   5
  -1   4   4 3.92408 1.14957   4
  -1   4   4 6.88930 1.33297   1
  -1   4   4 8.73737 1.51886   1
  -1   4   4 4.29081 1.16585   3
   0  -4  -4 325.478 10.3558   4
   0  -4  -4 318.071 9.85916   3
   0   4   4 279.679 9.01933   1
   0   4   4 330.268 10.1384   2
   0   4   4 316.396 8.28984   5
   0   4   4 331.428 8.37703   5
   0   4   4 330.005 10.2167   4
   0   4   4 327.103 9.83903   3
   0   4   4 333.240 10.0901   2
  -1  -4  -4 0.82146 0.63409   1
  -1  -4  -4 0.99088 0.91762   3
   1   4   4 0.75875 0.51710   5
   1   4   4 0.41735 0.62945   2
   1   4   4 0.39664 0.47505   5
   1   4   4 -0.0369 0.84007   4
   1   4   4 -0.3706 0.49740   1
   1   4   4 0.49325 0.82910   3
  -2  -4  -4 12.0586 1.33685   5
  -2  -4  -4 10.2333 1.87181   3
  -2  -4  -4 11.8742 2.00556   2
  -2  -4  -4 14.7400 1.30034   5
   2   4   4 15.2959 2.09205   3
   2   4   4 16.9816 2.16266   4
   2   4   4 12.2053 2.20280   4
   2   4   4 12.2103 1.47021   5
   2   4   4 13.5368 1.83911   2
   2   4   4 11.1086 1.46837   5
   2   4   4 14.7593 1.66301   1
  -3  -4  -4 53.9220 3.61196   3
  -3  -4  -4 48.5151 2.88843   1
  -3  -4  -4 51.0114 3.59038   2
  -3  -4  -4 52.2764 2.83609   5
  -3  -4  -4 53.5053 2.81132   5
   3   4   4 53.3104 3.48163   2
   3   4   4 51.8902 3.09730   5
   3   4   4 51.6107 3.67619   4
   3   4   4 49.7988 3.08358   1
   3   4   4 51.7559 2.87235   5
   3   4   4 52.4547 3.60051   3
  -4  -4  -4 334.715 10.6390   1
  -4  -4  -4 327.046 11.0324   3
  -4  -4  -4 330.721 10.9325   2
  -4  -4  -4 320.618 10.2517   5
   4   4   4 329.195 10.6725   5
   4   4   4 327.821 10.9272   2
   4   4   4 325.546 10.6245   1
   4   4   4 320.624 11.1954   4
   4   4   4 335.999 11.0278   3
   4   4   4 324.784 10.4045   5
  -5  -4  -4 3.21751 1.42385   5
  -5  -4  -4 1.41457 1.93380   2
  -5  -4  -4 3.51594 1.52831   3
  -5  -4  -4 4.22779 2.25059   5
  -5  -4  -4 7.94838 2.35221   1
   5   4   4 3.89144 1.44002   5
   5   4   4 4.86033 1.60804   2
   5   4   4 3.80746 1.36059   5
   5   4   4 3.70549 1.98927   1
   5   4   4 5.19864 2.13234   3
   5   4   4 4.42261 1.72575   4
  -6  -4  -4 443.045 14.5087   3
  -6  -4  -4 440.315 14.0584   5
  -6  -4  -4 427.118 14.4962   1
   6   4   4 431.348 14.7144   4
   6   4   4 440.087 14.4661   5
   6   4   4 428.744 14.4983   5
   6   4   4 435.702 14.8464   2
  -7  -4  -4 7.75211 2.85924   3
  -7  -4  -4 4.03556 2.01568   1
  -7  -4  -4 8.87181 2.82928   5
   7   4   4 16.1827 4.50644   2
   7   4   4 2.74982 3.21164   5
   7   4   4 10.1571 2.85595   5
  -8  -4  -4 -0.5703 3.08330   3
  -8  -4  -4 4.42532 3.02781   5
  -8  -4  -4 -1.1555 2.09238   1
   8   4   4 -0.4541 2.47304   4
   8   4   4 0.39398 2.91967   5
   8   4   4 2.21328 3.01988   2
  -9  -4  -4 18.2581 6.18017   1
  -9  -4  -4 20.7395 6.21364   3
   9   4   4 12.6151 3.90377   4
   9   4   4 14.1385 4.22629   5
   9   4   4 30.0418 8.29333   2
   8  -5  -4 5.20081 4.25044   2
  -8   5   4 5.80105 3.64901   1
  -8   5   4 10.2041 3.39316   5
   7  -5  -4 48.7291 6.30613   4
   7  -5  -4 27.7745 7.56221   2
  -7   5   4 47.4573 7.00078   1
  -7   5   4 46.1737 5.57154   5
   6  -5  -4 1.71547 2.32442   4
   6  -5  -4 -3.9949 2.43474   2
  -6   5   4 -2.3197 1.57427   5
  -6   5   4 0.58335 2.58626   5
  -6   5   4 2.88566 2.09727   1
   5  -5  -4 13.7233 4.50253   2
   5  -5  -4 23.6918 3.87568   4
  -5   5   4 21.7297 3.67809   1
  -5   5   4 23.4746 3.57614   5
  -5   5   4 21.2970 3.18686   5
  -5   5   4 17.0502 5.14260   4
   4  -5  -4 54.7714 5.13652   2
   4  -5  -4 54.1709 4.27607   4
  -4   5   4 53.8948 3.44483   5
  -4   5   4 50.0992 4.16282   1
  -4   5   4 51.3860 2.69462   3
  -4   5   4 50.7908 4.41193   4
  -4   5   4 52.3268 3.32999   5
  -4   5   4 47.8719 2.88962   3
   3  -5  -4 17.4369 2.87496   4
   3  -5  -4 17.2748 3.18848   2
  -3   5   4 12.8612 2.24276   3
  -3   5   4 12.5236 3.48818   4
  -3   5   4 12.9661 2.48921   1
  -3   5   4 14.5728 2.02640   5
  -3   5   4 12.7165 1.97181   3
  -3   5   4 13.7487 1.87848   5
   2  -5  -4 95.7630 5.13854   2
   2  -5  -4 96.1222 4.81764   4
  -2   5   4 97.6920 5.41192   2
  -2   5   4 97.9785 4.90120   4
  -2   5   4 100.013 3.35013   5
  -2   5   4 100.059 4.61943   1
  -2   5   4 94.7165 4.48207   1
  -2   5   4 97.6468 3.30764   5
  -2   5   4 100.597 4.44350   3
   1  -5  -4 271.672 9.42138   4
  -1   5   4 271.572 8.95866   3
  -1   5   4 283.566 8.85988   1
  -1   5   4 277.330 9.40018   2
  -1   5   4 281.759 9.39771   4
   0  -5  -4 34.6988 2.76713   3
   0   5   4 37.0981 2.89041   3
   0   5   4 38.4667 2.91902   2
   0   5   4 36.7735 3.10851   4
   0   5   4 40.4660 2.93461   2
   0   5   4 37.8045 2.46281   1
  -1  -5  -4 518.693 15.7535   3
  -1  -5  -4 558.713 15.1259   1
   1   5   4 540.777 14.0177   5
   1   5   4 558.611 15.0697   1
   1   5   4 532.258 15.7025   3
   1   5   4 552.040 15.5368   2
   1   5   4 548.417 15.8918   4
   1   5   4 531.611 14.0637   5
  -2  -5  -4 222.740 8.26590   3
  -2  -5  -4 231.126 7.55326   1
  -2  -5  -4 226.650 7.80425   2
   2   5   4 229.636 7.50921   1
   2   5   4 224.533 7.73541   2
   2   5   4 221.016 6.98773   5
   2   5   4 232.299 8.50203   4
   2   5   4 223.894 8.44668   4
   2   5   4 227.414 6.92805   5
   2   5   4 223.766 8.20990   3
  -3  -5  -4 7.34084 2.61085   2
  -3  -5  -4 11.1608 1.92302   1
  -3  -5  -4 9.37641 2.40547   3
  -3  -5  -4 9.98356 1.81013   5
  -3  -5  -4 8.28173 1.75977   5
   3   5   4 7.69381 1.88704   3
   3   5   4 9.73939 1.94100   5
   3   5   4 8.80103 2.09733   2
   3   5   4 9.15688 2.30733   1
   3   5   4 5.92755 1.54234   4
   3   5   4 10.3316 1.85275   5
  -4  -5  -4 75.4117 3.97041   5
  -4  -5  -4 81.9373 4.48272   1
  -4  -5  -4 84.5476 5.02042   2
  -4  -5  -4 81.6967 5.05055   3
  -4  -5  -4 88.0306 4.22658   5
   4   5   4 75.3906 4.34124   5
   4   5   4 85.4644 5.24898   4
   4   5   4 73.5656 4.65341   1
   4   5   4 75.9791 4.19560   5
   4   5   4 88.2439 4.71780   2
   4   5   4 82.8988 5.09379   3
  -5  -5  -4 84.1890 4.97526   1
  -5  -5  -4 85.0979 5.64664   2
  -5  -5  -4 82.5342 5.33413   3
   5   5   4 86.8390 5.20831   5
   5   5   4 79.2719 5.10617   2
   5   5   4 88.5099 5.75628   4
   5   5   4 78.8391 4.96239   5
  -6  -5  -4 265.765 10.0279   5
  -6  -5  -4 279.032 10.8225   3
  -6  -5  -4 268.665 10.5188   1
   6   5   4 268.860 10.7201   2
   6   5   4 268.543 10.5806   5
   6   5   4 275.825 11.0882   4
   6   5   4 265.672 10.7127   5
  -7  -5  -4 90.4531 6.33669   5
  -7  -5  -4 90.4869 6.51678   1
  -7  -5  -4 85.6415 6.18273   3
   7   5   4 95.8021 6.74351   2
   7   5   4 91.2658 6.57122   5
   7   5   4 86.2116 6.60721   4
   7   5   4 84.4270 7.87264   5
  -8  -5  -4 16.5582 5.26161   3
  -8  -5  -4 28.5896 5.49139   1
   8   5   4 17.1938 4.16068   5
   8   5   4 23.5792 6.93588   2
   8   5   4 13.1049 3.52446   4
  -9  -5  -4 -2.5568 3.13574   1
  -9  -5  -4 0.09203 3.68061   3
   9   5   4 1.39486 3.77362   2
   9   5   4 -1.5323 3.68076   4
   9   5   4 3.91300 3.69203   5
   7  -6  -4 35.1346 7.38471   4
   7  -6  -4 52.8623 9.12312   2
  -7   6   4 45.3477 7.62523   1
  -7   6   4 38.1804 5.80543   5
   6  -6  -4 80.0256 8.30477   2
   6  -6  -4 64.1166 6.22481   4
  -6   6   4 65.1603 5.41709   5
  -6   6   4 60.1534 6.36082   1
   5  -6  -4 0.61177 1.89275   4
   5  -6  -4 0.76700 2.36062   2
  -5   6   4 0.26244 1.82348   1
  -5   6   4 -2.2753 3.03851   4
  -5   6   4 2.04586 1.55955   5
   4  -6  -4 36.9678 4.62843   2
   4  -6  -4 37.9410 4.07979   4
  -4   6   4 33.0658 3.16647   3
  -4   6   4 38.5828 3.47505   3
  -4   6   4 42.1461 4.44645   4
  -4   6   4 43.1926 3.23178   5
  -4   6   4 43.3133 3.51912   5
  -4   6   4 38.5168 4.19341   1
   3  -6  -4 18.7935 3.11643   4
   3  -6  -4 16.4024 3.38624   2
  -3   6   4 15.5543 3.92851   1
  -3   6   4 10.6930 3.82565   4
  -3   6   4 16.6056 2.95117   1
  -3   6   4 19.0553 2.05066   5
  -3   6   4 22.7101 3.07619   3
  -3   6   4 19.3108 2.09384   5
  -3   6   4 14.5624 2.37397   3
  -2   6   4 127.875 5.72121   3
  -2   6   4 122.587 5.23618   3
  -2   6   4 129.476 5.94685   4
  -2   6   4 122.282 5.81518   1
  -2   6   4 131.789 3.93326   5
  -2   6   4 110.728 6.56722   2
  -2   6   4 135.526 5.83358   1
  -1   6   4 177.990 7.09878   3
  -1   6   4 180.915 6.92960   1
  -1   6   4 184.331 7.37750   2
  -1   6   4 182.164 7.12443   4
   0   6   4 195.901 7.57017   4
   0   6   4 202.880 7.15129   1
   0   6   4 194.726 7.34885   2
   0   6   4 198.258 7.60963   3
   0   6   4 196.003 7.36231   2
  -1  -6  -4 190.722 6.81011   1
  -1  -6  -4 186.070 7.42843   3
   1   6   4 192.730 7.57396   3
   1   6   4 192.217 7.69555   4
   1   6   4 184.382 6.88513   2
   1   6   4 187.628 6.74477   1
   1   6   4 194.460 6.99386   2
   1   6   4 185.223 5.55843   5
   1   6   4 184.247 5.60403   5
   1   6   4 195.009 7.48965   4
  -2  -6  -4 35.1433 3.37996   3
  -2  -6  -4 38.3674 2.74039   1
   2   6   4 38.3412 3.04313   1
   2   6   4 33.6215 3.54212   4
   2   6   4 36.0371 2.82149   2
   2   6   4 32.8391 2.25191   5
   2   6   4 35.2396 3.57128   4
   2   6   4 40.3887 3.54493   3
   2   6   4 36.8392 2.34517   5
  -3  -6  -4 921.923 24.5735   1
  -3  -6  -4 878.821 25.1558   3
  -3  -6  -4 887.032 24.1533   2
  -3  -6  -4 865.817 22.7326   5
  -3  -6  -4 932.742 22.8085   5
   3   6   4 899.127 25.5048   4
   3   6   4 916.095 24.3540   2
   3   6   4 867.551 24.2928   1
   3   6   4 898.385 23.6836   5
   3   6   4 844.779 24.9644   3
   3   6   4 888.161 23.8164   5
  -4  -6  -4 75.1615 5.30851   3
  -4  -6  -4 78.0883 4.65963   1
  -4  -6  -4 84.0617 4.95236   2
  -4  -6  -4 86.5174 4.11620   5
   4   6   4 83.4693 4.85269   2
   4   6   4 76.9390 4.48617   5
   4   6   4 78.9593 4.47963   5
   4   6   4 75.2725 5.32994   4
   4   6   4 83.5489 4.94567   1
[truncated: 400,882 more chars]
