# Supplementary material for: Crystal structure of cis-anti-cis-di­cyclo­hexane-18-crown-6 aceto­nitrile disolvate
Source: Acta Crystallogr E Crystallogr Commun. 2015 Jun 13;71(Pt 7):o472–3. doi: 10.1107/S2056989015011056 (PMC4518961; doi:10.1107/S2056989015011056)
Supplement: Supplementary file 2 [file e-71-0o472-Isup2.hkl]

data_I                                                                          
_shelx_title ' mo_an0427_0m_a.res in P-1'                                       
_shelx_refln_list_code          4                                               
_shelx_F_calc_maximum       81.20                                               
_exptl_crystal_F_000       248.00                                               
_reflns_d_resolution_high  0.7571                                               
                                                                                
loop_                                                                           
 _space_group_symop_operation_xyz                                               
 'x, y, z'                                                                      
 '-x, -y, -z'                                                                   
                                                                                
_cell_length_a     6.9428                                                       
_cell_length_b     9.5286                                                       
_cell_length_c     9.8927                                                       
_cell_angle_alpha  80.415                                                       
_cell_angle_beta   81.697                                                       
_cell_angle_gamma  80.927                                                       
                                                                                
_shelx_F_squared_multiplier     1.000                                           
                                                                                
loop_                                                                           
 _refln_index_h                                                                 
 _refln_index_k                                                                 
 _refln_index_l                                                                 
 _refln_F_squared_calc                                                          
 _refln_F_squared_meas                                                          
 _refln_F_squared_sigma                                                         
 _refln_observed_status                                                         
   1   0   0       1357.49       1313.45        16.44 o                         
   2   0   0       3442.78       3508.16        25.05 o                         
   3   0   0         92.93        104.20         1.09 o                         
   4   0   0        474.45        515.12         4.36 o                         
   5   0   0        349.49        338.19         2.87 o                         
   6   0   0         99.10         94.88         1.38 o                         
   7   0   0          0.29         -0.13         0.45 o                         
   8   0   0         22.82         20.95         1.68 o                         
  -8   1   0          3.57          4.86         1.83 o                         
  -7   1   0         13.69         13.99         1.16 o                         
  -6   1   0         33.73         34.05         0.86 o                         
  -5   1   0        290.37        285.38         2.58 o                         
  -4   1   0         76.42         73.53         0.87 o                         
  -3   1   0         57.55         56.29         0.72 o                         
  -2   1   0         65.14         67.59         0.69 o                         
  -1   1   0         91.92         84.60         0.73 o                         
   1   1   0         20.68         20.82         0.45 o                         
   2   1   0        386.26        395.20         3.13 o                         
   3   1   0          6.36          6.08         0.28 o                         
   4   1   0         46.49         39.19         0.65 o                         
   5   1   0         79.63         78.31         1.02 o                         
   6   1   0         19.59         17.76         0.71 o                         
   7   1   0         12.59         12.95         0.97 o                         
   8   1   0         38.32         44.12         1.93 o                         
   9   1   0          0.51          1.47         2.34 o                         
  -8   2   0         13.37         11.81         1.70 o                         
  -7   2   0          0.42          1.12         0.49 o                         
  -6   2   0          3.66          3.54         0.37 o                         
  -5   2   0         48.48         45.94         0.81 o                         
  -4   2   0         63.33         61.62         0.79 o                         
  -3   2   0        794.36        886.37         6.48 o                         
  -2   2   0        233.23        243.55         1.91 o                         
  -1   2   0          2.55          4.57         0.17 o                         
   0   2   0       4101.22       4031.05        29.76 o                         
   1   2   0        628.42        683.89         6.56 o                         
   2   2   0        524.72        522.93         4.06 o                         
   3   2   0       1238.67       1407.47        11.32 o                         
   4   2   0       1801.51       1995.07        14.95 o                         
   5   2   0         48.33         46.50         0.80 o                         
   6   2   0        132.52        129.18         1.80 o                         
   7   2   0          0.31          0.99         0.50 o                         
   8   2   0        170.26        181.16         3.98 o                         
   9   2   0         48.80         55.42         2.78 o                         
  -8   3   0         51.38         60.27         3.02 o                         
  -7   3   0         30.44         31.25         1.12 o                         
  -6   3   0          0.27          0.11         0.32 o                         
  -5   3   0         31.22         31.51         0.75 o                         
  -4   3   0          5.21          5.46         0.33 o                         
  -3   3   0          3.95          4.66         0.28 o                         
  -2   3   0       1157.60       1264.22         9.43 o                         
  -1   3   0        916.05        956.71         7.49 o                         
   0   3   0         80.56         80.31         0.75 o                         
   1   3   0        716.42        731.78         6.12 o                         
   2   3   0        206.69        209.70         2.09 o                         
   3   3   0        818.57        906.33         8.19 o                         
   4   3   0        400.03        420.42         3.74 o                         
   5   3   0        208.75        220.55         2.24 o                         
   6   3   0         44.68         44.17         1.10 o                         
   7   3   0          0.71          1.00         0.50 o                         
   8   3   0          6.18          6.24         0.87 o                         
   9   3   0          0.46         -1.00         1.00 o                         
  -8   4   0          5.01          3.75         1.33 o                         
  -7   4   0         20.54         14.79         2.45 o                         
  -6   4   0          3.05          3.88         0.64 o                         
  -5   4   0         18.95         14.17         0.61 o                         
  -4   4   0          5.39          5.47         0.41 o                         
  -3   4   0         72.57         72.04         0.89 o                         
  -2   4   0        168.58        173.01         1.59 o                         
  -1   4   0         82.20         77.93         1.01 o                         
   0   4   0         48.57         47.99         0.62 o                         
   1   4   0        114.70        120.84         1.56 o                         
   2   4   0         16.14         17.11         0.41 o                         
   3   4   0          0.44          0.57         0.19 o                         
   4   4   0        213.86        238.54         2.38 o                         
   5   4   0        195.02        201.61         2.20 o                         
   6   4   0          1.68          1.83         0.49 o                         
   7   4   0          0.56         -0.54         0.54 o                         
   8   4   0         56.52         57.26         2.24 o                         
  -7   5   0         64.56         68.95         2.27 o                         
  -6   5   0          3.14          2.73         0.59 o                         
  -5   5   0          6.59          4.28         0.54 o                         
  -4   5   0         16.60         19.70         0.80 o                         
  -3   5   0          3.36          3.17         0.38 o                         
  -2   5   0          0.25          0.85         0.17 o                         
  -1   5   0        114.38        112.97         1.33 o                         
   0   5   0        103.99        102.53         1.23 o                         
   1   5   0          8.36          7.40         0.34 o                         
   2   5   0          2.48          2.16         0.36 o                         
   3   5   0         12.32          9.96         0.44 o                         
   4   5   0          1.46          1.91         0.26 o                         
   5   5   0         37.85         42.10         1.02 o                         
   6   5   0          1.53          0.70         0.48 o                         
   7   5   0         24.87         36.24         1.66 o                         
   8   5   0          1.31          5.85         1.16 o                         
  -7   6   0          1.22          4.09         1.69 o                         
  -6   6   0          3.46          3.57         0.71 o                         
  -5   6   0         77.47         70.49         1.79 o                         
  -4   6   0          1.04          0.49         0.41 o                         
  -3   6   0         82.76         72.86         1.45 o                         
  -2   6   0         12.98         11.84         0.48 o                         
  -1   6   0         22.48         22.80         0.59 o                         
   0   6   0         22.01         20.62         0.60 o                         
   1   6   0         26.70         26.14         0.60 o                         
   2   6   0         21.18         21.59         0.61 o                         
   3   6   0          0.16          0.71         0.19 o                         
   4   6   0          1.62          2.03         0.33 o                         
   5   6   0         24.83         27.18         1.09 o                         
   6   6   0          0.85         -0.29         0.49 o                         
   7   6   0          0.79          1.24         0.74 o                         
   8   6   0         11.60         11.06         1.60 o                         
  -6   7   0          5.75          5.19         1.02 o                         
  -5   7   0         69.62         65.07         1.88 o                         
  -4   7   0         21.00         21.73         1.21 o                         
  -3   7   0        408.66        418.58         5.03 o                         
  -2   7   0         52.98         48.75         1.01 o                         
  -1   7   0        444.67        446.44         5.07 o                         
   0   7   0          6.99          5.89         0.52 o                         
   1   7   0         37.97         36.04         0.71 o                         
   2   7   0         34.40         36.17         1.00 o                         
   3   7   0         23.61         22.29         0.88 o                         
   4   7   0         98.63         91.92         1.50 o                         
   5   7   0         33.03         28.01         1.03 o                         
   6   7   0          0.17          0.07         0.51 o                         
   7   7   0          4.74          2.57         0.84 o                         
   8   7   0          3.79          5.38         1.10 o                         
  -6   8   0         26.72         29.61         2.05 o                         
  -5   8   0          6.76          5.88         0.88 o                         
  -4   8   0         16.46         16.46         1.24 o                         
  -3   8   0          0.00          0.63         0.44 o                         
  -2   8   0         20.84         17.30         0.80 o                         
  -1   8   0          0.69          0.65         0.32 o                         
   0   8   0         38.78         37.54         1.00 o                         
   1   8   0         29.04         27.92         1.05 o                         
   2   8   0          8.73          9.44         0.77 o                         
   3   8   0         79.94         78.18         1.67 o                         
   4   8   0         14.79         15.89         1.09 o                         
   5   8   0         66.05         60.52         1.34 o                         
   6   8   0          9.30         10.98         1.14 o                         
   7   8   0          0.41          0.17         0.86 o                         
  -5   9   0          2.64          1.65         0.85 o                         
  -4   9   0         35.03         39.15         1.65 o                         
  -3   9   0         22.07         20.74         2.07 o                         
  -2   9   0          0.81          0.58         0.49 o                         
  -1   9   0        108.35        101.40         1.78 o                         
   0   9   0         41.32         41.26         1.04 o                         
   1   9   0         37.03         32.25         1.29 o                         
   2   9   0         93.94         91.53         2.10 o                         
   3   9   0         55.90         54.10         1.53 o                         
   4   9   0          2.31          2.06         0.62 o                         
   5   9   0         16.87         20.80         1.48 o                         
   6   9   0         10.03         10.04         1.39 o                         
   7   9   0         33.79         37.68         2.69 o                         
  -4  10   0          0.04          0.99         0.84 o                         
  -3  10   0         47.63         50.78         1.86 o                         
  -2  10   0         11.17         12.46         1.23 o                         
  -1  10   0          1.34          1.93         0.50 o                         
   0  10   0         67.86         70.65         2.41 o                         
   1  10   0         10.35         10.07         1.03 o                         
   2  10   0         96.80        102.12         2.33 o                         
   3  10   0         11.82         10.58         1.10 o                         
   4  10   0          0.18         -0.19         0.82 o                         
   5  10   0         10.93         16.89         2.12 o                         
   6  10   0         33.22         39.49         2.74 o                         
  -3  11   0          0.27         -0.31         1.12 o                         
  -2  11   0          9.83          7.77         1.39 o                         
  -1  11   0          2.01          1.98         0.64 o                         
   0  11   0          4.57          3.38         0.83 o                         
   1  11   0          0.28          0.50         0.67 o                         
   2  11   0          0.28          0.27         0.78 o                         
   3  11   0          0.17         -0.08         0.89 o                         
   4  11   0          0.20          1.95         1.07 o                         
   5  11   0          0.07          3.10         1.27 o                         
  -1  12   0          0.72          1.34         2.34 o                         
   0  12   0          2.16          4.13         1.18 o                         
   1  12   0          0.04          2.20         1.20 o                         
   2  12   0          1.95          2.24         1.06 o                         
   3  12   0          1.06          1.93         1.28 o                         
  -2 -12   1          0.07          1.41         1.83 o                         
  -1 -12   1          9.62         13.57         2.00 o                         
   0 -12   1         13.47         14.64         2.72 o                         
  -4 -11   1          4.93          3.01         1.18 o                         
  -3 -11   1         17.37         21.18         2.31 o                         
  -2 -11   1         38.75         39.38         2.20 o                         
  -1 -11   1         11.36         18.38         2.06 o                         
   0 -11   1          7.20          7.87         2.63 o                         
   1 -11   1          1.98          2.94         0.86 o                         
   2 -11   1          1.01         -0.03         1.02 o                         
  -6 -10   1         17.69         25.37         2.75 o                         
  -5 -10   1          0.46         -0.96         0.96 o                         
  -4 -10   1          0.00         -0.48         0.91 o                         
  -3 -10   1         45.89         44.44         1.95 o                         
  -2 -10   1         17.23         20.34         1.29 o                         
  -1 -10   1        151.93        154.91         3.45 o                         
   0 -10   1          2.88          3.05         0.68 o                         
   1 -10   1          9.62          7.47         0.83 o                         
   2 -10   1          0.06          0.40         0.62 o                         
   3 -10   1         16.58         21.22         2.05 o                         
   4 -10   1          4.84          7.63         2.74 o                         
  -6  -9   1          0.83          0.08         1.02 o                         
  -5  -9   1         33.17         33.29         2.14 o                         
  -4  -9   1          7.51          7.06         1.21 o                         
  -3  -9   1         31.38         30.82         1.62 o                         
  -2  -9   1         69.94         68.81         1.64 o                         
  -1  -9   1          2.89          1.93         0.47 o                         
   0  -9   1          0.42          0.34         0.55 o                         
   1  -9   1         55.37         54.18         1.80 o                         
   2  -9   1          1.61          0.46         0.41 o                         
   3  -9   1         28.94         32.17         1.43 o                         
   4  -9   1         16.66         18.29         1.68 o                         
   5  -9   1         12.54         16.72         1.86 o                         
  -7  -8   1          1.04          0.68         0.94 o                         
  -6  -8   1          6.39          5.11         0.84 o                         
  -5  -8   1         35.37         33.78         1.74 o                         
  -4  -8   1        111.75        106.26         2.18 o                         
  -3  -8   1          0.23          0.43         0.47 o                         
  -2  -8   1         18.41         19.24         0.94 o                         
  -1  -8   1         27.81         26.47         0.95 o                         
   0  -8   1          1.93          1.73         0.42 o                         
   1  -8   1         11.09         10.45         0.73 o                         
   2  -8   1         56.00         52.65         1.11 o                         
   3  -8   1         39.62         38.36         1.34 o                         
   4  -8   1          1.99          1.37         0.58 o                         
   5  -8   1         46.32         51.27         2.18 o                         
   6  -8   1          2.88          2.26         0.96 o                         
  -7  -7   1         12.60         12.10         1.23 o                         
  -6  -7   1         14.54         14.23         1.10 o                         
  -5  -7   1         51.06         44.50         1.19 o                         
  -4  -7   1          5.28          3.27         0.69 o                         
  -3  -7   1         38.27         34.86         1.09 o                         
  -2  -7   1        140.78        138.87         1.93 o                         
  -1  -7   1        118.22        113.06         1.47 o                         
   0  -7   1          3.16          3.12         0.41 o                         
   1  -7   1         47.86         46.34         1.03 o                         
   2  -7   1          1.78          1.17         0.28 o                         
   3  -7   1          5.42          4.20         1.03 o                         
   4  -7   1          8.68          5.79         0.72 o                         
   5  -7   1          0.05          0.10         0.63 o                         
   6  -7   1          4.76          6.49         1.89 o                         
  -8  -6   1          8.05          8.16         1.80 o                         
  -7  -6   1          1.34          1.01         0.76 o                         
  -6  -6   1          0.06          0.94         0.50 o                         
  -5  -6   1         17.75         14.32         0.92 o                         
  -4  -6   1         22.57         25.70         0.74 o                         
  -3  -6   1          8.29          9.04         0.65 o                         
  -2  -6   1          0.29          0.25         0.22 o                         
  -1  -6   1         79.85         77.14         1.10 o                         
   0  -6   1          0.54          0.46         0.16 o                         
   1  -6   1         73.67         72.72         0.96 o                         
   2  -6   1         34.20         36.52         0.66 o                         
   3  -6   1          7.74          7.64         0.51 o                         
   4  -6   1          8.37          5.83         0.69 o                         
   5  -6   1         39.62         47.19         1.38 o                         
   6  -6   1          9.95         10.46         1.23 o                         
   7  -6   1         19.70         22.14         2.03 o                         
  -8  -5   1          1.60          1.87         0.86 o                         
  -7  -5   1         11.36         13.12         1.27 o                         
  -6  -5   1          0.93          2.40         0.47 o                         
  -5  -5   1          2.13          1.90         0.34 o                         
  -4  -5   1        151.80        147.24         1.63 o                         
  -3  -5   1        276.48        308.24         2.62 o                         
  -2  -5   1         17.23         15.52         0.55 o                         
  -1  -5   1         12.82         15.39         0.47 o                         
   0  -5   1         14.78         13.39         0.34 o                         
   1  -5   1        121.30        123.11         1.28 o                         
   2  -5   1        198.50        193.36         1.91 o                         
   3  -5   1         26.79         23.27         0.63 o                         
   4  -5   1         20.52         22.72         0.82 o                         
   5  -5   1          0.00          0.64         0.41 o                         
   6  -5   1          0.16          0.16         0.51 o                         
   7  -5   1          0.72         -0.43         0.88 o                         
  -8  -4   1          0.25          1.18         0.77 o                         
  -7  -4   1          6.81          4.19         0.60 o                         
  -6  -4   1         20.30         26.71         0.95 o                         
  -5  -4   1          4.25          3.76         0.50 o                         
  -4  -4   1        100.07        108.48         1.39 o                         
  -3  -4   1          4.07          5.65         0.35 o                         
  -2  -4   1        156.60        173.23         1.60 o                         
  -1  -4   1         65.64         61.32         0.90 o                         
   0  -4   1          9.97         11.11         0.27 o                         
   1  -4   1          5.19          4.45         0.27 o                         
   2  -4   1        174.42        196.55         2.09 o                         
   3  -4   1        128.17        133.06         1.54 o                         
   4  -4   1         25.10         26.39         0.73 o                         
   5  -4   1         14.72         18.71         0.93 o                         
   6  -4   1          5.73          5.10         1.03 o                         
   7  -4   1          3.44          4.24         0.81 o                         
   8  -4   1         10.95         13.03         1.83 o                         
  -8  -3   1         32.38         41.56         2.38 o                         
  -7  -3   1         26.17         26.88         1.13 o                         
  -6  -3   1         47.32         49.87         1.17 o                         
  -5  -3   1         65.93         63.93         1.06 o                         
  -4  -3   1         76.34         83.61         1.14 o                         
  -3  -3   1       1858.12       2089.14        15.59 o                         
  -2  -3   1        827.46        918.56         7.71 o                         
  -1  -3   1        229.16        239.68         2.54 o                         
   0  -3   1        422.12        449.58         3.34 o                         
   1  -3   1        145.27        157.72         1.53 o                         
   2  -3   1         18.45         19.67         0.44 o                         
   3  -3   1         80.07         87.25         1.26 o                         
   4  -3   1         56.17         58.20         0.91 o                         
   5  -3   1         92.66         87.17         1.22 o                         
   6  -3   1         16.59         15.00         0.73 o                         
   7  -3   1         47.88         48.52         1.33 o                         
   8  -3   1          1.41          0.89         0.83 o                         
  -8  -2   1         13.40         18.11         1.74 o                         
  -7  -2   1         15.22         16.66         1.21 o                         
  -6  -2   1          7.56          7.35         0.63 o                         
  -5  -2   1          9.74         10.32         0.56 o                         
  -4  -2   1          2.70          2.74         0.25 o                         
  -3  -2   1        204.61        222.07         2.00 o                         
  -2  -2   1        106.70        100.31         0.95 o                         
  -1  -2   1        249.16        223.58         2.12 o                         
   0  -2   1        457.69        436.41         3.33 o                         
   1  -2   1          5.64          4.94         0.23 o                         
   2  -2   1       2980.14       3124.05        29.01 o                         
   3  -2   1        188.34        198.26         1.77 o                         
   4  -2   1         43.33         45.69         0.72 o                         
   5  -2   1         50.42         49.09         1.01 o                         
   6  -2   1         27.77         28.74         0.85 o                         
   7  -2   1         80.48         77.87         1.48 o                         
   8  -2   1         53.87         53.66         1.81 o                         
  -8  -1   1          5.39          6.72         2.03 o                         
  -7  -1   1         33.65         31.62         1.41 o                         
  -6  -1   1         65.44         67.67         1.50 o                         
  -5  -1   1        320.76        320.63         3.06 o                         
  -4  -1   1          0.00         -0.08         0.16 o                         
  -3  -1   1        460.85        474.14         5.61 o                         
  -2  -1   1       1605.08       1763.46        13.68 o                         
  -1  -1   1        986.33        995.51         7.74 o                         
   0  -1   1        413.46        394.04         3.12 o                         
   1  -1   1       6593.76       6640.93        56.79 o                         
   2  -1   1       1413.30       1514.60        10.74 o                         
   3  -1   1         51.43         45.71         0.60 o                         
   4  -1   1        183.15        186.47         1.70 o                         
   5  -1   1         93.05         93.16         1.24 o                         
   6  -1   1        274.94        268.66         2.86 o                         
   7  -1   1         10.52          8.56         0.80 o                         
   8  -1   1          0.62          0.17         0.62 o                         
  -8   0   1          3.73          5.41         1.47 o                         
  -7   0   1         36.64         34.01         1.45 o                         
  -6   0   1        112.72        104.09         1.86 o                         
  -5   0   1        318.03        319.76         3.09 o                         
  -4   0   1        768.91        807.87         6.68 o                         
  -3   0   1        105.28        103.71         1.30 o                         
  -2   0   1        525.73        565.52         4.57 o                         
  -1   0   1       1096.02       1082.42         9.37 o                         
   1   0   1       1305.87       1248.92         9.71 o                         
   2   0   1       2117.35       2160.97        15.71 o                         
   3   0   1         19.61         15.97         0.37 o                         
   4   0   1        196.09        202.63         1.82 o                         
   5   0   1        437.57        427.69         3.51 o                         
   6   0   1        298.96        304.97         3.18 o                         
   7   0   1          0.28          0.64         0.39 o                         
   8   0   1          0.15          0.91         0.63 o                         
   9   0   1          0.43         -0.45         0.97 o                         
  -8   1   1          0.28          0.46         0.78 o                         
  -7   1   1          0.89         -0.38         0.50 o                         
  -6   1   1         83.39         81.04         1.59 o                         
  -5   1   1        178.77        178.54         2.87 o                         
  -4   1   1         40.65         36.88         0.72 o                         
  -3   1   1          0.04          0.07         0.13 o                         
  -2   1   1       1593.51       1661.91        27.32 o                         
  -1   1   1        636.04        686.75         5.11 o                         
   1   1   1        850.39        828.35         6.15 o                         
   2   1   1       1816.98       1897.95        14.01 o                         
   3   1   1        244.29        258.20         2.33 o                         
   4   1   1         26.39         24.27         0.51 o                         
   5   1   1        270.75        275.90         2.48 o                         
   6   1   1        438.13        440.98         4.08 o                         
   7   1   1         16.33         19.03         0.93 o                         
   8   1   1         18.60         18.82         1.47 o                         
   9   1   1         20.19         23.13         2.26 o                         
  -8   2   1          2.10          0.83         0.81 o                         
  -7   2   1         62.66         64.19         1.64 o                         
  -6   2   1         19.49         18.84         0.96 o                         
  -5   2   1          2.31          3.17         0.36 o                         
  -4   2   1         11.05         10.22         0.42 o                         
  -3   2   1         39.94         44.41         0.61 o                         
  -2   2   1         76.55         78.48         0.79 o                         
  -1   2   1       1966.77       1932.87        16.77 o                         
   0   2   1        442.14        477.03         4.94 o                         
   1   2   1        186.25        169.72         1.35 o                         
   2   2   1       2028.43       2164.56        15.33 o                         
   3   2   1        255.61        270.00         2.44 o                         
   4   2   1        967.71       1065.46         8.63 o                         
   5   2   1         78.08         73.99         1.06 o                         
   6   2   1        229.56        236.94         2.83 o                         
   7   2   1         62.79         59.11         1.41 o                         
   8   2   1          1.20          1.01         0.74 o                         
   9   2   1          0.56         -1.05         1.05 o                         
  -8   3   1          0.47          0.73         0.89 o                         
  -7   3   1         50.05         48.07         1.71 o                         
  -6   3   1          0.01          0.26         0.44 o                         
  -5   3   1         37.02         37.99         0.86 o                         
  -4   3   1          0.20          0.39         0.18 o                         
  -3   3   1         23.80         26.00         0.48 o                         
  -2   3   1        195.55        211.51         2.27 o                         
  -1   3   1          0.02         -0.10         0.10 o                         
   0   3   1         18.60         19.99         0.50 o                         
   1   3   1         34.45         31.45         0.39 o                         
   2   3   1        262.69        269.14         2.26 o                         
   3   3   1        526.05        584.64         5.22 o                         
   4   3   1          0.03         -0.10         0.17 o                         
   5   3   1          6.79          6.43         0.42 o                         
   6   3   1        206.32        214.88         2.40 o                         
   7   3   1          0.36         -0.23         0.45 o                         
   8   3   1         13.32         10.48         1.34 o                         
   9   3   1         36.50         43.16         2.55 o                         
  -8   4   1         14.33         11.16         2.14 o                         
  -7   4   1         15.23         19.12         1.67 o                         
  -6   4   1        197.02        192.99         2.62 o                         
  -5   4   1          2.81          2.77         0.39 o                         
  -4   4   1         52.14         43.57         0.73 o                         
  -3   4   1         78.37         68.70         1.01 o                         
  -2   4   1        134.00        139.22         1.67 o                         
  -1   4   1         63.78         62.75         0.88 o                         
   0   4   1        219.05        211.24         2.65 o                         
   1   4   1        293.78        308.21         2.93 o                         
   2   4   1         58.85         65.52         0.77 o                         
   3   4   1          0.28          0.10         0.14 o                         
   4   4   1          0.00         -0.17         0.19 o                         
   5   4   1         14.10         10.67         0.68 o                         
   6   4   1          1.51          1.95         0.63 o                         
   7   4   1         14.56         12.91         1.19 o                         
   8   4   1         22.27         27.32         2.29 o                         
   9   4   1         14.55         17.68         2.02 o                         
  -7   5   1         55.20         57.25         2.53 o                         
  -6   5   1          5.21          5.21         1.03 o                         
  -5   5   1          8.14         11.15         0.75 o                         
  -4   5   1         34.48         32.44         0.97 o                         
  -3   5   1        171.97        173.97         2.16 o                         
  -2   5   1          1.29          2.23         0.31 o                         
  -1   5   1        228.74        247.37         2.66 o                         
   0   5   1          1.27          1.43         0.18 o                         
   1   5   1        138.33        141.90         1.58 o                         
   2   5   1         29.97         32.52         0.53 o                         
   3   5   1          9.51          8.38         0.41 o                         
   4   5   1         43.84         47.12         0.84 o                         
   5   5   1         69.55         67.23         1.28 o                         
   6   5   1          2.56          4.75         0.64 o                         
   7   5   1          4.06          1.63         1.10 o                         
   8   5   1          2.26          2.29         0.90 o                         
  -7   6   1          2.14          2.72         1.16 o                         
  -6   6   1          9.58         10.11         1.39 o                         
  -5   6   1          3.35          3.46         0.56 o                         
  -4   6   1        139.96        130.19         2.23 o                         
  -3   6   1         74.13         72.42         1.27 o                         
  -2   6   1        505.17        510.19         4.61 o                         
  -1   6   1         47.51         38.77         0.73 o                         
   0   6   1         82.81         84.60         1.16 o                         
   1   6   1         17.30         14.70         0.46 o                         
   2   6   1         52.11         47.87         0.74 o                         
   3   6   1        141.93        145.85         1.53 o                         
   4   6   1         11.12         12.24         0.66 o                         
   5   6   1          0.01         -0.20         0.35 o                         
   6   6   1          0.00         -0.04         0.48 o                         
   7   6   1         10.25          7.80         0.93 o                         
   8   6   1          7.44          8.55         1.58 o                         
  -6   7   1          3.28          2.63         0.80 o                         
  -5   7   1         52.14         56.18         1.60 o                         
  -4   7   1          0.46          0.43         0.56 o                         
  -3   7   1        296.60        300.35         3.23 o                         
  -2   7   1        343.62        340.45         4.11 o                         
  -1   7   1         69.23         70.16         1.05 o                         
   0   7   1          0.36          0.49         0.24 o                         
   1   7   1        221.32        220.71         2.41 o                         
   2   7   1         72.01         71.43         0.93 o                         
   3   7   1          6.02          4.34         0.43 o                         
   4   7   1        186.83        175.00         2.32 o                         
   5   7   1          3.43          1.84         0.46 o                         
   6   7   1          0.01         -0.50         0.50 o                         
   7   7   1          0.28         -0.57         0.77 o                         
   8   7   1         12.30         10.50         1.44 o                         
  -6   8   1          8.02         10.23         1.40 o                         
  -5   8   1         22.44         24.04         2.17 o                         
  -4   8   1          4.70          5.72         0.86 o                         
  -3   8   1          5.38          5.76         0.58 o                         
  -2   8   1         15.15         12.75         0.70 o                         
  -1   8   1         10.37         10.49         0.76 o                         
   0   8   1          8.29          8.64         0.67 o                         
   1   8   1          4.09          2.99         0.35 o                         
   2   8   1         76.48         74.34         1.69 o                         
   3   8   1         37.21         40.81         1.26 o                         
   4   8   1         42.45         37.66         1.15 o                         
   5   8   1         15.25         12.35         1.05 o                         
   6   8   1         12.80         12.42         1.18 o                         
   7   8   1          2.54          2.00         0.95 o                         
  -5   9   1          1.71          2.58         0.91 o                         
  -4   9   1         76.35         80.55         2.08 o                         
  -3   9   1         24.06         23.83         1.08 o                         
  -2   9   1          2.04          1.99         0.64 o                         
  -1   9   1         80.80         79.86         1.55 o                         
   0   9   1          0.44          0.19         0.68 o                         
   1   9   1        667.44        675.77         6.87 o                         
   2   9   1         46.14         45.30         1.49 o                         
   3   9   1        266.40        263.23         3.60 o                         
   4   9   1          0.06         -0.41         0.52 o                         
   5   9   1         34.89         32.39         1.29 o                         
   6   9   1          4.23          5.33         1.29 o                         
   7   9   1          8.21          8.46         1.27 o                         
  -4  10   1         51.51         56.78         2.81 o                         
  -3  10   1         13.82         13.80         1.26 o                         
  -2  10   1         22.24         23.02         1.77 o                         
  -1  10   1         18.16         16.34         1.22 o                         
   0  10   1          1.92          2.05         0.49 o                         
   1  10   1         33.19         30.79         1.34 o                         
   2  10   1         18.91         19.47         1.29 o                         
   3  10   1         22.82         21.80         1.50 o                         
   4  10   1          0.00         -0.03         0.73 o                         
   5  10   1          0.10         -1.00         1.10 o                         
   6  10   1         21.47         25.34         2.73 o                         
  -3  11   1          1.07          2.50         0.82 o                         
  -2  11   1          1.44          1.44         0.66 o                         
  -1  11   1          0.08          0.81         0.59 o                         
   0  11   1          0.00          0.72         0.57 o                         
   1  11   1         26.28         25.61         1.48 o                         
   2  11   1          5.53          4.43         0.76 o                         
   3  11   1         23.58         22.24         1.95 o                         
   4  11   1          0.03         -0.07         1.11 o                         
   5  11   1         38.52         43.43         2.61 o                         
  -1  12   1          5.32          6.76         1.59 o                         
   0  12   1          2.03          2.57         0.86 o                         
   1  12   1         15.51         18.49         2.27 o                         
   2  12   1         18.85         20.26         2.09 o                         
   3  12   1          2.19          4.13         1.15 o                         
  -4 -11   2         12.63         13.14         1.49 o                         
  -3 -11   2         13.35         15.50         1.89 o                         
  -2 -11   2         53.56         63.83         2.65 o                         
  -1 -11   2          3.26          5.51         3.67 o                         
   0 -11   2         19.24         26.81         3.45 o                         
   1 -11   2          0.97          2.22         1.01 o                         
   2 -11   2         11.37          9.34         1.93 o                         
  -5 -10   2          0.17          1.30         1.12 o                         
  -4 -10   2         43.63         45.05         3.33 o                         
  -3 -10   2         21.17         20.32         1.96 o                         
  -2 -10   2        132.31        142.62         3.77 o                         
  -1 -10   2         64.52         72.66         2.12 o                         
   0 -10   2          1.43          1.30         0.68 o                         
   1 -10   2          7.65          6.60         0.96 o                         
   2 -10   2          7.28          4.90         0.99 o                         
   3 -10   2         24.64         28.84         2.98 o                         
  -6  -9   2          1.28          3.19         2.65 o                         
  -5  -9   2          2.22          1.46         0.94 o                         
  -4  -9   2         15.41         14.07         1.48 o                         
  -3  -9   2          0.29          0.63         0.60 o                         
  -2  -9   2          0.79          1.31         0.55 o                         
  -1  -9   2         13.31         13.83         1.30 o                         
   0  -9   2          2.58          1.90         0.59 o                         
   1  -9   2          2.88          1.66         0.45 o                         
   2  -9   2          0.22         -0.56         0.56 o                         
   3  -9   2          9.02         13.48         1.52 o                         
   4  -9   2          7.20          8.34         1.49 o                         
   5  -9   2          0.76          0.04         0.93 o                         
  -7  -8   2         44.42         48.13         2.81 o                         
  -6  -8   2          3.58          3.48         2.19 o                         
  -5  -8   2          0.04          0.13         0.65 o                         
  -4  -8   2        230.17        211.43         4.73 o                         
  -3  -8   2         42.90         43.33         1.45 o                         
  -2  -8   2         30.33         29.51         1.18 o                         
  -1  -8   2          0.18          0.01         0.38 o                         
   0  -8   2         93.97         87.13         1.64 o                         
   1  -8   2        241.39        226.36         2.69 o                         
   2  -8   2         39.31         34.95         1.27 o                         
   3  -8   2          9.91          7.70         0.87 o                         
   4  -8   2          0.02         -0.07         0.60 o                         
   5  -8   2          6.16          2.92         0.86 o                         
  -7  -7   2          7.06          7.26         1.02 o                         
  -6  -7   2         11.41         10.31         1.31 o                         
  -5  -7   2          1.13          0.60         0.44 o                         
  -4  -7   2         41.82         33.47         1.31 o                         
  -3  -7   2         19.74         22.31         1.19 o                         
  -2  -7   2          0.17         -0.32         0.32 o                         
  -1  -7   2          0.03          0.39         0.30 o                         
   0  -7   2          8.40          8.32         0.60 o                         
   1  -7   2          6.16          4.67         0.65 o                         
   2  -7   2         76.71         71.72         1.39 o                         
   3  -7   2         11.07         12.24         0.86 o                         
   4  -7   2         35.07         34.85         1.28 o                         
   5  -7   2          4.03          2.45         0.68 o                         
   6  -7   2          0.53          0.24         0.85 o                         
  -8  -6   2          8.35          5.89         1.26 o                         
  -7  -6   2          0.58          1.25         0.88 o                         
  -6  -6   2         10.44          8.42         0.84 o                         
  -5  -6   2          0.55          0.81         0.39 o                         
  -4  -6   2         38.45         32.67         0.85 o                         
  -3  -6   2        197.14        184.56         2.10 o                         
  -2  -6   2          3.57          7.28         0.61 o                         
  -1  -6   2        112.47        106.73         1.48 o                         
   0  -6   2         23.73         19.19         0.46 o                         
   1  -6   2        223.26        200.31         1.88 o                         
   2  -6   2          0.79          1.04         0.29 o                         
   3  -6   2          0.00          0.07         0.32 o                         
   4  -6   2         20.12         14.43         0.96 o                         
   5  -6   2          7.52          6.21         0.84 o                         
   6  -6   2          0.00          0.04         1.28 o                         
   7  -6   2          4.65          8.18         2.39 o                         
  -8  -5   2          6.18          7.16         1.06 o                         
  -7  -5   2          0.86          1.10         0.69 o                         
  -6  -5   2          1.77          3.30         0.89 o                         
  -5  -5   2          7.12          8.68         0.73 o                         
  -4  -5   2          0.02         -0.18         0.24 o                         
  -3  -5   2        123.26        120.38         1.30 o                         
  -2  -5   2         75.50         80.16         1.17 o                         
  -1  -5   2         34.84         37.63         0.78 o                         
   0  -5   2         31.03         28.90         0.48 o                         
   1  -5   2          1.47          2.18         0.21 o                         
   2  -5   2          3.35          3.31         0.30 o                         
   3  -5   2         10.35         11.31         0.56 o                         
   4  -5   2         13.95         16.49         0.82 o                         
   5  -5   2          0.59          1.52         0.46 o                         
   6  -5   2         12.43         12.82         1.27 o                         
   7  -5   2         13.48         13.39         1.54 o                         
  -8  -4   2          3.08          5.61         1.92 o                         
  -7  -4   2          0.19         -0.11         0.60 o                         
  -6  -4   2          1.56          2.03         0.52 o                         
  -5  -4   2         71.31         72.46         1.21 o                         
  -4  -4   2         79.50         79.32         1.07 o                         
  -3  -4   2        112.07        111.75         1.20 o                         
  -2  -4   2        107.76        117.56         1.30 o                         
  -1  -4   2        124.27        134.38         1.50 o                         
   0  -4   2         88.30         87.28         0.93 o                         
   1  -4   2         14.15         11.15         0.33 o                         
   2  -4   2         24.88         24.12         0.56 o                         
   3  -4   2          8.08          9.02         0.50 o                         
   4  -4   2          1.31          0.57         0.29 o                         
   5  -4   2          5.80          5.22         0.81 o                         
   6  -4   2          1.76          2.39         0.55 o                         
   7  -4   2          8.16          8.88         1.41 o                         
   8  -4   2          2.08          1.45         1.46 o                         
  -8  -3   2          5.17          6.68         1.37 o                         
  -7  -3   2          5.40          3.85         0.53 o                         
  -6  -3   2          1.21          0.95         0.44 o                         
  -5  -3   2         77.46         75.75         1.34 o                         
  -4  -3   2          0.02          0.21         0.20 o                         
  -3  -3   2        454.35        453.48         3.64 o                         
  -2  -3   2         34.21         33.33         0.57 o                         
  -1  -3   2         10.40         10.76         0.27 o                         
   0  -3   2        100.69        103.96         1.01 o                         
   1  -3   2        697.79        743.14         6.26 o                         
   2  -3   2        320.20        322.80         3.21 o                         
   3  -3   2        943.04       1037.38         8.85 o                         
   4  -3   2         18.83         21.69         0.67 o                         
   5  -3   2          0.12         -0.30         0.32 o                         
   6  -3   2          2.10          1.69         0.47 o                         
   7  -3   2          0.79          0.70         0.56 o                         
   8  -3   2         65.34         70.51         3.00 o                         
  -8  -2   2         20.27         19.37         1.80 o                         
  -7  -2   2          8.82         11.27         1.24 o                         
  -6  -2   2         22.26         20.37         0.89 o                         
  -5  -2   2          8.90         10.95         0.54 o                         
  -4  -2   2         17.46         16.82         0.48 o                         
  -3  -2   2         79.22         93.40         1.10 o                         
  -2  -2   2        504.00        508.56         4.21 o                         
  -1  -2   2        128.23        125.31         1.16 o                         
   0  -2   2          2.97          3.20         0.16 o                         
   1  -2   2        639.62        647.22         5.44 o                         
   2  -2   2         19.64         20.38         0.45 o                         
   3  -2   2       1085.11       1174.77         9.91 o                         
   4  -2   2         19.83         18.18         0.51 o                         
   5  -2   2        136.11        139.71         1.70 o                         
   6  -2   2         29.67         29.69         0.96 o                         
   7  -2   2          3.07          2.14         0.55 o                         
   8  -2   2          0.65          0.71         0.67 o                         
  -8  -1   2          5.06          3.81         0.96 o                         
  -7  -1   2         19.06         20.21         1.37 o                         
  -6  -1   2         28.61         28.16         1.29 o                         
  -5  -1   2         67.12         62.29         1.10 o                         
  -4  -1   2         13.24         14.12         0.46 o                         
  -3  -1   2         86.07         87.59         0.94 o                         
  -2  -1   2        294.80        292.25         2.41 o                         
  -1  -1   2         30.50         32.72         0.44 o                         
   0  -1   2       5406.17       5216.19        38.65 o                         
   1  -1   2         41.82         30.78         0.42 o                         
   2  -1   2        312.01        317.45         2.46 o                         
   3  -1   2         49.47         50.38         0.72 o                         
   4  -1   2          7.21         11.09         0.41 o                         
   5  -1   2         12.09         12.18         0.59 o                         
   6  -1   2         89.66         81.24         1.33 o                         
   7  -1   2         37.40         41.24         1.12 o                         
   8  -1   2         20.85         19.09         1.77 o                         
  -8   0   2          3.35          0.57         1.19 o                         
  -7   0   2          0.10          0.18         0.58 o                         
  -6   0   2          5.42          4.03         0.79 o                         
  -5   0   2         41.53         36.55         0.96 o                         
  -4   0   2         57.01         58.26         0.91 o                         
  -3   0   2         63.01         69.07         0.91 o                         
  -2   0   2         24.23         22.43         0.43 o                         
  -1   0   2       2052.14       2062.86        15.25 o                         
   0   0   2       1086.57       1119.95         8.71 o                         
   1   0   2       3278.30       3179.65        23.58 o                         
   2   0   2          2.79          2.66         0.20 o                         
   3   0   2         55.92         53.19         0.71 o                         
   4   0   2         43.40         38.02         0.69 o                         
   5   0   2        100.90         98.68         1.19 o                         
   6   0   2        233.78        232.84         2.48 o                         
   7   0   2        110.56        111.35         1.81 o                         
   8   0   2         10.71         15.40         1.40 o                         
   9   0   2          2.00          4.48         1.06 o                         
  -8   1   2         13.77         10.25         1.50 o                         
  -7   1   2          0.11          0.93         0.60 o                         
  -6   1   2         34.90         34.44         1.17 o                         
  -5   1   2          9.10          9.09         0.57 o                         
  -4   1   2         28.27         26.88         0.62 o                         
  -3   1   2          1.57          0.99         0.17 o                         
  -2   1   2        344.21        368.04         3.09 o                         
  -1   1   2          7.68          9.79         0.19 o                         
   0   1   2        846.12        840.80         6.90 o                         
   1   1   2        128.21        133.39         1.28 o                         
   2   1   2        626.77        672.13         5.15 o                         
   3   1   2        218.98        234.33         2.21 o                         
   4   1   2        384.59        403.23         3.43 o                         
   5   1   2          6.23          7.25         0.46 o                         
   6   1   2        182.76        182.64         2.09 o                         
   7   1   2          1.82          1.43         0.45 o                         
   8   1   2        170.35        176.34         3.32 o                         
   9   1   2          4.37          5.86         0.95 o                         
  -8   2   2         31.56         34.78         2.22 o                         
  -7   2   2          0.94          1.57         0.63 o                         
  -6   2   2        131.44        126.30         2.08 o                         
  -5   2   2         26.18         26.08         0.84 o                         
  -4   2   2         43.45         39.20         0.74 o                         
  -3   2   2        119.87        128.33         1.36 o                         
  -2   2   2         32.41         33.90         0.44 o                         
  -1   2   2        333.17        342.12         2.97 o                         
   0   2   2         19.30         23.55         0.47 o                         
   1   2   2        750.17        754.87         5.94 o                         
   2   2   2         18.70         18.15         0.37 o                         
   3   2   2          1.28          0.61         0.15 o                         
   4   2   2        409.35        445.12         3.74 o                         
   5   2   2         79.57         75.89         1.06 o                         
   6   2   2          0.02         -0.26         0.32 o                         
   7   2   2          0.26          0.74         0.48 o                         
   8   2   2          0.04          1.01         1.15 o                         
   9   2   2          3.95          3.81         1.30 o                         
  -8   3   2          8.04         10.74         1.79 o                         
  -7   3   2          9.40          6.88         1.03 o                         
  -6   3   2          1.37          1.19         0.54 o                         
  -5   3   2        160.96        154.69         2.15 o                         
  -4   3   2          7.44          5.52         0.39 o                         
  -3   3   2         58.25         64.68         0.75 o                         
  -2   3   2        201.00        186.55         2.89 o                         
  -1   3   2        514.03        555.66         5.89 o                         
   0   3   2        156.45        160.80         1.94 o                         
   1   3   2        157.85        148.77         1.34 o                         
   2   3   2        179.14        181.17         1.62 o                         
   3   3   2         53.82         50.80         0.70 o                         
   4   3   2         11.07         10.26         0.44 o                         
   5   3   2          3.05          2.57         0.29 o                         
   6   3   2        117.71        105.04         1.64 o                         
   7   3   2          1.89          0.76         0.49 o                         
   8   3   2         71.77         71.48         2.39 o                         
   9   3   2          1.08         -0.49         1.15 o                         
  -7   4   2          0.00         -0.14         0.71 o                         
  -6   4   2          6.33          7.58         0.79 o                         
  -5   4   2         57.12         52.37         1.16 o                         
  -4   4   2          0.93          0.32         0.24 o                         
  -3   4   2         31.66         30.13         0.63 o                         
  -2   4   2        588.28        605.88         5.26 o                         
  -1   4   2         12.16         12.06         0.56 o                         
   0   4   2        790.09        905.51        10.27 o                         
   1   4   2        135.38        147.22         3.31 o                         
   2   4   2         50.43         50.97         0.68 o                         
   3   4   2        102.63        110.83         1.22 o                         
   4   4   2          0.95          0.74         0.20 o                         
   5   4   2        170.46        165.97         1.76 o                         
   6   4   2         32.78         31.22         0.97 o                         
   7   4   2          2.96          1.48         0.49 o                         
   8   4   2          4.45          5.64         1.05 o                         
   9   4   2          0.03          0.57         1.17 o                         
  -7   5   2          2.12          1.50         0.83 o                         
  -6   5   2          3.51          1.77         0.53 o                         
  -5   5   2        216.64        208.48         2.45 o                         
  -4   5   2         40.54         40.18         0.98 o                         
  -3   5   2        151.31        146.77         1.79 o                         
  -2   5   2          6.40          6.47         0.38 o                         
  -1   5   2        763.09        798.23         8.46 o                         
   0   5   2       1020.85       1169.56        16.64 o                         
   1   5   2         26.96         26.33         0.54 o                         
   2   5   2         16.79         18.60         0.46 o                         
   3   5   2        389.28        355.21         2.93 o                         
   4   5   2        133.47        125.32         1.47 o                         
   5   5   2         13.07         12.55         0.68 o                         
   6   5   2         38.28         31.83         1.08 o                         
   7   5   2          3.42          2.74         0.66 o                         
   8   5   2          1.93          4.36         1.52 o                         
  -7   6   2         52.81         55.03         3.34 o                         
  -6   6   2         25.64         27.09         1.54 o                         
  -5   6   2         67.84         65.97         1.40 o                         
  -4   6   2          2.52          1.33         0.36 o                         
  -3   6   2         86.20         82.75         1.28 o                         
  -2   6   2        468.87        483.19         4.42 o                         
  -1   6   2        712.62        727.30         7.28 o                         
   0   6   2         75.99         77.92         1.08 o                         
   1   6   2         15.82         15.53         0.49 o                         
   2   6   2         81.78         77.54         1.00 o                         
   3   6   2         13.46         14.09         0.52 o                         
   4   6   2         35.50         33.64         0.80 o                         
   5   6   2         20.16         18.18         0.98 o                         
   6   6   2          2.82          1.78         0.53 o                         
   7   6   2          2.00          1.86         0.65 o                         
   8   6   2         12.99         14.05         1.58 o                         
  -6   7   2         10.82         13.39         1.83 o                         
  -5   7   2         13.82          8.97         1.33 o                         
  -4   7   2          0.08         -0.12         0.45 o                         
  -3   7   2          7.61          7.84         0.67 o                         
  -2   7   2        132.21        132.21         1.61 o                         
  -1   7   2         32.07         33.09         0.73 o                         
   0   7   2         23.02         20.62         0.59 o                         
   1   7   2         79.38         84.40         1.22 o                         
   2   7   2         18.84         17.94         0.65 o                         
   3   7   2       1004.84       1019.59         8.81 o                         
   4   7   2        326.21        323.28         3.71 o                         
   5   7   2         94.04         80.59         1.61 o                         
   6   7   2          0.27         -0.24         0.57 o                         
   7   7   2         20.27         16.54         1.72 o                         
   8   7   2         28.42         32.64         2.71 o                         
  -5   8   2          8.52          8.10         1.34 o                         
  -4   8   2         37.60         39.53         1.15 o                         
  -3   8   2          0.44          0.67         0.52 o                         
  -2   8   2        182.02        182.19         2.43 o                         
  -1   8   2        326.59        320.40         3.83 o                         
   0   8   2         63.94         62.09         1.13 o                         
   1   8   2         45.31         47.92         1.01 o                         
   2   8   2        331.77        310.28         3.74 o                         
   3   8   2        334.97        338.60         4.09 o                         
   4   8   2          0.04          0.09         0.47 o                         
   5   8   2         75.73         74.18         1.62 o                         
   6   8   2          4.00          4.41         0.90 o                         
   7   8   2         50.04         53.29         2.51 o                         
  -5   9   2         14.96         18.97         1.79 o                         
  -4   9   2         19.08         18.30         1.27 o                         
  -3   9   2         78.20         80.75         1.58 o                         
  -2   9   2         20.15         20.73         0.93 o                         
  -1   9   2         32.09         34.91         1.39 o                         
   0   9   2         43.19         40.74         1.02 o                         
   1   9   2         20.56         16.63         0.80 o                         
   2   9   2         46.30         38.83         1.03 o                         
   3   9   2         12.56         13.86         0.86 o                         
   4   9   2         64.52         59.08         1.60 o                         
   5   9   2         10.79         10.51         1.22 o                         
   6   9   2         26.78         33.30         2.00 o                         
   7   9   2         82.88         90.00         3.09 o                         
  -4  10   2         29.42         30.77         1.79 o                         
  -3  10   2          1.13          1.28         0.67 o                         
  -2  10   2          1.50          2.01         0.56 o                         
  -1  10   2         36.32         37.90         1.26 o                         
   0  10   2          4.17          4.42         0.82 o                         
   1  10   2          9.84          9.08         0.79 o                         
   2  10   2         66.88         63.54         1.47 o                         
   3  10   2         48.81         48.01         1.72 o                         
   4  10   2          8.35          7.20         1.14 o                         
   5  10   2         69.59         74.86         2.11 o                         
   6  10   2         31.98         37.59         3.16 o                         
  -3  11   2          0.14         -0.81         0.81 o                         
  -2  11   2          0.73          1.67         0.68 o                         
  -1  11   2          1.02          6.14         1.64 o                         
   0  11   2          0.98          0.02         0.70 o                         
   1  11   2          1.94          1.90         0.51 o                         
   2  11   2          6.01          4.66         0.87 o                         
   3  11   2         33.51         33.75         1.95 o                         
   4  11   2          9.98          8.23         1.23 o                         
   5  11   2          6.00          5.47         1.18 o                         
  -1  12   2          0.57          0.87         0.71 o                         
   0  12   2          0.01         -0.74         0.77 o                         
   1  12   2          0.96          1.22         1.01 o                         
   2  12   2          2.44          0.38         0.81 o                         
   3  12   2         11.62         13.87         2.73 o                         
   4  12   2          1.46         -0.04         1.15 o                         
  -3 -11   3          5.10          6.51         1.34 o                         
  -2 -11   3         89.37         99.02         4.44 o                         
  -1 -11   3         65.92         70.22         3.13 o                         
   0 -11   3          0.60          2.13         1.18 o                         
   1 -11   3          5.03          8.62         3.29 o                         
  -5 -10   3         24.28         29.90         2.78 o                         
  -4 -10   3          4.39          3.16         2.02 o                         
  -3 -10   3          3.47          8.83         4.18 o                         
  -2 -10   3         42.12         43.24         3.38 o                         
  -1 -10   3          1.19          1.56         0.81 o                         
   0 -10   3          5.84          5.42         1.19 o                         
   1 -10   3          8.19          5.40         1.00 o                         
   2 -10   3          0.01         -0.36         0.79 o                         
   3 -10   3         23.55         28.21         2.24 o                         
  -6  -9   3         33.59         45.25         2.98 o                         
  -5  -9   3          0.22          1.46         1.65 o                         
  -4  -9   3          1.20          4.82         2.42 o                         
  -3  -9   3         48.91         48.76         1.82 o                         
  -2  -9   3        149.30        151.71         2.71 o                         
  -1  -9   3          1.22         -0.54         0.54 o                         
   0  -9   3         28.81         28.21         1.30 o                         
   1  -9   3         64.60         62.46         1.38 o                         
   2  -9   3        130.19        119.85         2.92 o                         
   3  -9   3          6.57          8.26         2.14 o                         
   4  -9   3          2.34          1.67         1.00 o                         
  -6  -8   3          3.76          2.85         1.20 o                         
  -5  -8   3         17.81         13.95         2.19 o                         
  -4  -8   3         68.57         68.60         1.94 o                         
  -3  -8   3        219.65        217.22         3.36 o                         
  -2  -8   3         12.06         11.04         1.07 o                         
  -1  -8   3         67.27         68.09         1.51 o                         
   0  -8   3          1.47          1.23         0.47 o                         
   1  -8   3          1.88          1.18         0.40 o                         
   2  -8   3          2.48          1.85         0.93 o                         
   3  -8   3          3.10          3.12         0.57 o                         
   4  -8   3          0.67          0.97         0.69 o                         
   5  -8   3          2.41          0.97         0.93 o                         
  -7  -7   3          0.00          1.07         0.94 o                         
  -6  -7   3          0.10          1.09         1.06 o                         
  -5  -7   3         10.86          9.31         0.93 o                         
  -4  -7   3          0.00         -0.06         0.53 o                         
  -3  -7   3          8.27          6.70         0.98 o                         
  -2  -7   3         83.66         76.66         1.72 o                         
  -1  -7   3         85.30         80.67         1.53 o                         
   0  -7   3         22.23         21.71         0.86 o                         
   1  -7   3          0.02         -0.02         0.28 o                         
   2  -7   3        103.70         94.29         1.72 o                         
   3  -7   3         17.13         15.49         1.02 o                         
   4  -7   3          0.01         -0.48         0.50 o                         
   5  -7   3          0.05          1.15         0.82 o                         
   6  -7   3          2.12          1.53         0.90 o                         
  -7  -6   3         18.85         24.20         2.22 o                         
  -6  -6   3         10.10         15.34         1.26 o                         
  -5  -6   3          0.09          0.39         0.44 o                         
  -4  -6   3         42.28         39.49         1.09 o                         
  -3  -6   3         23.59         18.56         0.90 o                         
  -2  -6   3          9.59         10.72         0.74 o                         
  -1  -6   3          1.24          1.06         0.29 o                         
   0  -6   3         48.10         42.83         0.68 o                         
   1  -6   3         58.43         60.05         0.94 o                         
   2  -6   3         45.40         43.72         1.05 o                         
   3  -6   3         46.14         40.92         1.19 o                         
   4  -6   3         79.31         80.35         1.77 o                         
   5  -6   3         20.37         20.03         1.24 o                         
   6  -6   3          7.23          8.62         1.12 o                         
   7  -6   3          0.08         -0.38         0.99 o                         
  -8  -5   3          8.74          7.84         1.78 o                         
  -7  -5   3         22.71         29.98         1.79 o                         
  -6  -5   3         12.55         14.81         1.04 o                         
  -5  -5   3          0.27          1.15         0.42 o                         
  -4  -5   3          0.51          0.44         0.30 o                         
  -3  -5   3          3.01          2.53         0.48 o                         
  -2  -5   3          2.67          3.25         0.38 o                         
  -1  -5   3         14.29         12.87         0.53 o                         
   0  -5   3          1.03          0.46         0.25 o                         
   1  -5   3         57.64         56.42         0.88 o                         
   2  -5   3          0.29          0.20         0.24 o                         
   3  -5   3        112.81        107.17         1.54 o                         
   4  -5   3          6.44          5.15         0.59 o                         
   5  -5   3         32.48         39.60         1.38 o                         
   6  -5   3          9.11          9.15         1.14 o                         
   7  -5   3          3.59          3.42         0.99 o                         
  -8  -4   3         32.05         41.46         3.10 o                         
  -7  -4   3          2.06          1.84         0.69 o                         
  -6  -4   3          0.01          0.45         0.50 o                         
  -5  -4   3         36.22         32.50         0.93 o                         
  -4  -4   3        177.17        171.39         1.88 o                         
  -3  -4   3         15.33         14.43         0.56 o                         
  -2  -4   3         48.88         48.77         0.74 o                         
  -1  -4   3          2.36          3.46         0.23 o                         
   0  -4   3         13.64         13.22         0.38 o                         
   1  -4   3        276.07        257.96         2.37 o                         
   2  -4   3         70.80         66.65         1.03 o                         
   3  -4   3         56.62         53.09         0.96 o                         
   4  -4   3          0.72          0.09         0.42 o                         
   5  -4   3          0.22          0.34         0.55 o                         
   6  -4   3          1.42          1.92         0.57 o                         
   7  -4   3         12.18         18.15         1.82 o                         
  -8  -3   3          1.88          2.90         1.07 o                         
  -7  -3   3          0.20          0.59         0.83 o                         
  -6  -3   3          3.54          3.25         0.61 o                         
  -5  -3   3          4.41          3.80         0.52 o                         
  -4  -3   3        374.31        385.05         3.40 o                         
  -3  -3   3        121.42        125.34         1.57 o                         
  -2  -3   3        146.82        152.61         1.67 o                         
  -1  -3   3         10.33         10.94         0.35 o                         
   0  -3   3          0.17          0.00         0.11 o                         
   1  -3   3          0.59          0.41         0.14 o                         
   2  -3   3        549.77        562.35         5.00 o                         
   3  -3   3          1.33          1.07         0.24 o                         
   4  -3   3         87.19         90.75         1.37 o                         
   5  -3   3         17.38         15.48         0.96 o                         
   6  -3   3          6.47          5.70         1.08 o                         
   7  -3   3          0.01          0.03         0.64 o                         
   8  -3   3         28.92         30.16         3.12 o                         
  -8  -2   3         23.56         29.46         3.15 o                         
  -7  -2   3          2.89          2.44         0.68 o                         
  -6  -2   3         19.63         18.58         1.17 o                         
  -5  -2   3          0.08          0.01         0.26 o                         
  -4  -2   3         10.36          8.97         0.45 o                         
  -3  -2   3         77.16         63.68         0.91 o                         
  -2  -2   3         63.04         68.02         0.86 o                         
  -1  -2   3        586.43        608.56         5.49 o                         
   0  -2   3         52.78         53.97         0.62 o                         
   1  -2   3         80.17         85.84         0.95 o                         
   2  -2   3          0.32          0.37         0.15 o                         
   3  -2   3         16.95         15.89         0.50 o                         
   4  -2   3         54.96         50.50         0.91 o                         
   5  -2   3          9.30         11.29         0.55 o                         
   6  -2   3          7.46          8.61         0.70 o                         
   7  -2   3          2.69          3.11         0.60 o                         
   8  -2   3         16.20         20.93         2.48 o                         
  -8  -1   3          2.10          2.83         0.98 o                         
  -7  -1   3         56.61         50.65         1.88 o                         
  -6  -1   3        232.05        227.47         3.36 o                         
  -5  -1   3         24.86         24.94         0.86 o                         
  -4  -1   3        101.02         94.04         1.27 o                         
  -3  -1   3         43.55         46.33         0.69 o                         
  -2  -1   3          7.67          8.19         0.30 o                         
  -1  -1   3        855.97        882.61         6.68 o                         
   0  -1   3       1138.03       1183.68         8.46 o                         
   1  -1   3        762.30        742.30         6.26 o                         
   2  -1   3        135.26        130.93         1.28 o                         
   3  -1   3          0.07          0.18         0.13 o                         
   4  -1   3          0.49         -0.03         0.18 o                         
   5  -1   3         99.50         94.93         1.27 o                         
   6  -1   3         17.19         20.43         0.90 o                         
   7  -1   3         24.45         21.71         1.09 o                         
   8  -1   3          6.48          8.49         1.40 o                         
  -8   0   3          3.63          4.51         1.00 o                         
  -7   0   3          0.23         -0.55         0.56 o                         
  -6   0   3         87.88         88.04         2.25 o                         
  -5   0   3          3.22          3.36         0.51 o                         
  -4   0   3        276.98        275.60         2.83 o                         
  -3   0   3         41.29         45.97         0.79 o                         
  -2   0   3          9.51         10.50         0.29 o                         
  -1   0   3          9.01          9.14         0.25 o                         
   0   0   3        226.17        202.98         2.01 o                         
   1   0   3         33.41         30.68         0.41 o                         
   2   0   3         74.62         74.27         0.87 o                         
   3   0   3         68.47         61.76         0.89 o                         
   4   0   3        103.81        102.08         1.27 o                         
   5   0   3         29.98         30.23         0.76 o                         
   6   0   3         74.56         71.72         1.36 o                         
   7   0   3         29.43         33.02         1.22 o                         
   8   0   3          1.65          0.90         0.99 o                         
  -8   1   3          1.04          2.31         1.02 o                         
  -7   1   3          8.13          9.24         1.20 o                         
  -6   1   3         34.26         31.00         1.25 o                         
  -5   1   3          2.75          1.97         0.35 o                         
  -4   1   3          1.55          1.28         0.22 o                         
  -3   1   3         76.71         82.82         1.10 o                         
  -2   1   3         83.61         80.21         0.96 o                         
  -1   1   3        409.92        432.78         3.36 o                         
   0   1   3         30.72         33.30         0.48 o                         
   1   1   3        687.56        731.61         5.55 o                         
   2   1   3        150.09        157.45         1.51 o                         
   3   1   3         76.30         74.17         0.95 o                         
   4   1   3         95.82         95.63         1.22 o                         
   5   1   3         15.26         14.43         0.58 o                         
   6   1   3          2.75          2.79         0.41 o                         
   7   1   3          0.06          0.18         0.65 o                         
   8   1   3          2.29          2.04         0.77 o                         
   9   1   3          2.45          0.38         1.15 o                         
  -8   2   3          4.64          4.19         1.01 o                         
  -7   2   3         21.96         20.34         1.73 o                         
  -6   2   3          7.81          7.33         0.76 o                         
  -5   2   3          2.25          2.19         0.34 o                         
  -4   2   3        142.30        140.30         1.59 o                         
  -3   2   3         61.45         56.51         0.80 o                         
  -2   2   3        153.39        154.99         1.52 o                         
  -1   2   3         38.42         33.88         0.58 o                         
   0   2   3       2563.03       2615.51        36.22 o                         
   1   2   3        738.54        774.99         6.14 o                         
   2   2   3        261.67        258.85         2.31 o                         
   3   2   3         39.48         45.90         0.73 o                         
   4   2   3        218.60        207.86         2.16 o                         
   5   2   3        188.00        185.68         1.98 o                         
   6   2   3          0.75         -0.33         0.33 o                         
   7   2   3          0.14          0.46         0.47 o                         
   8   2   3          9.35          7.17         0.93 o                         
   9   2   3          0.75          0.68         2.09 o                         
  -8   3   3          4.08          2.70         1.03 o                         
  -7   3   3         23.86         26.90         1.84 o                         
  -6   3   3          5.19          5.83         0.74 o                         
  -5   3   3          0.01         -0.07         0.33 o                         
  -4   3   3         63.01         59.06         0.92 o                         
  -3   3   3         15.85         15.26         0.44 o                         
  -2   3   3         44.09         40.99         0.74 o                         
  -1   3   3        151.90        166.47         1.68 o                         
   0   3   3        119.59        123.39         1.71 o                         
   1   3   3          8.33          6.86         0.21 o                         
   2   3   3         28.93         30.70         0.50 o                         
   3   3   3         61.55         62.54         0.84 o                         
   4   3   3         12.32         13.00         0.51 o                         
   5   3   3          4.66          6.65         0.49 o                         
   6   3   3         21.06         17.56         0.83 o                         
   7   3   3         39.94         38.99         1.30 o                         
   8   3   3         13.04         13.51         1.52 o                         
   9   3   3          0.57          1.49         0.91 o                         
  -7   4   3          3.78          3.21         0.84 o                         
  -6   4   3          3.12          2.56         0.56 o                         
  -5   4   3        115.31        101.76         1.92 o                         
  -4   4   3        113.46        114.26         1.86 o                         
  -3   4   3         99.66        102.74         1.28 o                         
  -2   4   3          8.22         10.98         0.42 o                         
  -1   4   3        384.77        432.35         6.25 o                         
   0   4   3       1431.83       1643.33        18.25 o                         
   1   4   3       3241.91       3671.00        42.76 o                         
   2   4   3          0.07         -0.06         0.14 o                         
   3   4   3         41.25         37.74         0.65 o                         
   4   4   3        171.46        160.33         1.70 o                         
   5   4   3         38.67         39.12         0.85 o                         
   6   4   3         36.77         29.80         1.12 o                         
   7   4   3          7.48          5.10         0.90 o                         
   8   4   3         16.48         16.74         1.76 o                         
   9   4   3         42.97         50.55         2.36 o                         
  -7   5   3          1.91          1.81         0.86 o                         
  -6   5   3          4.10          3.49         0.64 o                         
  -5   5   3         39.33         35.91         1.25 o                         
  -4   5   3        235.09        230.37         2.59 o                         
  -3   5   3          1.00          0.83         0.27 o                         
  -2   5   3         62.60         62.04         0.94 o                         
  -1   5   3        306.78        295.59         4.35 o                         
   0   5   3        245.49        249.54         3.34 o                         
   1   5   3          0.90          0.36         0.15 o                         
   2   5   3         17.18         15.05         0.41 o                         
   3   5   3          5.74          4.19         0.31 o                         
   4   5   3         26.32         24.83         0.66 o                         
   5   5   3         21.33         14.47         0.77 o                         
   6   5   3         21.91         19.88         1.05 o                         
   7   5   3          0.68          0.68         0.52 o                         
   8   5   3          5.63         10.31         1.84 o                         
  -6   6   3          3.48          3.08         0.74 o                         
  -5   6   3          3.59          2.74         0.47 o                         
  -4   6   3          1.24          1.27         0.42 o                         
  -3   6   3         17.27         17.60         0.68 o                         
  -2   6   3        569.53        559.41         5.04 o                         
  -1   6   3         46.28         46.90         1.38 o                         
   0   6   3         26.08         32.12         0.92 o                         
   1   6   3        517.58        507.47         4.74 o                         
   2   6   3         29.04         33.39         0.82 o                         
   3   6   3          6.61          5.96         0.48 o                         
   4   6   3        830.66        835.68         7.06 o                         
   5   6   3        244.67        237.79         2.89 o                         
   6   6   3         10.40         12.30         1.13 o                         
   7   6   3          3.30          2.25         0.64 o                         
   8   6   3          0.62         -0.77         0.96 o                         
  -6   7   3         62.82         65.40         4.60 o                         
  -5   7   3          2.01          0.95         0.56 o                         
  -4   7   3          0.68          1.38         0.42 o                         
  -3   7   3         10.80          9.79         0.71 o                         
  -2   7   3         64.18         63.41         1.05 o                         
  -1   7   3        648.83        651.89         7.30 o                         
   0   7   3        130.73        131.31         2.28 o                         
   1   7   3         10.71         12.54         0.70 o                         
   2   7   3        146.36        153.28         2.06 o                         
   3   7   3          1.10          0.68         0.26 o                         
   4   7   3        512.44        526.94         5.61 o                         
   5   7   3          7.00          6.21         0.80 o                         
   6   7   3        112.73        112.19         2.14 o                         
   7   7   3          9.50          6.90         1.24 o                         
   8   7   3          0.71          2.16         1.13 o                         
  -5   8   3          0.10          0.84         0.75 o                         
  -4   8   3         41.57         42.50         1.57 o                         
  -3   8   3          5.20          4.75         0.61 o                         
  -2   8   3          3.88          2.56         0.95 o                         
  -1   8   3          6.02          6.18         0.79 o                         
   0   8   3         23.14         25.39         0.75 o                         
   1   8   3        378.87        365.87         4.01 o                         
   2   8   3         48.01         42.59         1.08 o                         
   3   8   3         36.84         35.03         1.19 o                         
   4   8   3         46.40         46.06         1.30 o                         
   5   8   3        133.63        132.24         2.19 o                         
   6   8   3         25.15         26.09         1.44 o                         
   7   8   3          0.64          1.80         0.93 o                         
  -5   9   3          2.84          2.78         1.30 o                         
  -4   9   3         39.78         47.11         1.52 o                         
  -3   9   3         75.54         81.21         1.62 o                         
  -2   9   3          9.74          7.58         0.72 o                         
  -1   9   3          0.54          0.44         1.24 o                         
   0   9   3          6.68          5.62         0.55 o                         
   1   9   3         55.15         50.38         1.18 o                         
   2   9   3        194.63        188.53         3.16 o                         
   3   9   3         12.05         12.69         0.97 o                         
   4   9   3         10.20          9.38         0.97 o                         
   5   9   3          2.25          1.21         0.63 o                         
   6   9   3         57.75         58.80         2.36 o                         
   7   9   3         25.29         30.92         2.69 o                         
  -4  10   3          5.18          5.38         0.80 o                         
  -3  10   3          2.78          0.97         1.11 o                         
  -2  10   3          2.37          1.64         0.49 o                         
  -1  10   3          1.34          1.93         0.56 o                         
   0  10   3         32.65         31.23         1.31 o                         
   1  10   3         49.54         50.59         1.25 o                         
   2  10   3         11.62         11.42         0.90 o                         
   3  10   3         18.00         18.24         1.30 o                         
   4  10   3         29.85         28.18         1.53 o                         
   5  10   3         79.94         78.20         3.87 o                         
   6  10   3          6.24          6.67         1.29 o                         
  -2  11   3         26.78         29.65         1.40 o                         
  -1  11   3          5.96          7.61         0.94 o                         
   0  11   3          0.62          0.02         0.58 o                         
   1  11   3          4.36          3.84         0.62 o                         
   2  11   3          4.73          2.94         0.71 o                         
   3  11   3          5.41          4.83         0.69 o                         
   4  11   3          3.95          4.05         1.05 o                         
   5  11   3          3.40          4.39         1.29 o                         
  -1  12   3          0.51          0.67         0.69 o                         
   0  12   3         14.03         12.14         1.48 o                         
   1  12   3          0.74          2.95         1.13 o                         
   2  12   3          2.63          3.13         0.85 o                         
   3  12   3          1.64          0.73         1.02 o                         
   4  12   3          1.25          0.28         1.14 o                         
  -2 -11   4          0.52          2.14         3.00 o                         
  -1 -11   4         21.85         23.86         2.80 o                         
   0 -11   4          7.85          8.41         3.64 o                         
  -4 -10   4         13.26         24.28         3.35 o                         
  -3 -10   4         50.45         60.09         2.89 o                         
  -2 -10   4          0.00         -0.85         1.26 o                         
  -1 -10   4        203.20        222.74         5.28 o                         
   0 -10   4         12.34         15.73         2.20 o                         
   1 -10   4         23.59         26.44         2.18 o                         
   2 -10   4          0.18         -0.98         0.98 o                         
   3 -10   4          4.79          2.59         1.06 o                         
  -5  -9   4          0.21          1.77         1.28 o                         
  -4  -9   4         25.95         26.29         2.76 o                         
  -3  -9   4          7.23          8.32         1.18 o                         
  -2  -9   4         88.65         95.76         2.29 o                         
  -1  -9   4          1.49          0.74         0.71 o                         
   0  -9   4         60.16         62.48         1.86 o                         
   1  -9   4          9.93          8.49         1.25 o                         
   2  -9   4         20.96         21.81         1.68 o                         
   3  -9   4          0.01         -0.82         0.82 o                         
   4  -9   4          9.13         17.12         2.53 o                         
  -6  -8   4          3.58          4.42         1.18 o                         
  -5  -8   4          0.01          0.74         0.87 o                         
  -4  -8   4         12.84          8.93         1.15 o                         
  -3  -8   4          0.27          0.98         0.64 o                         
  -2  -8   4         13.51         13.28         1.26 o                         
  -1  -8   4         34.48         31.43         1.29 o                         
   0  -8   4         25.23         25.50         1.23 o                         
   1  -8   4         10.50         11.92         0.82 o                         
   2  -8   4          9.10          4.68         0.62 o                         
   3  -8   4         80.85         76.07         2.91 o                         
   4  -8   4         11.98         12.38         1.54 o                         
   5  -8   4          4.95          4.70         1.11 o                         
  -6  -7   4         30.75         33.08         2.41 o                         
  -5  -7   4          6.24          8.26         1.60 o                         
  -4  -7   4          0.90          0.62         0.60 o                         
  -3  -7   4          0.01          0.32         0.50 o                         
  -2  -7   4         94.34         93.20         1.95 o                         
  -1  -7   4        138.49        137.02         2.35 o                         
   0  -7   4          7.51          5.65         0.65 o                         
   1  -7   4         11.79          9.39         0.71 o                         
   2  -7   4        103.68         98.82         1.75 o                         
   3  -7   4         25.57         23.11         1.20 o                         
   4  -7   4         19.50         18.51         1.37 o                         
   5  -7   4          0.50         -0.41         0.80 o                         
   6  -7   4         14.37          9.87         1.22 o                         
  -7  -6   4          1.72          1.14         0.98 o                         
  -6  -6   4         32.26         38.96         2.65 o                         
  -5  -6   4         68.82         66.55         1.73 o                         
  -4  -6   4         44.39         45.21         1.41 o                         
  -3  -6   4         34.89         31.08         0.98 o                         
  -2  -6   4         95.92         97.62         1.58 o                         
  -1  -6   4         26.52         24.75         0.81 o                         
   0  -6   4         50.15         50.32         0.97 o                         
   1  -6   4          0.21         -0.14         0.28 o                         
   2  -6   4          1.11          1.03         0.37 o                         
   3  -6   4         33.96         32.13         1.16 o                         
   4  -6   4         28.70         28.83         1.29 o                         
   5  -6   4         10.98         10.86         1.05 o                         
   6  -6   4          0.84          2.34         0.92 o                         
  -7  -5   4          0.08         -0.79         0.79 o                         
  -6  -5   4          0.22         -0.38         0.59 o                         
  -5  -5   4          8.55          7.02         0.75 o                         
  -4  -5   4         44.18         42.35         1.20 o                         
  -3  -5   4         25.32         25.95         0.75 o                         
  -2  -5   4        137.66        127.86         1.44 o                         
  -1  -5   4        166.11        160.45         1.59 o                         
   0  -5   4         11.55          9.42         0.44 o                         
   1  -5   4          4.90          2.42         0.36 o                         
   2  -5   4        296.25        266.93         4.29 o                         
   3  -5   4        142.45        136.35         2.07 o                         
   4  -5   4          0.79          0.49         0.47 o                         
   5  -5   4         18.00         19.91         1.28 o                         
   6  -5   4         29.85         29.11         1.84 o                         
   7  -5   4         66.80         79.87         2.92 o                         
  -7  -4   4         19.30         19.01         1.80 o                         
  -6  -4   4         53.10         51.11         1.45 o                         
  -5  -4   4         23.90         19.86         0.93 o                         
  -4  -4   4         14.68         12.67         0.84 o                         
  -3  -4   4        238.33        252.28         2.57 o                         
  -2  -4   4         42.46         46.01         0.74 o                         
  -1  -4   4         62.17         59.61         0.81 o                         
   0  -4   4          8.33          9.32         0.39 o                         
   1  -4   4        173.77        166.80         1.66 o                         
   2  -4   4         21.16         21.15         0.63 o                         
   3  -4   4        213.12        218.48         2.44 o                         
   4  -4   4          9.98          9.91         1.09 o                         
   5  -4   4          0.78          0.83         0.51 o                         
   6  -4   4         22.43         27.33         1.65 o                         
   7  -4   4          5.60          7.20         2.20 o                         
  -8  -3   4          0.12         -1.40         1.40 o                         
  -7  -3   4          2.01          2.05         0.81 o                         
  -6  -3   4         12.39         10.97         0.89 o                         
  -5  -3   4         47.78         49.10         1.21 o                         
  -4  -3   4        396.69        399.47         3.52 o                         
  -3  -3   4          7.77          7.18         0.48 o                         
  -2  -3   4        138.52        126.36         1.38 o                         
  -1  -3   4         78.86         85.94         1.01 o                         
   0  -3   4        142.44        134.80         1.32 o                         
   1  -3   4        393.63        380.88         3.34 o                         
   2  -3   4        335.10        338.66         2.78 o                         
   3  -3   4         14.53         16.58         0.64 o                         
   4  -3   4          0.00         -0.24         0.32 o                         
   5  -3   4         25.33         24.21         1.08 o                         
   6  -3   4         17.38         15.40         1.21 o                         
   7  -3   4         78.11         85.95         2.71 o                         
   8  -3   4          0.08         -0.92         0.92 o                         
  -8  -2   4          2.31          3.61         1.12 o                         
  -7  -2   4         16.85         20.87         1.70 o                         
  -6  -2   4        143.26        130.32         2.48 o                         
  -5  -2   4        303.40        295.19         4.48 o                         
  -4  -2   4          2.28          2.85         0.34 o                         
  -3  -2   4          5.55          3.58         0.32 o                         
  -2  -2   4         44.54         43.28         0.71 o                         
  -1  -2   4        374.57        397.08         5.75 o                         
   0  -2   4        466.85        498.34         3.98 o                         
   1  -2   4         17.44         18.08         0.43 o                         
   2  -2   4         59.59         62.07         0.83 o                         
   3  -2   4          8.57          7.11         0.38 o                         
   4  -2   4         29.22         28.67         0.77 o                         
   5  -2   4         29.70         27.37         0.86 o                         
   6  -2   4         23.26         21.86         1.13 o                         
   7  -2   4          2.83          2.92         0.73 o                         
   8  -2   4          0.61          0.78         0.91 o                         
  -8  -1   4          1.12          1.32         1.06 o                         
  -7  -1   4          1.87          1.97         0.72 o                         
  -6  -1   4         21.46         21.63         1.35 o                         
  -5  -1   4         79.09         77.22         2.51 o                         
  -4  -1   4         69.44         68.95         1.11 o                         
  -3  -1   4        145.39        140.74         1.47 o                         
  -2  -1   4         15.17         14.79         0.42 o                         
  -1  -1   4        266.86        288.35         2.54 o                         
   0  -1   4        164.98        167.47         1.70 o                         
   1  -1   4          8.58         10.76         0.32 o                         
   2  -1   4         14.52         17.03         0.45 o                         
   3  -1   4         34.94         36.67         0.66 o                         
   4  -1   4        171.75        162.31         1.63 o                         
   5  -1   4        166.51        157.54         1.74 o                         
   6  -1   4          5.19          4.96         0.52 o                         
   7  -1   4         21.39         19.87         1.20 o                         
   8  -1   4          1.06          1.00         1.06 o                         
  -8   0   4          8.54          7.43         3.06 o                         
  -7   0   4          1.62          0.60         0.76 o                         
  -6   0   4         14.82         15.66         1.16 o                         
  -5   0   4         57.34         56.51         1.32 o                         
  -4   0   4         57.94         54.13         1.03 o                         
  -3   0   4          8.97          8.80         0.46 o                         
  -2   0   4          8.91          8.31         0.33 o                         
  -1   0   4        918.58       1001.88         7.95 o                         
   0   0   4        224.72        238.90         2.42 o                         
   1   0   4        301.82        311.51         2.71 o                         
   2   0   4          6.84          7.76         0.31 o                         
   3   0   4         57.57         60.45         0.86 o                         
   4   0   4          1.05          1.23         0.22 o                         
   5   0   4          6.42          6.00         0.48 o                         
   6   0   4          0.04          0.27         0.37 o                         
   7   0   4         22.37         23.33         1.30 o                         
   8   0   4          0.44         -0.69         0.69 o                         
  -8   1   4          3.21          3.03         1.08 o                         
  -7   1   4         16.97         18.23         2.55 o                         
  -6   1   4         15.06         18.01         1.55 o                         
  -5   1   4         52.08         50.75         1.21 o                         
  -4   1   4          1.44          0.95         0.25 o                         
  -3   1   4         19.89         19.41         0.53 o                         
  -2   1   4          0.01          0.03         0.12 o                         
  -1   1   4        144.47        149.65         1.35 o                         
   0   1   4        720.93        746.13         6.33 o                         
   1   1   4        112.82        108.08         1.07 o                         
   2   1   4          1.06          1.04         0.15 o                         
   3   1   4         14.05         14.69         0.51 o                         
   4   1   4          2.53          1.45         0.23 o                         
   5   1   4          4.62          3.15         0.37 o                         
   6   1   4         62.21         58.64         1.25 o                         
   7   1   4         30.34         34.25         1.40 o                         
   8   1   4          0.49         -0.31         0.68 o                         
  -7   2   4          1.06          1.28         0.78 o                         
  -6   2   4          1.62          2.01         0.76 o                         
  -5   2   4         35.27         34.90         1.21 o                         
  -4   2   4        120.78        119.16         1.47 o                         
  -3   2   4          5.18          4.35         0.33 o                         
  -2   2   4        198.70        199.28         2.06 o                         
  -1   2   4         88.23         91.96         0.96 o                         
   0   2   4        367.12        381.62         3.76 o                         
   1   2   4         67.84         65.51         0.80 o                         
   2   2   4        318.72        324.22         2.86 o                         
   3   2   4         15.39         16.19         0.48 o                         
   4   2   4         67.48         62.39         0.99 o                         
   5   2   4         54.63         54.84         0.99 o                         
   6   2   4         57.89         51.81         1.21 o                         
   7   2   4          1.84          2.13         0.63 o                         
   8   2   4          0.08         -0.24         0.83 o                         
   9   2   4          0.92          1.03         0.97 o                         
  -7   3   4          0.94          1.38         0.83 o                         
  -6   3   4         13.65         12.26         1.13 o                         
  -5   3   4         60.14         60.39         1.52 o                         
  -4   3   4         32.31         28.77         0.70 o                         
  -3   3   4          0.88          0.84         0.25 o                         
  -2   3   4        336.29        332.82         3.52 o                         
  -1   3   4        145.65        138.62         1.62 o                         
   0   3   4        226.30        239.56         2.41 o                         
   1   3   4        275.01        288.84         2.50 o                         
   2   3   4        538.01        551.72         4.86 o                         
   3   3   4        347.21        363.05         3.26 o                         
   4   3   4         30.66         33.55         0.71 o                         
   5   3   4         41.36         39.70         0.89 o                         
   6   3   4         19.23         16.18         0.92 o                         
   7   3   4        143.23        132.34         2.36 o                         
   8   3   4          0.55          0.60         0.70 o                         
   9   3   4          0.86         -0.97         1.07 o                         
  -7   4   4          0.94          0.77         1.00 o                         
  -6   4   4         22.37         22.17         1.75 o                         
  -5   4   4         15.69         13.20         1.02 o                         
  -4   4   4         79.93         74.09         1.52 o                         
  -3   4   4         66.57         62.27         0.96 o                         
  -2   4   4          9.93          9.01         0.43 o                         
  -1   4   4          6.74          3.78         0.31 o                         
   0   4   4        206.55        219.79         2.68 o                         
   1   4   4          0.16          0.28         0.15 o                         
   2   4   4          9.51          9.10         0.37 o                         
   3   4   4         36.95         35.43         0.66 o                         
   4   4   4        230.22        224.19         2.33 o                         
   5   4   4          4.35          2.82         0.35 o                         
   6   4   4        314.94        297.81         3.75 o                         
   7   4   4          5.46          5.38         1.05 o                         
   8   4   4          0.46          0.44         0.75 o                         
  -7   5   4         27.52         30.84         2.41 o                         
  -6   5   4          0.80         -0.23         0.81 o                         
  -5   5   4         15.06         14.62         1.08 o                         
  -4   5   4         36.35         35.27         0.86 o                         
  -3   5   4         10.37          9.68         0.57 o                         
  -2   5   4         71.36         67.12         0.98 o                         
  -1   5   4        197.59        189.72         2.81 o                         
   0   5   4         27.09         25.73         0.79 o                         
   1   5   4        343.37        371.41         3.65 o                         
   2   5   4        138.93        154.83         1.67 o                         
   3   5   4          7.80          6.20         0.40 o                         
   4   5   4         58.76         55.49         0.97 o                         
   5   5   4         57.44         57.13         1.36 o                         
   6   5   4        189.35        184.87         2.75 o                         
   7   5   4         64.78         61.19         1.72 o                         
   8   5   4         14.29         13.31         1.69 o                         
  -6   6   4         36.93         45.42         2.31 o                         
  -5   6   4          0.06          0.38         0.60 o                         
  -4   6   4         28.42         27.02         0.90 o                         
  -3   6   4         12.36         12.36         0.65 o                         
  -2   6   4         89.18         87.07         1.67 o                         
  -1   6   4        127.57        124.04         2.44 o                         
   0   6   4        124.96        135.23         2.26 o                         
   1   6   4        130.39        129.11         1.46 o                         
   2   6   4         27.63         24.81         0.66 o                         
   3   6   4        604.44        610.23         4.98 o                         
   4   6   4         56.20         55.23         1.08 o                         
   5   6   4        214.69        209.47         2.68 o                         
   6   6   4          0.02         -0.38         0.53 o                         
   7   6   4         21.50         19.46         1.50 o                         
   8   6   4          6.02          5.46         1.54 o                         
  -6   7   4          4.11          2.38         0.98 o                         
  -5   7   4          3.15          2.02         0.59 o                         
  -4   7   4          6.46          5.88         0.80 o                         
  -3   7   4          9.45          8.44         0.72 o                         
  -2   7   4        135.28        134.40         2.44 o                         
  -1   7   4         52.07         46.61         1.63 o                         
   0   7   4          3.85          4.33         0.77 o                         
   1   7   4         30.30         27.60         0.69 o                         
   2   7   4         24.27         24.05         0.75 o                         
   3   7   4         73.09         68.13         1.34 o                         
   4   7   4        170.55        157.92         2.11 o                         
   5   7   4         15.72         16.59         0.98 o                         
   6   7   4         42.70         45.58         1.53 o                         
   7   7   4         28.21         34.22         1.94 o                         
   8   7   4          4.70          6.60         1.46 o                         
  -5   8   4          0.71          1.22         0.85 o                         
  -4   8   4         10.02          9.57         1.14 o                         
  -3   8   4         54.55         56.99         1.34 o                         
  -2   8   4          0.75          0.07         0.87 o                         
  -1   8   4          6.76          6.28         1.02 o                         
   0   8   4          2.39          2.34         0.54 o                         
   1   8   4          1.23          0.53         0.28 o                         
   2   8   4         32.21         25.95         0.92 o                         
   3   8   4         31.76         28.94         1.16 o                         
   4   8   4          4.08          3.07         0.48 o                         
   5   8   4         21.40         20.40         1.26 o                         
   6   8   4          8.91          6.04         0.92 o                         
   7   8   4         45.32         47.79         2.47 o                         
  -4   9   4         21.19         22.07         2.36 o                         
  -3   9   4         58.66         64.09         1.60 o                         
  -2   9   4         26.69         28.28         1.76 o                         
  -1   9   4         16.43         18.45         2.02 o                         
   0   9   4         11.55         15.57         1.64 o                         
   1   9   4         42.74         34.91         1.16 o                         
   2   9   4         21.37         19.55         0.97 o                         
   3   9   4          4.30          2.98         0.63 o                         
   4   9   4          0.04         -0.43         0.56 o                         
   5   9   4          0.02         -0.14         0.86 o                         
   6   9   4         28.78         27.05         1.96 o                         
   7   9   4         66.86         74.03         2.95 o                         
  -3  10   4          1.24          2.28         1.78 o                         
  -2  10   4         15.77         19.43         3.38 o                         
  -1  10   4         17.42         20.02         1.90 o                         
   0  10   4          1.76          0.96         0.50 o                         
   1  10   4          1.30          0.40         0.42 o                         
   2  10   4          0.10          0.50         0.47 o                         
   3  10   4          8.54          7.78         0.82 o                         
   4  10   4         45.86         49.94         1.83 o                         
   5  10   4          1.75          1.93         0.85 o                         
   6  10   4          2.33          1.01         0.93 o                         
  -2  11   4         29.16         28.79         2.58 o                         
  -1  11   4          0.31          1.04         1.22 o                         
   0  11   4          1.04          2.10         0.65 o                         
   1  11   4         61.24         71.16         1.79 o                         
   2  11   4          8.76         12.42         1.23 o                         
   3  11   4         38.38         43.71         1.69 o                         
   4  11   4          2.44          1.32         1.35 o                         
   5  11   4          7.41          6.39         2.15 o                         
   0  12   4          8.17          7.00         1.99 o                         
   1  12   4          6.06          6.73         0.85 o                         
   2  12   4          3.07          3.22         0.78 o                         
   3  12   4         10.00          4.55         1.54 o                         
  -3 -10   5          1.85          1.82         1.28 o                         
  -2 -10   5         34.32         38.25         2.49 o                         
  -1 -10   5         14.75         21.41         2.55 o                         
   0 -10   5         54.88         61.69         2.92 o                         
   1 -10   5         28.79         25.07         2.37 o                         
   2 -10   5         21.50         25.81         2.76 o                         
  -4  -9   5          0.05          0.18         1.18 o                         
  -3  -9   5          6.96          5.70         1.06 o                         
  -2  -9   5          0.22          0.15         0.88 o                         
  -1  -9   5          7.59          5.37         1.06 o                         
   0  -9   5          0.76          0.19         0.90 o                         
   1  -9   5         12.47         14.33         1.89 o                         
   2  -9   5          0.68         -0.11         0.86 o                         
   3  -9   5          0.19          1.47         0.99 o                         
  -5  -8   5          0.11         -0.59         1.09 o                         
  -4  -8   5          3.73          5.31         1.67 o                         
  -3  -8   5         19.46         22.82         1.92 o                         
  -2  -8   5          2.98          2.45         0.67 o                         
  -1  -8   5         28.16         29.78         1.59 o                         
   0  -8   5         65.65         66.14         1.79 o                         
   1  -8   5          5.25          4.23         0.56 o                         
   2  -8   5         27.18         27.24         1.30 o                         
   3  -8   5         44.54         46.88         2.41 o                         
   4  -8   5         57.27         65.06         2.63 o                         
  -6  -7   5          1.36          0.63         1.04 o                         
  -5  -7   5         13.79         16.64         1.58 o                         
  -4  -7   5          9.29          9.19         1.63 o                         
  -3  -7   5          9.76          8.90         1.04 o                         
  -2  -7   5         16.03         18.42         1.22 o                         
  -1  -7   5         16.59         17.90         1.15 o                         
   0  -7   5          2.10          1.35         0.43 o                         
   1  -7   5          0.06          0.53         0.44 o                         
   2  -7   5          1.39          1.08         0.47 o                         
   3  -7   5          1.17          0.78         0.58 o                         
   4  -7   5         55.61         59.03         2.33 o                         
   5  -7   5         34.75         36.28         2.60 o                         
  -6  -6   5         22.62         25.16         2.26 o                         
  -5  -6   5         54.33         59.10         2.36 o                         
  -4  -6   5         15.19         16.08         1.16 o                         
  -3  -6   5        111.05        108.52         1.67 o                         
  -2  -6   5         49.33         47.58         0.96 o                         
  -1  -6   5         55.23         56.68         0.99 o                         
   0  -6   5         69.61         60.07         1.20 o                         
   1  -6   5         77.13         76.44         1.33 o                         
   2  -6   5         25.13         26.51         0.81 o                         
   3  -6   5          0.50          0.22         0.46 o                         
   4  -6   5         91.38         95.56         2.14 o                         
   5  -6   5         36.10         41.02         2.02 o                         
   6  -6   5          6.73          4.60         1.05 o                         
  -7  -5   5         20.21         18.26         2.16 o                         
  -6  -5   5          1.03          2.26         0.86 o                         
  -5  -5   5          4.85          3.29         0.61 o                         
  -4  -5   5          6.04          4.36         0.57 o                         
  -3  -5   5         44.74         41.98         1.23 o                         
  -2  -5   5         36.19         37.20         0.81 o                         
  -1  -5   5         22.30         24.10         0.64 o                         
   0  -5   5          0.52          0.61         0.30 o                         
   1  -5   5         29.64         31.98         0.79 o                         
   2  -5   5          6.03          5.05         0.56 o                         
   3  -5   5         13.06         12.33         1.01 o                         
   4  -5   5         25.13         24.12         1.31 o                         
   5  -5   5          0.30         -0.60         0.60 o                         
   6  -5   5          0.29          0.49         1.03 o                         
   7  -5   5          7.42          9.61         1.47 o                         
  -7  -4   5         34.64         39.54         2.38 o                         
  -6  -4   5          1.38          1.42         0.64 o                         
  -5  -4   5        126.62        127.12         2.04 o                         
  -4  -4   5        278.28        267.83         3.17 o                         
  -3  -4   5        976.82        989.67         8.70 o                         
  -2  -4   5          0.01         -0.17         0.22 o                         
  -1  -4   5        123.11        112.96         1.27 o                         
   0  -4   5          1.29          1.84         0.26 o                         
   1  -4   5        492.85        482.82         4.26 o                         
   2  -4   5        714.68        710.34         6.90 o                         
   3  -4   5         13.67         14.82         0.91 o                         
   4  -4   5          0.84          0.03         0.46 o                         
   5  -4   5         69.53         69.24         1.81 o                         
   6  -4   5          0.81          0.29         0.75 o                         
   7  -4   5         10.74         16.05         2.10 o                         
  -7  -3   5          6.29          5.73         1.04 o                         
  -6  -3   5         17.48         19.07         1.53 o                         
  -5  -3   5          1.07          0.38         0.40 o                         
  -4  -3   5        361.14        352.34         3.61 o                         
  -3  -3   5        448.43        444.74         4.05 o                         
  -2  -3   5         42.03         40.18         0.73 o                         
  -1  -3   5         28.04         26.50         0.59 o                         
   0  -3   5        221.21        249.70         2.71 o                         
   1  -3   5         31.14         32.00         0.66 o                         
   2  -3   5         47.64         45.54         0.75 o                         
   3  -3   5         58.41         64.43         1.09 o                         
   4  -3   5         59.38         58.74         1.39 o                         
   5  -3   5          0.05          0.54         0.48 o                         
   6  -3   5         21.69         20.73         1.57 o                         
   7  -3   5          4.98          9.08         1.91 o                         
  -7  -2   5         13.38         12.02         1.55 o                         
  -6  -2   5         40.07         41.97         1.64 o                         
  -5  -2   5         48.40         46.89         1.14 o                         
  -4  -2   5         18.04         16.78         0.71 o                         
  -3  -2   5        227.60        227.23         2.32 o                         
  -2  -2   5         77.08         76.91         1.02 o                         
  -1  -2   5         13.97         18.03         0.48 o                         
   0  -2   5        220.40        239.50         2.42 o                         
   1  -2   5        222.00        223.42         1.98 o                         
   2  -2   5         53.11         47.74         0.80 o                         
   3  -2   5         10.55          8.03         0.52 o                         
   4  -2   5         64.32         61.66         0.99 o                         
   5  -2   5        241.05        238.48         2.77 o                         
   6  -2   5         38.45         35.40         1.48 o                         
   7  -2   5          0.14          0.37         0.74 o                         
   8  -2   5          1.16          1.05         1.33 o                         
  -7  -1   5          1.18          0.11         0.87 o                         
  -6  -1   5         27.94         23.84         1.39 o                         
  -5  -1   5         55.89         58.85         1.42 o                         
  -4  -1   5         63.36         65.63         1.07 o                         
  -3  -1   5         79.98         80.54         1.09 o                         
  -2  -1   5        104.34        105.94         1.18 o                         
  -1  -1   5          9.99          7.82         0.33 o                         
   0  -1   5       2659.19       2976.93        27.89 o                         
   1  -1   5        482.23        524.21         4.22 o                         
   2  -1   5        454.73        453.72         3.94 o                         
   3  -1   5         61.14         52.91         0.84 o                         
   4  -1   5         33.69         29.87         0.71 o                         
   5  -1   5         37.07         32.70         0.85 o                         
   6  -1   5         32.98         30.69         1.12 o                         
   7  -1   5          4.81          2.96         0.59 o                         
   8  -1   5          9.81         13.71         1.94 o                         
  -7   0   5          2.62          3.43         2.46 o                         
  -6   0   5          0.26         -0.27         0.57 o                         
  -5   0   5         13.68         12.97         0.95 o                         
  -4   0   5          0.05         -0.30         0.30 o                         
  -3   0   5         39.61         41.10         0.69 o                         
  -2   0   5         25.92         29.45         0.57 o                         
  -1   0   5        106.14        113.27         1.13 o                         
   0   0   5         19.53         22.07         0.52 o                         
   1   0   5        489.62        510.76         6.00 o                         
   2   0   5        327.30        345.74         3.25 o                         
   3   0   5          2.42          2.41         0.26 o                         
   4   0   5          4.86          3.62         0.33 o                         
   5   0   5         35.66         36.84         0.90 o                         
   6   0   5          1.94          1.80         0.45 o                         
   7   0   5          9.30          9.69         1.22 o                         
   8   0   5         10.98         13.27         1.44 o                         
  -7   1   5          3.10          2.44         0.90 o                         
  -6   1   5          6.75          5.29         0.67 o                         
  -5   1   5         37.60         33.16         1.17 o                         
  -4   1   5         41.57         40.48         1.00 o                         
  -3   1   5         19.85         23.23         0.65 o                         
  -2   1   5          0.75          1.82         0.19 o                         
  -1   1   5         30.56         33.76         0.62 o                         
   0   1   5         22.03         27.69         0.59 o                         
   1   1   5        277.51        295.89         2.85 o                         
   2   1   5         12.56         11.13         0.39 o                         
   3   1   5         29.64         28.84         0.69 o                         
   4   1   5         21.95         21.11         0.63 o                         
   5   1   5          4.05          2.75         0.38 o                         
   6   1   5         62.43         62.23         1.33 o                         
   7   1   5          3.78          6.55         1.64 o                         
   8   1   5          2.59          1.18         0.75 o                         
  -7   2   5         12.41         16.39         1.98 o                         
  -6   2   5          0.57          1.00         0.59 o                         
  -5   2   5         53.76         51.86         1.31 o                         
  -4   2   5          4.34          2.93         0.38 o                         
  -3   2   5         26.23         25.68         0.62 o                         
  -2   2   5         40.53         36.70         0.60 o                         
  -1   2   5         31.67         32.37         0.49 o                         
   0   2   5         53.62         55.44         0.83 o                         
   1   2   5        422.53        415.53         3.23 o                         
   2   2   5         68.05         70.73         0.92 o                         
   3   2   5         66.39         66.15         0.97 o                         
   4   2   5          0.06         -0.01         0.23 o                         
   5   2   5         41.22         44.34         1.00 o                         
   6   2   5         19.97         17.94         1.84 o                         
   7   2   5          0.26         -0.37         0.54 o                         
   8   2   5          0.34         -0.72         0.72 o                         
  -7   3   5         24.17         27.57         2.11 o                         
  -6   3   5         38.05         39.69         1.75 o                         
  -5   3   5         96.72         98.19         1.85 o                         
  -4   3   5         72.31         72.18         1.31 o                         
  -3   3   5          1.99          1.22         0.28 o                         
  -2   3   5        112.41        116.35         1.46 o                         
  -1   3   5        376.72        366.79         3.36 o                         
   0   3   5        234.18        254.22         2.61 o                         
   1   3   5        573.39        615.36         4.83 o                         
   2   3   5         95.32         90.12         1.03 o                         
   3   3   5         14.09         12.58         0.46 o                         
   4   3   5         16.33         15.53         0.59 o                         
   5   3   5         46.13         44.45         1.00 o                         
   6   3   5         10.63          7.53         0.71 o                         
   7   3   5         46.21         43.74         1.55 o                         
   8   3   5          8.12          8.07         0.97 o                         
  -7   4   5         12.12         13.80         1.82 o                         
  -6   4   5         16.09         14.92         1.49 o                         
  -5   4   5          5.40          5.22         0.84 o                         
  -4   4   5         56.62         55.18         1.37 o                         
  -3   4   5          8.17         10.69         0.78 o                         
  -2   4   5          6.32          6.88         0.47 o                         
  -1   4   5        121.52        121.73         1.40 o                         
   0   4   5        169.85        190.85         2.00 o                         
   1   4   5        576.02        590.86         5.52 o                         
   2   4   5        186.18        213.28         1.97 o                         
   3   4   5         40.72         36.26         0.68 o                         
   4   4   5          0.42         -0.02         0.25 o                         
   5   4   5          2.30          2.29         0.40 o                         
   6   4   5         11.75         12.28         1.05 o                         
   7   4   5         13.51         13.21         1.48 o                         
   8   4   5          5.14          5.71         0.88 o                         
  -6   5   5         19.59         22.37         1.81 o                         
  -5   5   5         14.68         14.71         1.25 o                         
  -4   5   5          2.18          2.01         0.43 o                         
  -3   5   5         34.52         31.70         0.85 o                         
  -2   5   5         30.47         26.70         0.73 o                         
  -1   5   5         32.01         32.62         0.64 o                         
   0   5   5          7.53         11.79         0.55 o                         
   1   5   5          4.17          3.71         0.40 o                         
   2   5   5        182.02        193.40         2.23 o                         
   3   5   5          1.85          1.17         0.24 o                         
   4   5   5        293.87        304.90         3.05 o                         
   5   5   5         26.29         26.66         1.13 o                         
   6   5   5          8.56          8.37         0.84 o                         
   7   5   5          8.20          5.78         0.82 o                         
   8   5   5          9.99         13.08         1.52 o                         
  -6   6   5          3.16          2.96         0.91 o                         
  -5   6   5          2.99          1.96         0.59 o                         
  -4   6   5          0.93          1.03         0.40 o                         
  -3   6   5        162.77        151.26         1.93 o                         
  -2   6   5         16.73         16.01         0.72 o                         
  -1   6   5        431.47        420.93         5.46 o                         
   0   6   5          0.01          0.52         0.34 o                         
   1   6   5          5.64          6.70         0.43 o                         
   2   6   5          7.43          7.13         0.50 o                         
   3   6   5         68.25         63.68         0.98 o                         
   4   6   5        132.16        129.49         1.76 o                         
   5   6   5        162.36        159.70         2.43 o                         
   6   6   5          0.99          1.16         0.51 o                         
   7   6   5          2.05          3.44         0.74 o                         
   8   6   5          4.06          4.29         0.99 o                         
  -5   7   5          6.09          6.96         1.30 o                         
  -4   7   5          6.38          4.62         0.68 o                         
  -3   7   5          7.96          7.47         0.73 o                         
  -2   7   5         10.38         10.74         1.28 o                         
  -1   7   5         21.47         19.77         1.70 o                         
   0   7   5         34.93         33.91         1.31 o                         
   1   7   5          1.41          3.04         0.38 o                         
   2   7   5          1.32          0.78         0.31 o                         
   3   7   5         12.52         13.70         0.80 o                         
   4   7   5          0.25          0.01         0.35 o                         
   5   7   5         19.72         19.75         1.07 o                         
   6   7   5          2.05          2.23         0.61 o                         
   7   7   5          0.29          1.89         0.88 o                         
   8   7   5          5.11          8.42         2.43 o                         
  -5   8   5          2.32          1.59         0.84 o                         
  -4   8   5          6.04          6.30         0.97 o                         
  -3   8   5          0.02          0.49         0.44 o                         
  -2   8   5         17.14         18.28         1.65 o                         
   0   8   5          4.48          4.44         1.31 o                         
   1   8   5          0.00          0.45         0.31 o                         
   2   8   5         83.76         70.82         1.43 o                         
   3   8   5         18.17         18.35         1.33 o                         
   4   8   5         11.05         10.31         1.22 o                         
   5   8   5          5.11          5.46         0.93 o                         
   6   8   5          0.04          0.47         0.85 o                         
   7   8   5         20.17         21.87         2.22 o                         
  -4   9   5          5.05          7.99         1.35 o                         
  -3   9   5          0.75          0.09         1.05 o                         
  -2   9   5          2.57          2.79         1.11 o                         
  -1   9   5         24.07         25.16         3.49 o                         
   0   9   5          0.20         -0.74         0.80 o                         
   1   9   5         10.98          8.73         1.03 o                         
   2   9   5         22.83         22.76         1.15 o                         
   3   9   5         45.22         47.19         1.51 o                         
   4   9   5         15.10         18.33         1.31 o                         
   5   9   5          3.39          2.99         0.65 o                         
   6   9   5          5.35          3.66         1.05 o                         
   7   9   5          0.00         -1.04         1.04 o                         
  -3  10   5         13.03         11.62         1.67 o                         
  -2  10   5          2.15          5.16         2.54 o                         
  -1  10   5        100.33        116.65         3.51 o                         
   0  10   5         18.17         23.91         2.50 o                         
   1  10   5          6.00          7.89         1.56 o                         
   2  10   5          5.00          4.20         0.61 o                         
   3  10   5          2.06          2.03         0.59 o                         
   4  10   5          1.04          1.30         0.75 o                         
   5  10   5          0.59         -0.58         1.04 o                         
   6  10   5          6.00          4.55         1.11 o                         
  -2  11   5         10.04         13.46         2.14 o                         
  -1  11   5         32.98         34.50         2.22 o                         
   0  11   5          5.89          4.93         1.26 o                         
   1  11   5          0.30          0.15         0.80 o                         
   2  11   5          6.96          7.35         1.19 o                         
   3  11   5          8.59         13.23         1.54 o                         
   4  11   5         48.25         55.18         2.36 o                         
   5  11   5          4.57          2.35         1.08 o                         
   0  12   5         13.88         13.79         2.11 o                         
   1  12   5         32.99         33.98         1.55 o                         
   2  12   5         14.35         10.46         1.34 o                         
   3  12   5        113.93        125.62         3.43 o                         
  -1 -10   6          0.63          0.36         1.42 o                         
   0 -10   6          6.33          6.41         1.40 o                         
  -3  -9   6          3.03          4.03         1.24 o                         
  -2  -9   6         33.58         37.75         3.33 o                         
  -1  -9   6          6.31          4.17         1.21 o                         
   0  -9   6          1.15          0.71         1.38 o                         
   1  -9   6          6.32          7.03         2.23 o                         
   2  -9   6          4.73          5.57         1.08 o                         
   3  -9   6          6.38          4.09         1.10 o                         
  -4  -8   6          0.32          1.89         1.15 o                         
  -3  -8   6          1.94          1.51         0.87 o                         
  -2  -8   6          1.08          0.06         0.74 o                         
  -1  -8   6          5.36          4.28         0.89 o                         
   0  -8   6          3.39          3.27         0.80 o                         
   1  -8   6          1.01          1.62         0.75 o                         
   2  -8   6          2.98          2.95         0.82 o                         
   3  -8   6          1.72          0.08         0.90 o                         
   4  -8   6          1.73          0.93         1.17 o                         
  -5  -7   6         36.56         40.61         2.39 o                         
  -4  -7   6          1.63          2.13         0.95 o                         
  -3  -7   6          2.11          1.52         0.74 o                         
  -2  -7   6          4.10          3.51         1.05 o                         
  -1  -7   6         95.00         90.14         2.05 o                         
   0  -7   6         45.09         38.71         1.54 o                         
   1  -7   6         10.66         10.34         0.93 o                         
   2  -7   6         53.64         54.82         1.26 o                         
   3  -7   6          0.01          0.14         0.95 o                         
   4  -7   6          5.50          5.02         1.83 o                         
   5  -7   6         40.18         43.94         2.52 o                         
  -6  -6   6         21.58         21.90         2.90 o                         
  -5  -6   6          5.11          3.94         0.82 o                         
  -4  -6   6          0.23         -0.12         0.55 o                         
  -3  -6   6         78.17         78.57         1.54 o                         
  -2  -6   6         12.29          9.74         0.76 o                         
  -1  -6   6         74.20         71.85         1.29 o                         
   0  -6   6         18.76         17.18         1.04 o                         
   1  -6   6          3.73          2.92         0.51 o                         
   2  -6   6          9.21          6.53         0.55 o                         
   3  -6   6          4.88          3.97         0.75 o                         
   4  -6   6         35.11         37.09         1.79 o                         
   5  -6   6          2.44          2.82         0.96 o                         
   6  -6   6          2.51          0.81         1.06 o                         
  -6  -5   6         44.98         51.07         2.38 o                         
  -5  -5   6         30.59         32.50         2.13 o                         
  -4  -5   6          7.18          7.43         1.13 o                         
  -3  -5   6         21.82         21.42         0.94 o                         
  -2  -5   6        205.15        202.67         2.57 o                         
  -1  -5   6        240.58        229.97         2.48 o                         
   0  -5   6          0.05          0.35         0.33 o                         
   1  -5   6         54.89         50.46         1.08 o                         
   2  -5   6        161.71        158.76         1.91 o                         
   3  -5   6        325.53        313.06         5.27 o                         
   4  -5   6         41.49         40.30         1.66 o                         
   5  -5   6          2.82          1.99         0.80 o                         
   6  -5   6          0.50         -0.21         0.92 o                         
  -7  -4   6         24.56         33.96         4.50 o                         
  -6  -4   6          8.32          6.16         0.95 o                         
  -5  -4   6         39.27         43.18         1.56 o                         
  -4  -4   6         84.06         78.28         1.62 o                         
  -3  -4   6        421.18        413.42         3.73 o                         
  -2  -4   6        290.34        283.20         2.71 o                         
  -1  -4   6        128.62        131.01         1.52 o                         
   0  -4   6          0.29          0.02         0.28 o                         
   1  -4   6         17.39         20.54         0.73 o                         
   2  -4   6         55.68         52.85         0.98 o                         
   3  -4   6          0.01          0.36         0.37 o                         
   4  -4   6          6.97          8.18         0.90 o                         
   5  -4   6          1.85          1.94         0.63 o                         
   6  -4   6          4.46          6.50         1.08 o                         
   7  -4   6         57.03         70.64         3.58 o                         
  -7  -3   6         10.63         10.31         1.52 o                         
  -6  -3   6         27.25         26.29         2.03 o                         
  -5  -3   6         59.20         58.43         1.49 o                         
  -4  -3   6          0.01         -0.01         0.42 o                         
  -3  -3   6          7.57          8.71         0.66 o                         
  -2  -3   6         61.10         59.87         1.00 o                         
  -1  -3   6        411.57        426.67         3.53 o                         
   0  -3   6         38.02         41.27         0.87 o                         
   1  -3   6         35.50         30.51         0.67 o                         
   2  -3   6        304.20        306.36         2.84 o                         
   3  -3   6        267.58        257.65         2.65 o                         
   4  -3   6          0.16         -0.02         0.41 o                         
   5  -3   6          1.92          2.24         0.58 o                         
   6  -3   6         18.51         17.22         1.50 o                         
   7  -3   6         61.38         64.75         2.74 o                         
  -7  -2   6          0.00         -0.33         0.98 o                         
  -6  -2   6          4.82          5.21         0.96 o                         
  -5  -2   6         74.78         69.45         1.42 o                         
  -4  -2   6         10.87         10.37         0.83 o                         
  -3  -2   6         43.00         42.45         0.91 o                         
  -2  -2   6        120.02        119.76         1.42 o                         
  -1  -2   6        122.29        125.67         1.40 o                         
   0  -2   6          0.08         -0.17         0.21 o                         
   1  -2   6        640.83        688.17         5.52 o                         
   2  -2   6        177.58        175.82         1.82 o                         
   3  -2   6         87.54         84.80         1.39 o                         
   4  -2   6         85.74         81.28         1.32 o                         
   5  -2   6         10.73          9.41         0.76 o                         
   6  -2   6         24.40         22.58         1.60 o                         
   7  -2   6          0.12          0.31         0.81 o                         
   8  -2   6          0.50          2.04         1.18 o                         
  -7  -1   6          0.25          1.33         0.99 o                         
  -6  -1   6          8.13          8.60         1.61 o                         
  -5  -1   6         12.95         13.39         1.09 o                         
  -4  -1   6         59.25         54.43         1.19 o                         
  -3  -1   6          2.22          1.95         0.31 o                         
  -2  -1   6         70.62         63.67         0.96 o                         
  -1  -1   6        274.87        295.97         2.51 o                         
   0  -1   6          0.02          1.08         0.19 o                         
   1  -1   6        223.22        224.18         2.01 o                         
   2  -1   6        171.92        160.63         1.76 o                         
   3  -1   6        238.25        247.34         2.54 o                         
   4  -1   6          9.13          8.70         0.69 o                         
   5  -1   6          0.23          0.34         0.37 o                         
   6  -1   6         60.95         58.99         1.46 o                         
   7  -1   6         23.08         21.73         1.84 o                         
   8  -1   6          1.37         -0.95         0.99 o                         
  -7   0   6          2.04          2.01         1.01 o                         
  -6   0   6          0.40          0.48         0.67 o                         
  -5   0   6          1.34          1.18         0.47 o                         
  -4   0   6         33.02         32.63         1.10 o                         
  -3   0   6         68.19         61.79         0.93 o                         
  -2   0   6         59.43         69.84         1.03 o                         
  -1   0   6         24.92         26.15         0.66 o                         
   0   0   6         50.66         48.76         0.85 o                         
   1   0   6         16.76         21.84         0.51 o                         
   2   0   6        436.28        442.19         3.74 o                         
   3   0   6         24.45         22.77         0.63 o                         
   4   0   6         46.62         50.87         0.91 o                         
   5   0   6         26.08         23.01         0.95 o                         
   6   0   6         36.33         37.95         1.25 o                         
   7   0   6          5.17          6.03         0.81 o                         
   8   0   6          1.18          2.10         0.84 o                         
  -7   1   6          7.45          6.03         1.04 o                         
  -6   1   6         37.83         34.77         2.23 o                         
  -5   1   6          0.07         -0.03         0.48 o                         
  -4   1   6          1.04          1.17         0.37 o                         
  -3   1   6         89.78         80.78         1.11 o                         
  -2   1   6         44.83         48.70         0.74 o                         
  -1   1   6          2.85          3.50         0.31 o                         
   0   1   6         20.73         16.18         0.52 o                         
   1   1   6          1.66          3.74         0.34 o                         
   2   1   6         18.48         17.72         0.47 o                         
   3   1   6          3.96          6.23         0.49 o                         
   4   1   6         15.32         12.63         0.61 o                         
   5   1   6         58.32         62.34         1.20 o                         
   6   1   6         10.22          8.55         0.75 o                         
   7   1   6         69.48         66.91         1.79 o                         
   8   1   6          3.76          4.09         0.89 o                         
  -7   2   6         24.29         19.79         2.35 o                         
  -6   2   6          7.19          4.82         0.89 o                         
  -5   2   6          1.60          1.65         0.52 o                         
  -4   2   6          0.06          0.23         0.35 o                         
  -3   2   6          0.34          0.26         0.24 o                         
  -2   2   6         37.68         36.49         0.66 o                         
  -1   2   6          8.54         12.38         0.47 o                         
   0   2   6        197.88        200.12         2.09 o                         
   1   2   6         11.41          9.37         0.45 o                         
   2   2   6          5.50          5.62         0.35 o                         
   3   2   6         16.80         15.85         0.59 o                         
   4   2   6          1.99          2.29         0.40 o                         
   5   2   6         64.69         66.42         1.24 o                         
   6   2   6         33.94         33.44         1.33 o                         
   7   2   6          8.50          8.92         0.96 o                         
   8   2   6         15.29         17.17         1.52 o                         
  -7   3   6          0.22          1.57         1.11 o                         
  -6   3   6        275.48        274.02         5.33 o                         
  -5   3   6         82.88         78.81         2.02 o                         
  -4   3   6        145.31        141.36         2.53 o                         
  -3   3   6          4.97          4.73         0.55 o                         
  -2   3   6        117.65        115.41         1.52 o                         
  -1   3   6          8.32          7.41         0.45 o                         
   0   3   6        252.09        249.15         2.46 o                         
   1   3   6        278.82        285.99         2.47 o                         
   2   3   6          4.04          3.85         0.32 o                         
   3   3   6         18.33         20.35         0.63 o                         
   4   3   6         73.53         74.37         1.09 o                         
   5   3   6         41.98         39.80         1.08 o                         
   6   3   6        139.70        136.58         2.34 o                         
   7   3   6         15.13         12.61         1.59 o                         
   8   3   6          4.21          1.51         0.94 o                         
  -6   4   6         20.84         23.05         1.83 o                         
  -5   4   6          6.92          6.34         0.87 o                         
  -4   4   6          0.01          0.11         0.43 o                         
  -3   4   6          0.61          0.49         0.35 o                         
  -2   4   6         12.93         12.81         0.57 o                         
  -1   4   6         10.68         12.28         0.65 o                         
   0   4   6          5.54          4.39         0.37 o                         
   1   4   6         77.90         89.05         1.23 o                         
   2   4   6          4.21          4.22         0.34 o                         
   3   4   6          1.61          1.17         0.23 o                         
   4   4   6         16.16         14.44         0.71 o                         
   5   4   6         81.66         77.30         1.50 o                         
   6   4   6         26.81         26.53         1.27 o                         
   7   4   6         43.77         40.60         1.62 o                         
   8   4   6          6.75          5.51         1.49 o                         
  -6   5   6          5.94          5.16         0.97 o                         
  -5   5   6         17.20         17.06         1.35 o                         
  -4   5   6         64.96         66.85         1.69 o                         
  -3   5   6         38.22         37.81         1.14 o                         
  -2   5   6        571.12        568.26         6.01 o                         
  -1   5   6          7.05          5.73         0.43 o                         
   0   5   6        177.49        183.92         2.04 o                         
   1   5   6          6.34          6.70         0.50 o                         
   2   5   6         78.43         75.72         1.21 o                         
   3   5   6        151.68        139.09         1.52 o                         
   4   5   6          4.67          3.82         0.41 o                         
   5   5   6          2.44          2.34         0.46 o                         
   6   5   6          0.90          0.02         0.51 o                         
   7   5   6         18.22         19.62         1.57 o                         
   8   5   6          0.03         -0.28         1.09 o                         
  -5   6   6         24.72         24.90         1.96 o                         
  -4   6   6         12.69         11.83         0.88 o                         
  -3   6   6         33.35         29.13         0.91 o                         
  -2   6   6        267.18        258.85         3.24 o                         
  -1   6   6          0.22          0.15         0.25 o                         
   0   6   6        142.84        137.93         2.14 o                         
   1   6   6          0.97          2.01         0.31 o                         
   2   6   6         12.79         14.21         0.83 o                         
   3   6   6          2.07          1.48         0.31 o                         
   4   6   6         83.95         83.17         1.47 o                         
   5   6   6         10.20         11.34         1.03 o                         
   6   6   6          8.20          6.64         0.97 o                         
   7   6   6          3.93          4.43         1.39 o                         
   8   6   6         10.61          9.99         1.25 o                         
  -5   7   6         12.85         16.55         1.63 o                         
  -4   7   6          0.12          0.55         0.50 o                         
  -3   7   6          2.21          1.05         0.40 o                         
  -2   7   6         27.80         24.20         1.12 o                         
  -1   7   6         23.32         20.10         2.08 o                         
   0   7   6          0.08         -0.11         0.57 o                         
   1   7   6          0.08          0.68         0.34 o                         
   2   7   6         37.84         36.08         1.01 o                         
   3   7   6         11.70         10.48         0.77 o                         
   4   7   6         12.96         11.60         0.85 o                         
   5   7   6          0.27         -0.48         0.48 o                         
   6   7   6         12.96         10.91         1.05 o                         
   7   7   6          0.53         -0.44         0.86 o                         
  -4   8   6          3.45          5.32         1.55 o                         
  -3   8   6          2.16          2.12         0.67 o                         
  -2   8   6          9.84         11.03         2.24 o                         
  -1   8   6          5.97          5.56         1.29 o                         
   0   8   6          0.52         -0.19         0.84 o                         
   1   8   6         18.71         10.37         0.95 o                         
   2   8   6          4.15          2.14         0.40 o                         
   3   8   6         91.08         90.44         1.84 o                         
   4   8   6         60.95         64.79         1.70 o                         
   5   8   6          1.35          1.27         0.56 o                         
   6   8   6          0.10         -0.76         0.84 o                         
   7   8   6          1.68          0.72         0.95 o                         
  -4   9   6          1.59          1.30         0.87 o                         
  -3   9   6          1.18          2.28         1.19 o                         
  -2   9   6          5.38          4.56         1.16 o                         
  -1   9   6         30.07         25.95         2.31 o                         
   0   9   6         19.95         23.83         2.51 o                         
   1   9   6          4.16          2.13         0.48 o                         
   2   9   6          1.05          1.65         0.50 o                         
   3   9   6         15.89         14.45         1.72 o                         
   4   9   6          0.31          0.85         0.62 o                         
   5   9   6          0.02          0.13         0.74 o                         
   6   9   6          3.36          3.13         0.94 o                         
  -3  10   6          2.27          2.41         1.89 o                         
  -2  10   6          7.21         11.32         2.51 o                         
  -1  10   6         30.74         35.52         2.02 o                         
   0  10   6          4.25          3.60         1.32 o                         
   1  10   6         37.38         43.74         2.46 o                         
   2  10   6          3.05          5.06         0.74 o                         
   3  10   6         15.38         16.71         1.33 o                         
   4  10   6         34.69         37.22         1.77 o                         
   5  10   6         58.94         62.59         2.50 o                         
   6  10   6          9.06          9.67         1.64 o                         
  -1  11   6         11.95         13.22         2.43 o                         
   0  11   6         18.97         17.82         2.36 o                         
   1  11   6         10.22         11.98         1.21 o                         
   2  11   6         20.24         21.57         1.48 o                         
   3  11   6          0.11         -0.45         0.74 o                         
   4  11   6          0.12          0.22         0.93 o                         
  -2  -9   7          0.69          1.12         1.36 o                         
  -1  -9   7          0.32         -0.02         1.31 o                         
   0  -9   7          0.51          3.41         1.40 o                         
   1  -9   7          0.40          0.22         1.52 o                         
  -3  -8   7          1.13         -1.02         1.02 o                         
  -2  -8   7         19.14         19.26         2.11 o                         
  -1  -8   7          0.12          1.78         1.14 o                         
   0  -8   7         38.92         37.57         2.54 o                         
   1  -8   7          7.51          7.86         1.58 o                         
   2  -8   7          0.26          0.51         0.93 o                         
   3  -8   7          0.01          2.17         1.79 o                         
  -4  -7   7          1.57          0.07         0.98 o                         
  -3  -7   7          0.67          1.00         0.87 o                         
  -2  -7   7          5.51          5.76         0.86 o                         
  -1  -7   7         55.74         55.36         1.50 o                         
   0  -7   7         26.22         26.31         1.34 o                         
   1  -7   7          0.10          0.66         0.61 o                         
   2  -7   7          0.06          0.83         0.65 o                         
   3  -7   7          1.54          0.20         0.89 o                         
   4  -7   7         28.06         33.97         4.12 o                         
  -5  -6   7          2.14          1.37         0.83 o                         
  -4  -6   7          3.01          2.94         0.74 o                         
  -3  -6   7          0.15          0.71         0.60 o                         
  -2  -6   7         16.26         15.12         1.36 o                         
  -1  -6   7         65.57         62.65         1.40 o                         
   0  -6   7        118.31        113.51         2.56 o                         
   1  -6   7          8.79          8.16         0.79 o                         
   2  -6   7          2.71          2.78         0.56 o                         
   3  -6   7         10.39          6.49         0.88 o                         
   4  -6   7         15.00         11.06         1.74 o                         
   5  -6   7         25.96         26.37         2.30 o                         
  -6  -5   7          2.82          2.95         1.22 o                         
  -5  -5   7         63.72         70.15         2.15 o                         
  -4  -5   7         60.90         65.50         1.88 o                         
  -3  -5   7        205.31        207.80         2.93 o                         
  -2  -5   7         63.39         63.21         1.33 o                         
  -1  -5   7        162.44        156.72         2.06 o                         
   0  -5   7          0.37         -0.42         0.42 o                         
   1  -5   7         99.95         94.24         1.59 o                         
   2  -5   7         58.18         53.51         1.24 o                         
   3  -5   7          6.32          8.19         0.92 o                         
   4  -5   7          1.80          2.09         0.70 o                         
   5  -5   7         13.59         12.51         1.55 o                         
   6  -5   7          1.43          0.62         1.18 o                         
  -6  -4   7          1.37          1.55         1.10 o                         
  -5  -4   7         15.04         12.11         1.20 o                         
  -4  -4   7          0.46          0.24         0.55 o                         
  -3  -4   7        167.48        163.43         2.35 o                         
  -2  -4   7          1.92          1.31         0.38 o                         
  -1  -4   7          0.31          0.42         0.33 o                         
   0  -4   7         29.18         30.40         0.95 o                         
   1  -4   7         22.68         19.74         0.78 o                         
   2  -4   7         14.15         14.42         0.80 o                         
   3  -4   7        195.05        192.54         2.53 o                         
   4  -4   7         14.93         16.47         1.37 o                         
   5  -4   7          2.29          1.95         0.74 o                         
   6  -4   7          0.21         -0.93         0.93 o                         
  -6  -3   7          0.05          1.26         1.76 o                         
  -5  -3   7          9.75         10.32         1.31 o                         
  -4  -3   7          0.13          0.65         0.49 o                         
  -3  -3   7          3.49          4.92         0.59 o                         
  -2  -3   7         42.71         39.91         0.92 o                         
  -1  -3   7         83.69         79.76         1.23 o                         
   0  -3   7          9.20         10.59         0.76 o                         
   1  -3   7        147.66        146.04         1.67 o                         
   2  -3   7         23.60         23.41         0.80 o                         
   3  -3   7        411.28        406.65         4.10 o                         
   4  -3   7         10.67          7.44         0.79 o                         
   5  -3   7        210.85        211.10         3.43 o                         
   6  -3   7          0.85          0.56         0.81 o                         
   7  -3   7         21.13         24.65         2.54 o                         
  -6  -2   7          6.92          5.93         2.88 o                         
  -5  -2   7          0.37         -0.06         0.58 o                         
  -4  -2   7         36.18         36.37         1.46 o                         
  -3  -2   7          3.23          2.15         0.44 o                         
  -2  -2   7          1.53          1.47         0.32 o                         
  -1  -2   7          0.78          1.22         0.25 o                         
   0  -2   7        230.45        247.90         2.54 o                         
   1  -2   7         47.74         55.35         0.89 o                         
   2  -2   7         54.14         55.54         0.97 o                         
   3  -2   7          2.67          2.83         0.37 o                         
   4  -2   7         34.03         33.00         1.01 o                         
   5  -2   7         18.28         19.25         1.05 o                         
   6  -2   7         14.63         13.27         1.64 o                         
   7  -2   7         10.39         14.39         2.09 o                         
  -6  -1   7          0.29          0.05         0.97 o                         
  -5  -1   7          1.45          0.50         0.70 o                         
  -4  -1   7          8.51          9.72         0.82 o                         
  -3  -1   7         43.05         41.76         0.96 o                         
  -2  -1   7         26.74         21.67         0.64 o                         
  -1  -1   7          7.11          6.88         0.57 o                         
   0  -1   7         40.83         45.86         0.84 o                         
   1  -1   7          7.72          8.05         0.47 o                         
   2  -1   7         23.12         19.48         0.71 o                         
   3  -1   7        212.14        198.47         2.49 o                         
   4  -1   7          1.23          0.99         0.38 o                         
   5  -1   7         71.12         73.92         1.77 o                         
   6  -1   7         21.19         20.61         1.42 o                         
   7  -1   7         91.84         96.88         2.31 o                         
  -6   0   7          4.49          9.77         2.80 o                         
  -5   0   7         46.95         43.87         1.79 o                         
  -4   0   7          0.41          0.47         0.47 o                         
  -3   0   7          4.70          5.32         0.62 o                         
  -2   0   7         73.83         65.33         0.99 o                         
  -1   0   7         78.96         73.49         1.20 o                         
   0   0   7         23.55         20.51         0.69 o                         
   1   0   7          7.86          8.35         0.52 o                         
   2   0   7          2.62          2.07         0.32 o                         
   3   0   7         18.32         17.87         0.72 o                         
   4   0   7         28.47         28.13         0.93 o                         
   5   0   7          2.49          2.13         0.43 o                         
   6   0   7         61.63         65.81         1.67 o                         
   7   0   7          0.23          0.85         0.70 o                         
   8   0   7         38.46         43.48         2.21 o                         
  -6   1   7         42.38         46.41         3.11 o                         
  -5   1   7          2.45          2.91         0.61 o                         
  -4   1   7        114.57        113.95         2.02 o                         
  -3   1   7         92.78         95.50         1.49 o                         
  -2   1   7         13.80         12.03         0.58 o                         
  -1   1   7          6.24          5.90         0.45 o                         
   0   1   7         60.93         63.18         1.05 o                         
   1   1   7         83.47         78.39         1.29 o                         
   2   1   7        106.46         91.79         1.18 o                         
   3   1   7         51.77         50.77         1.02 o                         
   4   1   7          6.27          7.06         0.60 o                         
   5   1   7         17.34         16.24         0.89 o                         
   6   1   7         13.29         10.72         1.11 o                         
   7   1   7         29.48         24.55         1.69 o                         
   8   1   7         14.38         15.13         1.90 o                         
  -6   2   7         18.09         18.32         2.72 o                         
  -5   2   7        313.52        329.70         7.76 o                         
  -4   2   7        223.20        217.54         3.03 o                         
  -3   2   7          1.39          0.76         0.33 o                         
  -2   2   7          0.04         -0.25         0.25 o                         
  -1   2   7         19.49         19.26         0.64 o                         
   0   2   7        329.06        338.49         3.31 o                         
   1   2   7        269.50        260.55         2.71 o                         
   2   2   7         12.88         12.01         0.46 o                         
   3   2   7         47.53         43.60         0.87 o                         
   4   2   7          1.89          2.31         0.37 o                         
   5   2   7          6.17          5.58         0.60 o                         
   6   2   7         73.82         78.00         1.84 o                         
   7   2   7         24.90         23.90         2.08 o                         
   8   2   7          6.07          5.46         0.93 o                         
  -6   3   7          0.49          0.77         0.85 o                         
  -5   3   7         26.42         30.60         1.69 o                         
  -4   3   7          4.15          4.40         0.69 o                         
  -3   3   7          7.69          6.50         0.65 o                         
  -2   3   7         91.81         88.32         1.21 o                         
  -1   3   7         30.30         29.13         0.90 o                         
   0   3   7        592.92        585.15         5.28 o                         
   1   3   7         25.67         25.01         0.68 o                         
   2   3   7         43.35         44.78         0.74 o                         
   3   3   7         39.44         37.66         0.86 o                         
   4   3   7         17.58         15.58         0.79 o                         
   5   3   7         88.97         87.33         1.64 o                         
   6   3   7         48.25         48.83         1.54 o                         
   7   3   7          0.21         -0.21         0.66 o                         
   8   3   7          5.09          3.34         1.10 o                         
  -6   4   7          1.02          0.98         0.99 o                         
  -5   4   7        142.70        149.57         4.49 o                         
  -4   4   7        130.86        137.93         2.81 o                         
  -3   4   7         25.48         27.39         0.96 o                         
  -2   4   7         14.15         14.40         0.70 o                         
  -1   4   7        330.38        340.11         3.47 o                         
   0   4   7        866.31        885.32         9.23 o                         
   1   4   7          8.95          7.19         0.47 o                         
   2   4   7        217.35        211.83         2.42 o                         
   3   4   7         85.44         78.57         1.42 o                         
   4   4   7        264.11        260.77         3.03 o                         
   5   4   7         28.56         28.64         1.22 o                         
   6   4   7          5.21          4.79         1.07 o                         
   7   4   7          4.44          3.90         0.81 o                         
   8   4   7          0.02          0.62         0.93 o                         
  -5   5   7          1.81          1.32         0.75 o                         
  -4   5   7          2.28          2.18         0.60 o                         
  -3   5   7         83.90         79.10         1.72 o                         
  -2   5   7         58.11         56.09         1.17 o                         
  -1   5   7        294.04        278.02         3.66 o                         
   0   5   7         69.00         65.30         1.09 o                         
   1   5   7         72.75         70.03         1.34 o                         
   2   5   7          3.26          4.08         0.69 o                         
   3   5   7         88.96         88.77         1.42 o                         
   4   5   7          0.02          0.12         0.37 o                         
   5   5   7         40.51         41.62         1.29 o                         
   6   5   7          0.68          0.94         0.58 o                         
   7   5   7         35.08         33.41         1.95 o                         
   8   5   7         29.90         32.11         2.22 o                         
  -5   6   7         14.86         17.02         1.77 o                         
  -4   6   7         41.66         40.20         1.65 o                         
  -3   6   7         12.57         10.37         0.91 o                         
  -2   6   7          5.83          5.87         0.69 o                         
  -1   6   7         26.96         24.53         0.95 o                         
   0   6   7        127.02        117.51         1.84 o                         
   1   6   7          2.31          2.79         0.50 o                         
   2   6   7         66.24         66.35         1.35 o                         
   3   6   7        186.19        176.02         2.21 o                         
   4   6   7        288.10        278.36         3.25 o                         
   5   6   7         12.34         13.53         1.35 o                         
   6   6   7         30.40         27.97         1.51 o                         
   7   6   7          0.26          0.04         0.88 o                         
  -4   7   7          0.03          0.72         0.72 o                         
  -3   7   7          1.32          0.39         0.48 o                         
  -2   7   7          1.66          1.20         0.41 o                         
  -1   7   7         13.45         10.96         0.77 o                         
   0   7   7          9.37          9.01         0.74 o                         
   1   7   7         60.55         55.79         1.34 o                         
   2   7   7          6.59          3.25         0.55 o                         
   3   7   7         39.01         36.34         1.20 o                         
   4   7   7         34.14         35.78         1.19 o                         
   5   7   7         70.55         73.67         1.77 o                         
   6   7   7          0.59          1.26         0.82 o                         
   7   7   7          0.02         -0.42         0.94 o                         
  -4   8   7          0.24          0.22         0.77 o                         
  -3   8   7          2.00          1.63         0.55 o                         
  -2   8   7          1.53          2.53         1.36 o                         
  -1   8   7         38.37         41.44         1.39 o                         
   0   8   7         50.41         42.37         1.24 o                         
   1   8   7          0.98         -0.45         0.45 o                         
   2   8   7         25.76         22.03         1.05 o                         
   3   8   7          2.35          1.89         0.53 o                         
   4   8   7         37.39         32.31         1.43 o                         
   5   8   7          5.75          6.24         1.20 o                         
   6   8   7          3.53          1.76         0.81 o                         
   7   8   7          1.34         -0.71         0.99 o                         
  -3   9   7          0.03          1.16         1.24 o                         
  -2   9   7         12.10         13.47         3.12 o                         
  -1   9   7         10.92         15.94         2.14 o                         
   0   9   7         26.83         30.34         3.64 o                         
   1   9   7         15.34         15.32         1.12 o                         
   2   9   7          5.00          7.10         0.93 o                         
   3   9   7         16.68         14.65         1.57 o                         
   4   9   7          7.81          8.00         1.24 o                         
   5   9   7        102.03        111.47         2.79 o                         
   6   9   7          5.21          5.85         1.04 o                         
  -2  10   7         31.12         35.27         2.62 o                         
  -1  10   7         12.22         13.00         3.13 o                         
   0  10   7         27.56         29.62         3.15 o                         
   1  10   7          5.84          3.65         0.63 o                         
   2  10   7         17.28         19.55         1.74 o                         
   3  10   7          2.44          3.23         0.98 o                         
   4  10   7         16.36         23.37         1.96 o                         
   5  10   7          0.11          0.88         1.02 o                         
   0  11   7         13.39         15.83         3.99 o                         
   1  11   7          0.39          0.59         0.83 o                         
   2  11   7          2.93          1.81         0.79 o                         
   3  11   7          5.76          1.52         0.97 o                         
   4  11   7         28.92         34.11         2.56 o                         
  -2  -8   8          5.51          4.75         1.53 o                         
  -1  -8   8          0.98          3.05         1.43 o                         
   0  -8   8          4.64          5.73         1.47 o                         
   1  -8   8          1.52          0.54         1.06 o                         
   2  -8   8          1.68          0.95         1.14 o                         
  -3  -7   8          0.00          1.39         2.26 o                         
  -2  -7   8         26.85         31.54         2.27 o                         
  -1  -7   8         29.83         29.58         2.31 o                         
   0  -7   8         13.64         12.85         1.66 o                         
   1  -7   8          0.25         -0.21         0.88 o                         
   2  -7   8          0.30         -0.05         0.74 o                         
   3  -7   8          0.64         -0.38         1.05 o                         
  -4  -6   8          1.52          2.17         0.86 o                         
  -3  -6   8          0.31          0.75         0.76 o                         
  -2  -6   8         16.30         14.91         1.27 o                         
  -1  -6   8         18.34         19.96         1.84 o                         
   0  -6   8         29.09         31.40         1.63 o                         
   1  -6   8          8.66          7.28         1.22 o                         
   2  -6   8         55.15         53.73         1.75 o                         
   3  -6   8          1.90          1.87         0.97 o                         
   4  -6   8          0.63          2.83         1.14 o                         
  -5  -5   8          7.35          6.48         1.09 o                         
  -4  -5   8         55.00         54.12         1.94 o                         
  -3  -5   8          6.75          5.85         0.77 o                         
  -2  -5   8         32.65         33.20         1.49 o                         
  -1  -5   8          7.89          5.26         0.62 o                         
   0  -5   8          0.01          1.15         0.72 o                         
   1  -5   8          5.58          6.34         0.82 o                         
   2  -5   8         32.43         28.77         1.25 o                         
   3  -5   8          2.64          2.20         0.75 o                         
   4  -5   8         11.40         10.41         1.28 o                         
   5  -5   8          9.46          8.11         1.27 o                         
  -5  -4   8          1.73          3.96         2.08 o                         
  -4  -4   8         32.41         29.80         2.14 o                         
  -3  -4   8          0.02          0.41         0.52 o                         
  -2  -4   8         38.05         33.12         1.15 o                         
  -1  -4   8          7.52         10.89         0.91 o                         
   0  -4   8          5.72          3.12         0.50 o                         
   1  -4   8         46.91         44.84         1.18 o                         
   2  -4   8         80.77         80.87         1.59 o                         
   3  -4   8         19.59         19.88         1.16 o                         
   4  -4   8         56.14         58.18         1.96 o                         
   5  -4   8          2.06          3.06         1.22 o                         
   6  -4   8          4.37          2.04         1.10 o                         
  -6  -3   8          7.07          6.22         1.41 o                         
  -5  -3   8          0.04         -0.83         0.84 o                         
  -4  -3   8          1.09          1.63         0.75 o                         
  -3  -3   8          3.96          3.35         0.51 o                         
  -2  -3   8         25.93         27.07         0.99 o                         
  -1  -3   8         24.36         25.80         1.11 o                         
   0  -3   8         11.34         10.48         0.80 o                         
   1  -3   8         38.65         38.11         1.00 o                         
   2  -3   8          0.01         -0.12         0.38 o                         
   3  -3   8         28.32         26.84         1.04 o                         
   4  -3   8          2.48          2.73         1.15 o                         
   5  -3   8         35.89         38.41         1.91 o                         
   6  -3   8          4.24          5.39         2.32 o                         
  -6  -2   8          0.02          0.19         1.95 o                         
  -5  -2   8          0.11          1.80         0.87 o                         
  -4  -2   8         10.49         11.80         1.57 o                         
  -3  -2   8         33.25         34.83         1.05 o                         
  -2  -2   8         17.64         15.58         0.87 o                         
  -1  -2   8         16.67         22.83         0.89 o                         
   0  -2   8          4.41          6.24         0.66 o                         
   1  -2   8        183.41        186.75         2.09 o                         
   2  -2   8         70.40         69.27         1.22 o                         
   3  -2   8          2.34          2.67         0.58 o                         
   4  -2   8         12.60         10.51         1.08 o                         
   5  -2   8         31.59         32.89         1.34 o                         
   6  -2   8          2.35         -0.15         0.85 o                         
   7  -2   8          1.61          3.52         1.15 o                         
  -6  -1   8          0.00          0.07         1.09 o                         
  -5  -1   8          0.18          1.16         0.88 o                         
  -4  -1   8         14.76         14.71         1.45 o                         
  -3  -1   8         20.32         18.61         0.84 o                         
  -2  -1   8         28.46         29.25         0.83 o                         
  -1  -1   8          3.98          3.95         0.48 o                         
   0  -1   8          4.12          2.74         0.41 o                         
   1  -1   8         21.71         18.47         0.86 o                         
   2  -1   8          0.00          0.27         0.30 o                         
   3  -1   8          0.08         -0.23         0.38 o                         
   4  -1   8          1.26          1.28         0.55 o                         
   5  -1   8         15.04         14.74         1.16 o                         
   6  -1   8          1.13          0.10         0.75 o                         
   7  -1   8          4.86          3.18         0.86 o                         
  -6   0   8          9.64         11.65         2.60 o                         
  -5   0   8         23.06         25.42         1.99 o                         
  -4   0   8          8.57          7.62         0.74 o                         
  -3   0   8        233.25        217.64         2.57 o                         
  -2   0   8        107.84        101.05         1.76 o                         
  -1   0   8          2.94          3.70         0.49 o                         
   0   0   8         15.14         12.36         0.77 o                         
   1   0   8          6.13          5.00         0.67 o                         
   2   0   8         68.73         68.36         1.08 o                         
   3   0   8        131.48        122.98         1.84 o                         
   4   0   8         35.25         37.37         1.39 o                         
   5   0   8         73.84         72.61         1.54 o                         
   6   0   8         18.85         17.52         1.22 o                         
   7   0   8          3.14          3.01         1.25 o                         
  -6   1   8          2.18          3.10         1.45 o                         
  -5   1   8          2.61          1.91         0.88 o                         
  -4   1   8         76.51         80.05         2.39 o                         
  -3   1   8        226.09        211.18         2.45 o                         
  -2   1   8         43.85         39.07         1.10 o                         
  -1   1   8         16.77         13.22         0.81 o                         
   0   1   8         57.62         59.90         1.23 o                         
   1   1   8        220.82        209.15         2.59 o                         
   2   1   8          0.21          0.08         0.35 o                         
   3   1   8          4.01          3.92         0.51 o                         
   4   1   8         16.94         18.84         1.03 o                         
   5   1   8          0.02         -0.43         0.43 o                         
   6   1   8          2.80          2.63         0.71 o                         
   7   1   8          0.12          2.81         2.04 o                         
  -6   2   8         74.60         76.15         4.01 o                         
  -5   2   8         25.78         25.17         2.29 o                         
  -4   2   8        121.40        117.88         2.34 o                         
  -3   2   8          9.58          9.51         0.81 o                         
  -2   2   8         99.62         89.58         1.74 o                         
  -1   2   8         12.69          9.94         0.77 o                         
   0   2   8         95.38         93.67         1.59 o                         
   1   2   8        222.81        214.40         2.98 o                         
   2   2   8         78.46         74.70         1.48 o                         
   3   2   8         19.42         19.83         0.90 o                         
   4   2   8          0.73          0.21         0.39 o                         
   5   2   8         51.29         47.41         1.34 o                         
   6   2   8        159.12        168.46         2.83 o                         
   7   2   8         24.65         28.06         1.77 o                         
  -6   3   8          6.64          4.53         1.20 o                         
  -5   3   8        100.78        101.30         3.15 o                         
  -4   3   8         76.18         79.93         2.22 o                         
  -3   3   8         55.87         58.48         1.86 o                         
  -2   3   8         16.17         16.31         0.87 o                         
  -1   3   8         85.37         89.51         1.50 o                         
   0   3   8        159.97        159.13         2.19 o                         
   1   3   8       1052.15       1093.07        10.81 o                         
   2   3   8         15.27         17.20         0.98 o                         
   3   3   8         15.79         16.28         0.78 o                         
   4   3   8         11.99         13.64         0.94 o                         
   5   3   8          4.49          3.43         0.73 o                         
   6   3   8         51.44         49.75         1.69 o                         
   7   3   8         17.00         15.27         1.51 o                         
  -5   4   8         10.17         11.47         2.48 o                         
  -4   4   8         97.40         95.49         2.40 o                         
  -3   4   8         24.83         25.86         0.93 o                         
  -2   4   8        323.06        307.41         4.87 o                         
  -1   4   8         18.17         19.06         0.95 o                         
   0   4   8        243.25        233.18         3.21 o                         
   1   4   8         25.45         23.34         0.87 o                         
   2   4   8        316.47        302.95         3.38 o                         
   3   4   8         52.73         51.63         1.33 o                         
   4   4   8         10.84         10.50         0.83 o                         
   5   4   8         30.79         28.07         1.22 o                         
   6   4   8         69.63         69.22         1.90 o                         
   7   4   8          0.22          0.32         1.28 o                         
  -5   5   8          1.29          0.20         0.88 o                         
  -4   5   8          0.73          1.35         0.77 o                         
  -3   5   8         17.12         18.21         1.13 o                         
  -2   5   8        253.13        253.72         3.29 o                         
  -1   5   8         28.56         23.01         0.78 o                         
   0   5   8         11.38         12.01         0.62 o                         
   1   5   8        110.36        103.53         1.87 o                         
   2   5   8         16.02         14.69         0.81 o                         
   3   5   8          0.36          0.67         0.42 o                         
   4   5   8        125.44        116.05         1.86 o                         
   5   5   8         86.83         86.91         1.78 o                         
   6   5   8          2.22          1.70         0.69 o                         
   7   5   8          5.67          8.05         1.33 o                         
  -4   6   8          0.84          0.63         0.70 o                         
  -3   6   8         14.72         17.55         1.26 o                         
  -2   6   8          5.95          4.13         0.76 o                         
  -1   6   8         58.44         58.82         1.17 o                         
   0   6   8         82.77         79.65         1.62 o                         
   1   6   8         20.21         19.15         0.97 o                         
   2   6   8        261.37        264.62         3.43 o                         
   3   6   8          4.06          2.93         0.50 o                         
   4   6   8        156.77        157.98         2.25 o                         
   5   6   8          2.23          2.08         0.58 o                         
   6   6   8        156.55        165.26         3.44 o                         
   7   6   8          1.00          1.28         0.99 o                         
  -4   7   8          0.08         -0.69         0.69 o                         
  -3   7   8          0.51          1.65         0.63 o                         
  -2   7   8          0.00         -0.48         0.52 o                         
  -1   7   8          1.54          0.87         0.40 o                         
   0   7   8         23.14         25.84         0.98 o                         
   1   7   8         42.89         31.91         1.19 o                         
   2   7   8         18.59         13.94         1.15 o                         
   3   7   8         27.07         26.43         1.15 o                         
   4   7   8         18.46         21.59         1.27 o                         
   5   7   8         49.23         49.50         1.82 o                         
   6   7   8         34.97         31.44         1.93 o                         
   7   7   8          5.86          3.32         1.07 o                         
  -3   8   8          1.62          1.55         0.77 o                         
  -2   8   8          0.59          0.64         0.64 o                         
  -1   8   8          1.69          2.05         0.71 o                         
   0   8   8          0.68          0.80         0.44 o                         
   1   8   8          1.47          1.98         0.70 o                         
   2   8   8          7.24         10.43         1.24 o                         
   3   8   8          0.30         -0.09         0.52 o                         
   4   8   8         11.69         12.13         1.16 o                         
   5   8   8          8.11          5.86         1.02 o                         
   6   8   8         49.08         50.49         2.26 o                         
  -2   9   8          0.01          1.03         1.07 o                         
  -1   9   8         29.01         36.13         2.92 o                         
   0   9   8          1.24          2.27         1.09 o                         
   1   9   8          0.59          0.87         0.60 o                         
   2   9   8          0.08          0.30         0.56 o                         
   3   9   8          4.18          3.68         0.78 o                         
   4   9   8          6.92          7.65         1.45 o                         
   5   9   8          0.44          1.22         0.93 o                         
  -1  10   8         34.64         38.73         4.09 o                         
   0  10   8         31.14         37.67         4.71 o                         
   1  10   8          0.15          0.51         0.65 o                         
   2  10   8         10.27         12.79         1.96 o                         
   3  10   8          8.07          6.11         0.83 o                         
   4  10   8         16.76         17.21         1.63 o                         
   1  11   8          5.97          3.78         1.59 o                         
   2  11   8          8.88          7.63         0.98 o                         
  -2  -7   9         45.35         53.86         6.48 o                         
  -1  -7   9          0.71          1.06         2.15 o                         
   0  -7   9         27.98         34.58         2.45 o                         
   1  -7   9          5.31          3.02         0.95 o                         
   2  -7   9          4.49          3.54         2.35 o                         
  -3  -6   9         28.78         28.95         1.96 o                         
  -2  -6   9         10.11         18.10         2.83 o                         
  -1  -6   9          4.48          6.48         2.05 o                         
   0  -6   9          0.70          1.00         0.91 o                         
   1  -6   9          5.09          4.67         0.91 o                         
   2  -6   9         32.07         30.66         1.90 o                         
   3  -6   9         11.40          9.88         1.42 o                         
  -4  -5   9          1.45         -0.77         1.00 o                         
  -3  -5   9         40.61         45.32         2.06 o                         
  -2  -5   9          0.91          0.16         0.69 o                         
  -1  -5   9         15.64         17.02         2.04 o                         
   0  -5   9          1.82          0.17         0.72 o                         
   1  -5   9         24.35         28.06         1.68 o                         
   2  -5   9          2.93          2.62         0.89 o                         
   3  -5   9         19.65         16.90         1.98 o                         
   4  -5   9          1.92          1.63         1.04 o                         
  -4  -4   9         49.07         51.48         2.18 o                         
  -3  -4   9          7.42          6.72         0.94 o                         
  -2  -4   9          2.52          2.72         0.71 o                         
  -1  -4   9          0.81          1.74         0.62 o                         
   0  -4   9          3.94          3.50         0.58 o                         
   1  -4   9         37.99         39.58         1.38 o                         
   2  -4   9         17.41         18.55         1.19 o                         
   3  -4   9         22.62         23.91         2.13 o                         
   4  -4   9          0.01         -0.03         0.98 o                         
   5  -4   9          8.53          9.67         2.11 o                         
  -5  -3   9          0.16          1.45         0.99 o                         
  -4  -3   9          8.15          7.75         1.11 o                         
  -3  -3   9          3.87          3.85         0.72 o                         
  -2  -3   9          0.61         -0.38         0.50 o                         
  -1  -3   9          3.22          1.08         0.60 o                         
   0  -3   9          7.14          2.67         0.50 o                         
   1  -3   9          0.15          0.55         0.45 o                         
   2  -3   9          1.74          1.11         0.87 o                         
   3  -3   9         56.29         58.09         1.52 o                         
   4  -3   9         14.03         12.95         2.42 o                         
   5  -3   9          0.76          0.06         0.79 o                         
   6  -3   9          0.12          1.17         1.20 o                         
  -5  -2   9          1.16          1.47         1.13 o                         
  -4  -2   9         10.47         18.78         1.81 o                         
  -3  -2   9         30.10         34.61         1.38 o                         
  -2  -2   9          1.03          0.29         0.43 o                         
  -1  -2   9          1.18         -0.09         0.55 o                         
   0  -2   9          9.51         10.68         0.92 o                         
   1  -2   9         15.79         16.23         0.88 o                         
   2  -2   9          2.73          2.63         0.44 o                         
   3  -2   9         16.92         17.76         1.23 o                         
   4  -2   9          0.83          1.62         0.62 o                         
   5  -2   9         14.64         20.30         2.02 o                         
   6  -2   9          1.74          4.03         1.20 o                         
  -5  -1   9         19.28         14.90         1.80 o                         
  -4  -1   9         10.71         10.42         1.31 o                         
  -3  -1   9          0.00          0.20         0.48 o                         
  -2  -1   9         82.67         74.87         1.84 o                         
  -1  -1   9         56.50         46.78         1.48 o                         
   0  -1   9         34.32         32.08         1.26 o                         
   1  -1   9          0.50          0.23         0.47 o                         
   2  -1   9          2.19          2.32         0.40 o                         
   3  -1   9        143.83        139.44         2.25 o                         
   4  -1   9        106.43        108.76         2.15 o                         
   5  -1   9          0.70          1.85         0.67 o                         
   6  -1   9          2.85          1.51         0.81 o                         
  -5   0   9         20.17         22.69         2.81 o                         
  -4   0   9         17.40         16.21         1.37 o                         
  -3   0   9          9.11          6.79         0.76 o                         
  -2   0   9        119.54        104.65         1.94 o                         
  -1   0   9         20.31         15.90         1.01 o                         
   0   0   9          3.39          5.14         1.23 o                         
   1   0   9         37.49         39.13         1.33 o                         
   2   0   9         15.53         15.16         1.11 o                         
   3   0   9          6.87          8.31         0.75 o                         
   4   0   9         10.30          9.98         1.41 o                         
   5   0   9          1.33          1.51         0.60 o                         
   6   0   9          0.00          0.64         0.74 o                         
   7   0   9          2.76          4.54         1.16 o                         
  -5   1   9         37.41         37.42         2.50 o                         
  -4   1   9         10.36         10.58         1.56 o                         
  -3   1   9          0.01          0.28         0.53 o                         
  -2   1   9         26.24         27.85         1.22 o                         
  -1   1   9         28.46         22.21         1.06 o                         
   0   1   9         34.80         34.12         1.18 o                         
   1   1   9         21.53         24.92         1.17 o                         
   2   1   9         82.53         84.26         1.86 o                         
   3   1   9        214.32        207.66         3.03 o                         
   4   1   9          6.31          9.86         1.35 o                         
   5   1   9          0.45          0.93         0.57 o                         
   6   1   9         46.21         52.44         1.95 o                         
   7   1   9         54.89         62.08         2.35 o                         
  -5   2   9         16.70         22.17         3.79 o                         
  -4   2   9         68.30         69.51         4.44 o                         
  -3   2   9          6.62          4.42         0.63 o                         
  -2   2   9        132.16        135.27         2.13 o                         
  -1   2   9          2.72          1.65         0.45 o                         
   0   2   9        204.55        198.50         2.71 o                         
   1   2   9         83.49         82.23         1.74 o                         
   2   2   9        309.66        313.42         4.18 o                         
   3   2   9         31.10         27.35         1.17 o                         
   4   2   9          6.07          4.95         0.94 o                         
   5   2   9         55.16         57.99         1.55 o                         
   6   2   9          0.21         -0.68         0.70 o                         
   7   2   9         32.71         34.54         3.92 o                         
  -5   3   9         21.11         23.26         2.11 o                         
  -4   3   9          1.45          0.99         0.75 o                         
  -3   3   9         19.59         18.05         1.30 o                         
  -2   3   9          1.29          0.89         0.47 o                         
  -1   3   9         48.15         42.73         1.22 o                         
   0   3   9        244.62        237.73         3.07 o                         
   1   3   9          0.23          0.58         0.42 o                         
   2   3   9         22.09         22.48         1.43 o                         
   3   3   9        166.63        157.57         2.21 o                         
   4   3   9         34.55         33.45         1.29 o                         
   5   3   9          0.17          0.08         0.57 o                         
   6   3   9         72.63         79.39         2.21 o                         
   7   3   9         32.31         32.45         2.84 o                         
  -5   4   9          0.15         -0.91         0.97 o                         
  -4   4   9          9.33         10.52         1.46 o                         
  -3   4   9          2.37          1.95         0.66 o                         
  -2   4   9         33.15         27.99         1.22 o                         
  -1   4   9         85.86         82.46         1.81 o                         
   0   4   9          0.04         -0.32         0.43 o                         
   1   4   9         17.51         15.04         0.96 o                         
   2   4   9         70.64         67.97         1.75 o                         
   3   4   9          0.03         -0.38         0.38 o                         
   4   4   9          2.27          2.67         0.59 o                         
   5   4   9         20.54         18.80         1.27 o                         
   6   4   9         82.74         82.73         2.56 o                         
   7   4   9          5.28          5.34         1.06 o                         
  -4   5   9          1.02          0.47         0.80 o                         
  -3   5   9          2.54          0.44         0.68 o                         
  -2   5   9          2.73          2.13         0.48 o                         
  -1   5   9          7.25          5.37         0.69 o                         
   0   5   9          0.27          1.13         0.52 o                         
   1   5   9         21.32         25.29         1.35 o                         
   2   5   9         27.89         25.88         1.17 o                         
   3   5   9        183.43        176.49         2.60 o                         
   4   5   9        148.59        149.82         2.23 o                         
   5   5   9         56.72         57.46         1.68 o                         
   6   5   9         31.51         29.46         1.94 o                         
   7   5   9         30.79         30.09         2.22 o                         
  -4   6   9          2.63          4.18         0.94 o                         
  -3   6   9          6.75          6.04         1.03 o                         
  -2   6   9          2.08          1.16         0.50 o                         
  -1   6   9          1.20          2.34         0.54 o                         
   0   6   9          7.24          9.12         1.04 o                         
   1   6   9         30.86         30.27         1.02 o                         
   2   6   9         11.65          7.98         0.91 o                         
   3   6   9          3.08          2.96         0.65 o                         
   4   6   9          0.21          1.09         0.52 o                         
   5   6   9          2.13          1.56         0.76 o                         
   6   6   9         43.47         45.87         2.16 o                         
  -3   7   9          0.92          2.31         2.37 o                         
  -2   7   9         15.55         18.95         1.78 o                         
  -1   7   9          0.89          1.13         0.47 o                         
   0   7   9          0.96          1.05         0.48 o                         
   1   7   9         32.07         40.40         1.43 o                         
   2   7   9         27.73         25.03         1.66 o                         
   3   7   9          2.81          3.39         0.64 o                         
   4   7   9          5.71          4.65         0.73 o                         
   5   7   9          0.18          0.10         0.76 o                         
   6   7   9         17.83         22.59         3.16 o                         
  -2   8   9         12.62         12.45         1.27 o                         
  -1   8   9          1.86          0.97         0.56 o                         
   0   8   9          9.21         11.29         1.19 o                         
   1   8   9          1.29          0.34         0.63 o                         
   2   8   9          3.83          3.42         0.77 o                         
   3   8   9          0.02         -0.35         0.67 o                         
   4   8   9          1.01          0.49         0.73 o                         
   5   8   9          0.03         -0.68         0.85 o                         
   6   8   9          7.58          7.19         1.14 o                         
  -1   9   9        110.39        121.41         3.18 o                         
   0   9   9          5.70          9.31         1.35 o                         
   1   9   9          2.65          1.80         0.72 o                         
   2   9   9          2.89          2.50         0.73 o                         
   3   9   9          5.23          4.20         0.79 o                         
   4   9   9         75.57         83.29         2.53 o                         
   5   9   9          7.71          8.99         1.41 o                         
   0  10   9          3.78          7.94         2.75 o                         
   1  10   9          1.13          0.57         0.73 o                         
   2  10   9         13.82         19.30         1.82 o                         
   3  10   9          8.96          8.40         1.67 o                         
  -1  -6  10          0.18          0.77         1.14 o                         
   0  -6  10          2.22          2.09         1.07 o                         
   1  -6  10         30.83         33.54         2.48 o                         
   2  -6  10          7.66          5.48         1.11 o                         
  -2  -5  10          4.08          5.65         1.18 o                         
  -1  -5  10          2.33          1.66         1.06 o                         
   0  -5  10          0.33          0.34         0.80 o                         
   1  -5  10          6.22          5.05         1.02 o                         
   2  -5  10         64.26         72.20         2.39 o                         
   3  -5  10         13.10         14.38         1.95 o                         
  -3  -4  10         16.35         14.79         1.86 o                         
  -2  -4  10         19.59         25.00         2.13 o                         
  -1  -4  10          7.21         11.73         2.06 o                         
   0  -4  10          3.12          2.71         0.96 o                         
   1  -4  10          3.28          0.97         0.76 o                         
   2  -4  10          0.77          1.11         0.85 o                         
   3  -4  10          0.00         -0.80         0.80 o                         
   4  -4  10         11.55         19.12         2.56 o                         
  -4  -3  10          1.09          1.20         1.00 o                         
  -3  -3  10          2.37          3.28         0.86 o                         
  -2  -3  10         29.03         33.96         2.01 o                         
  -1  -3  10          3.36          3.32         0.78 o                         
   0  -3  10          1.35          0.55         0.58 o                         
   1  -3  10          0.04         -0.58         0.58 o                         
   2  -3  10          0.42          1.00         0.61 o                         
   3  -3  10          0.03         -0.15         0.70 o                         
   4  -3  10          2.59          0.47         0.92 o                         
   5  -3  10          1.55          0.96         1.06 o                         
  -4  -2  10         11.23         17.31         2.11 o                         
  -3  -2  10          5.10          5.33         1.09 o                         
  -2  -2  10         28.66         34.50         2.55 o                         
  -1  -2  10         19.24         21.34         1.56 o                         
   0  -2  10          6.29         12.85         1.23 o                         
   1  -2  10          4.39          4.61         1.09 o                         
   2  -2  10         13.45         18.72         1.32 o                         
   3  -2  10         20.89         22.94         1.50 o                         
   4  -2  10          0.35         -0.01         0.78 o                         
   5  -2  10          1.18          0.91         0.89 o                         
  -4  -1  10          4.38          4.38         1.11 o                         
  -3  -1  10         76.26         76.50         2.64 o                         
  -2  -1  10          2.14          1.02         0.74 o                         
  -1  -1  10         31.86         29.24         1.49 o                         
   0  -1  10          0.82          1.99         0.64 o                         
   1  -1  10          0.80          0.68         0.71 o                         
   2  -1  10          0.18         -0.60         0.60 o                         
   3  -1  10         14.41         11.52         1.33 o                         
   4  -1  10          0.07          0.26         0.77 o                         
   5  -1  10         13.22         13.54         1.34 o                         
   6  -1  10          5.12          2.45         0.95 o                         
  -4   0  10         20.29         25.68         3.16 o                         
  -3   0  10         23.16         21.53         1.91 o                         
  -2   0  10         83.87         85.57         2.10 o                         
  -1   0  10          0.23         -0.50         0.55 o                         
   0   0  10          1.16         -0.18         0.61 o                         
   1   0  10          2.38          1.03         0.61 o                         
   2   0  10          0.67          0.15         0.60 o                         
   3   0  10         56.86         62.12         1.48 o                         
   4   0  10         13.09         11.50         1.16 o                         
   5   0  10          0.03         -0.70         0.70 o                         
   6   0  10         28.07         24.73         2.07 o                         
  -4   1  10          1.95          2.26         1.20 o                         
  -3   1  10          1.30          1.32         0.82 o                         
  -2   1  10         10.27         11.65         1.42 o                         
  -1   1  10         17.54         14.62         1.23 o                         
   0   1  10         49.35         48.66         1.57 o                         
   1   1  10         26.94         24.42         1.34 o                         
   2   1  10          1.67          0.97         0.60 o                         
   3   1  10         23.37         24.18         1.62 o                         
   4   1  10         16.67         14.43         1.78 o                         
   5   1  10         36.45         34.00         1.75 o                         
   6   1  10         33.12         36.83         2.17 o                         
  -4   2  10         14.06         20.24         2.52 o                         
  -3   2  10          3.63          3.56         0.91 o                         
  -2   2  10          0.23          0.44         0.60 o                         
  -1   2  10         67.15         67.67         1.79 o                         
   0   2  10         17.77         17.42         1.16 o                         
   1   2  10        334.69        321.41         4.34 o                         
   2   2  10          0.40         -0.41         0.56 o                         
   3   2  10          7.78          5.66         1.10 o                         
   4   2  10         10.43         11.24         1.24 o                         
   5   2  10          0.53          0.93         0.69 o                         
   6   2  10         19.73         17.30         1.84 o                         
  -4   3  10         27.95         29.16         3.23 o                         
  -3   3  10          1.32          2.32         0.96 o                         
  -2   3  10          0.93          1.06         0.62 o                         
  -1   3  10          0.69          1.27         0.55 o                         
   0   3  10          0.27         -0.21         0.50 o                         
   1   3  10         35.48         41.43         1.46 o                         
   2   3  10          6.09          5.90         0.80 o                         
   3   3  10          0.01          0.83         0.67 o                         
   4   3  10         12.31         11.65         1.19 o                         
   5   3  10         12.00         11.84         1.95 o                         
   6   3  10          3.50          4.06         0.95 o                         
  -4   4  10          4.83          3.12         1.39 o                         
  -3   4  10         11.83         10.95         1.47 o                         
  -2   4  10         18.35         16.44         1.44 o                         
  -1   4  10         17.94         15.21         1.28 o                         
   0   4  10         18.27         18.68         1.33 o                         
   1   4  10          8.19          8.49         0.96 o                         
   2   4  10          6.28          6.05         0.89 o                         
   3   4  10          0.08          0.11         0.67 o                         
   4   4  10         57.62         57.23         1.53 o                         
   5   4  10         35.47         37.73         1.87 o                         
   6   4  10          3.00          1.99         1.01 o                         
  -3   5  10          6.96          5.89         2.14 o                         
  -2   5  10          0.00          0.34         1.03 o                         
  -1   5  10         49.65         47.49         1.69 o                         
   0   5  10         20.31         16.55         1.72 o                         
   1   5  10          0.13          0.43         0.64 o                         
   2   5  10          5.15          2.06         0.80 o                         
   3   5  10          0.20          0.06         0.70 o                         
   4   5  10         51.30         52.86         1.72 o                         
   5   5  10         15.52         15.81         1.70 o                         
   6   5  10          1.04          1.35         1.01 o                         
  -3   6  10          5.83          4.90         1.07 o                         
  -2   6  10          0.99          0.57         0.65 o                         
  -1   6  10          0.51          0.71         0.62 o                         
   0   6  10         18.70         20.39         1.63 o                         
   1   6  10         60.65         64.13         2.08 o                         
   2   6  10          1.22          1.16         0.86 o                         
   3   6  10          0.28          1.38         0.78 o                         
   4   6  10         26.48         29.42         2.23 o                         
   5   6  10          3.25          2.89         0.85 o                         
   6   6  10          2.68          0.98         0.97 o                         
  -2   7  10          3.21          2.10         0.83 o                         
  -1   7  10         14.35         15.43         1.47 o                         
   0   7  10         12.35         13.62         1.46 o                         
   1   7  10         13.76         16.66         1.69 o                         
   2   7  10          0.02          0.59         0.96 o                         
   3   7  10         15.02         16.97         1.68 o                         
   4   7  10          1.37          0.06         0.77 o                         
   5   7  10          3.05          3.86         0.99 o                         
  -1   8  10         46.46         53.11         2.02 o                         
   0   8  10         89.89         98.81         2.44 o                         
   1   8  10         36.64         45.89         1.66 o                         
   2   8  10          1.16          0.70         1.63 o                         
   3   8  10          0.39         -0.35         0.77 o                         
   4   8  10         79.74         85.21         2.58 o                         
   5   8  10         49.55         54.93         2.48 o                         
   0   9  10         58.06         65.98         2.15 o                         
   1   9  10         16.58         18.47         2.00 o                         
   2   9  10          0.33          2.07         0.97 o                         
   3   9  10          3.80          2.76         0.86 o                         
  -1  -4  11         52.32         62.22         3.02 o                         
   0  -4  11          0.57          0.52         1.06 o                         
   1  -4  11         10.41          8.97         1.65 o                         
   2  -4  11          7.45          6.64         1.01 o                         
   3  -4  11          7.96         18.02         2.97 o                         
  -2  -3  11         17.65         24.65         2.54 o                         
  -1  -3  11          8.42          4.97         1.24 o                         
   0  -3  11          8.16          9.64         1.69 o                         
   1  -3  11          0.80          1.09         0.92 o                         
   2  -3  11         43.56         49.88         2.03 o                         
   3  -3  11          0.67          0.52         0.87 o                         
   4  -3  11         11.61         14.27         2.08 o                         
  -3  -2  11          0.54          0.82         1.19 o                         
  -2  -2  11          0.10         -0.06         1.06 o                         
  -1  -2  11          0.21          0.60         1.02 o                         
   0  -2  11          9.05          8.80         1.33 o                         
   1  -2  11          0.11         -0.69         0.87 o                         
   2  -2  11         13.33         15.46         1.89 o                         
   3  -2  11          0.07         -0.61         0.84 o                         
   4  -2  11          9.43          9.63         2.41 o                         
  -3  -1  11         54.04         57.85         3.09 o                         
  -2  -1  11          0.18         -0.44         0.99 o                         
  -1  -1  11          0.22         -0.40         0.88 o                         
   0  -1  11          6.47          9.94         2.11 o                         
   1  -1  11          5.62          3.43         0.88 o                         
   2  -1  11        127.21        145.75         3.45 o                         
   3  -1  11         36.28         32.33         2.70 o                         
   4  -1  11         42.92         48.65         2.20 o                         
   5  -1  11          1.68          2.92         1.05 o                         
  -3   0  11         20.23         18.15         2.59 o                         
  -2   0  11          2.07          1.23         0.94 o                         
  -1   0  11          0.89          0.18         0.84 o                         
   0   0  11         15.63         18.66         1.74 o                         
   1   0  11          1.27          0.78         0.75 o                         
   2   0  11          0.09         -0.14         0.85 o                         
   3   0  11         44.14         43.22         2.38 o                         
   4   0  11          0.01         -0.24         0.79 o                         
   5   0  11          1.07         -0.15         0.92 o                         
  -3   1  11          0.18         -0.42         0.98 o                         
  -2   1  11          0.04         -0.09         1.22 o                         
  -1   1  11         13.12         12.94         1.85 o                         
   0   1  11         43.04         40.97         1.77 o                         
   1   1  11          2.60          2.75         0.88 o                         
   2   1  11          2.12          0.81         0.80 o                         
   3   1  11          1.06          0.74         0.93 o                         
   4   1  11          1.61          2.13         1.06 o                         
   5   1  11         13.62         12.41         1.51 o                         
  -3   2  11         10.79         11.26         1.50 o                         
  -2   2  11          0.74          1.57         0.88 o                         
  -1   2  11          0.03          0.60         0.82 o                         
   0   2  11         70.71         71.82         2.13 o                         
   1   2  11         16.17         16.10         1.44 o                         
   2   2  11         29.89         33.36         1.66 o                         
   3   2  11          0.00         -0.16         0.88 o                         
   4   2  11          3.23          2.70         2.92 o                         
   5   2  11          2.30          1.97         2.00 o                         
  -3   3  11          2.63          3.79         2.34 o                         
  -2   3  11          0.64          0.69         0.90 o                         
  -1   3  11          3.64          3.76         0.82 o                         
   0   3  11          1.22          1.54         0.71 o                         
   1   3  11          0.02         -0.30         0.70 o                         
   2   3  11          8.78          9.21         1.80 o                         
   3   3  11          0.57          0.90         0.96 o                         
   4   3  11          0.01          1.46         1.43 o                         
   5   3  11          2.65          1.56         0.99 o                         
   6   3  11          5.65          3.72         1.30 o                         
  -3   4  11          0.04          0.83         0.97 o                         
  -2   4  11          6.08          7.44         1.33 o                         
  -1   4  11          2.43          2.22         0.75 o                         
   0   4  11         26.32         29.39         1.68 o                         
   1   4  11          5.48          6.02         1.26 o                         
   2   4  11          1.01          0.82         0.83 o                         
   3   4  11          1.68          5.47         2.64 o                         
   4   4  11          1.70          2.37         1.76 o                         
   5   4  11         11.34         12.31         1.80 o                         
  -2   5  11          0.36         -0.84         0.84 o                         
  -1   5  11         10.67         11.51         1.44 o                         
   0   5  11         14.15         17.81         1.80 o                         
   1   5  11          6.33          7.38         1.51 o                         
   2   5  11         24.23         22.17         1.87 o                         
   3   5  11          7.16          3.07         1.09 o                         
   4   5  11          0.52         -1.08         1.08 o                         
   5   5  11          0.37         -0.03         0.91 o                         
  -2   6  11         15.82         16.43         1.71 o                         
  -1   6  11          7.60         11.35         1.81 o                         
   0   6  11          7.17          7.09         1.12 o                         
   1   6  11         49.02         56.54         2.28 o                         
   2   6  11         31.40         32.00         2.21 o                         
   3   6  11          9.77          9.99         1.61 o                         
   4   6  11          1.04          0.43         0.83 o                         
   5   6  11          0.25         -0.49         1.04 o                         
  -1   7  11         11.15         16.13         3.27 o                         
   0   7  11          0.34          4.16         5.79 o                         
   1   7  11         29.45         35.87         3.22 o                         
   2   7  11         55.54         69.60         2.98 o                         
   3   7  11         11.39         10.42         1.54 o                         
   4   7  11         14.38         12.90         2.06 o                         
   0   8  11         34.01         35.42         2.12 o                         
   1   8  11          0.20          0.89         1.18 o                         
   2   8  11         10.20          7.53         1.96 o                         
   3   8  11          7.87         10.58         2.99 o                         
  -1  -2  12          3.66          3.93         1.46 o                         
   0  -2  12          6.26          6.57         1.61 o                         
   1  -2  12          0.01         -0.72         1.19 o                         
   2  -2  12         15.62         27.56         3.69 o                         
  -1  -1  12          0.22         -0.79         1.12 o                         
   0  -1  12          3.43          3.82         1.22 o                         
   1  -1  12          4.11          3.90         1.28 o                         
   2  -1  12          4.36          4.13         1.25 o                         
   3  -1  12         12.80          7.75         1.65 o                         
  -2   0  12          1.43          3.62         2.94 o                         
  -1   0  12          3.53          2.61         1.13 o                         
   0   0  12         42.87         50.17         2.74 o                         
   1   0  12         43.45         57.56         2.91 o                         
   2   0  12         35.44         37.28         2.75 o                         
   3   0  12          3.27          1.87         1.34 o                         
   4   0  12          1.48          1.96         1.44 o                         
  -2   1  12          2.45          1.25         1.17 o                         
  -1   1  12         10.20          9.64         2.10 o                         
   0   1  12          2.18          3.03         1.06 o                         
   1   1  12         64.91         71.65         2.94 o                         
   2   1  12         10.49         16.81         2.70 o                         
   3   1  12          3.99          4.89         1.45 o                         
   4   1  12         31.19         38.15         3.21 o                         
  -2   2  12          0.10         -1.06         1.06 o                         
  -1   2  12          0.79         -0.16         1.00 o                         
   0   2  12         94.99         96.65         3.13 o                         
   1   2  12          7.33          8.44         1.41 o                         
   2   2  12          4.66          2.75         1.34 o                         
   3   2  12          1.50          0.67         1.24 o                         
   4   2  12          2.59          1.75         1.38 o                         
  -2   3  12         13.16         16.39         2.35 o                         
  -1   3  12          1.67         -0.46         1.21 o                         
   0   3  12         21.31         22.01         2.86 o                         
   1   3  12          1.24          2.91         1.05 o                         
   2   3  12         18.82         22.07         2.51 o                         
   3   3  12          0.85         -1.06         1.16 o                         
   4   3  12          0.07          0.49         1.24 o                         
  -1   4  12         13.97         13.17         1.96 o                         
   0   4  12          0.55         -0.88         1.35 o                         
   1   4  12         39.93         44.25         2.41 o                         
   2   4  12         14.40         17.60         3.16 o                         
   3   4  12          2.34          3.41         2.10 o                         
   4   4  12          1.38          1.89         1.79 o                         
  -1   5  12          0.00         -0.59         0.97 o                         
   0   5  12          6.88          5.08         1.24 o                         
   1   5  12         19.98         22.79         2.49 o                         
   2   5  12         41.94         45.93         4.03 o                         
   3   5  12          1.94          0.84         2.71 o                         
   4   5  12          0.78         -1.30         1.30 o                         
   0   6  12         10.83          5.44         1.68 o                         
   1   6  12          1.96          4.37         1.21 o                         
   2   6  12         50.00         54.05         3.47 o                         
   3   6  12          0.03         -1.15         1.15 o                         
   1   1  13         21.96         19.13         2.71 o                         
   1   2  13         76.21         97.52         3.51 o                         
   2   2  13          0.20          0.53         1.22 o                         
   1   3  13          3.83          5.92         3.25 o                         
   2   3  13         58.28         76.70         3.81 o                         
                                                                                
